# Supplementary material for: A Preliminary Study of the Effects of pH upon Fluorescence in Suspensions of Prevotella intermedia
Source: PLoS One. 2016 Jul 21;11(7):e0158835. doi: 10.1371/journal.pone.0158835 (PMC4956196; doi:10.1371/journal.pone.0158835)
Supplement: S1 File — (ZIP) [file pone.0158835.s001.zip]

Archive with 13 entries (13 files):
- 96h neutral.csv
- 24h acid.csv
- 24h alkaline.csv
- 24h excitation.csv
- 24h neutral.csv
- 48h acid.csv
- 48h alkaline.csv
- 48h neutral.csv
- 72h acid.csv
- 72h alkaline.csv
- 72h neutral.csv
- 96h acid.csv
- 96h alkaline.csv
