# Supplementary material for: A Preliminary Study of the Effects of pH upon Fluorescence in Suspensions of Prevotella intermedia
Source: PLoS One. 2016 Jul 21;11(7):e0158835. doi: 10.1371/journal.pone.0158835 (PMC4956196; doi:10.1371/journal.pone.0158835)
Supplement: S1 File — (ZIP) [file pone.0158835.s001.zip › 96h neutral.csv]

Emission\Excitation	390	391	392	393	394	395	396	397	398	399	400	401	402	403	404	405	406	407	408	409	410	411	412	413	414	415	416	417	418	419	420	421	422	423	424	425	426	427	428	429	430	431	432	433	434	435	436	437	438
480	8.391495705	7.461171627	6.599624157	8.134885788	7.61284399	6.622145176	6.495631695	6.653351307	7.173182964	6.561675549	7.219267368	6.893455982	6.335822582	6.042951584	6.8423419	6.255912304	7.083841801	6.61638689	7.729272366	8.622292519	9.868502617	10.50413799	10.72543716	11.15903187	10.86104774	9.247136116	8.666146278	8.481033325	7.092608929	6.897456646	5.564955235	5.080254078	4.811299801	4.664889336	4.873641491	4.822628498	4.399576664	4.363774776	4.699289322	4.975580692	4.719404697	5.220239639	5.261018753	5.38296175	5.639822006	5.592529297	6.283986092	5.977238178	6.30730629
481.9400024	8.04991436	7.789397717	7.935827732	8.075435638	8.420321465	7.5937047	6.973330975	8.010008812	7.738849163	7.809206486	8.019209862	7.935435772	7.657407284	7.015974522	7.389898777	7.798723698	6.522955418	8.295941353	7.9798522	9.304706573	7.601756573	10.41485214	9.303242683	11.51527405	10.60618687	10.32593441	10.66155815	9.153366089	8.167833328	7.931697369	6.529965878	5.591851234	5.718542099	5.000967026	5.288283825	5.007027626	5.297996998	5.134091854	5.34622097	4.770469189	5.312893867	5.34191227	5.824150562	5.027462006	6.189352512	6.223945618	7.719903469	7.019701481	7.034956455
484.019989	8.651045799	8.736039162	8.111157417	8.937231064	7.885213375	9.238192558	8.451825142	7.920677662	7.181964397	8.971997261	8.612674713	8.664969444	7.738204479	8.096474648	8.082967758	7.616670132	7.58712244	8.606091499	7.089408398	7.82387495	8.397305489	9.804485321	9.202918053	10.16219711	10.48854351	11.43902397	9.838737488	10.41802216	9.817019463	8.539536476	7.793870449	7.15440321	7.192315578	6.087848186	6.353708267	5.552684307	5.427494526	5.548178196	5.334717274	5.970256329	6.16815567	5.848884106	6.916431904	6.058128357	7.257045269	7.627584934	7.408339024	8.411554337	6.757620335
485.9700012	8.439709663	8.253156662	7.43429327	8.850771904	9.270435333	7.966989994	8.033098221	8.672560692	8.248272896	7.518747807	8.344121933	8.642599106	7.455860615	7.999068737	7.348530293	7.611960888	7.887552738	7.531956196	7.332742214	8.172530174	7.590884686	7.711275578	9.191316605	7.775521755	9.517879486	10.67801571	10.17743206	10.70169449	9.581151962	9.176445961	9.275666237	7.969558239	7.571700573	6.709494114	6.720788479	6.35046196	6.327271938	5.859537125	6.050174713	6.091773033	5.993999481	6.092456818	6.011475563	6.395223141	6.44059515	6.937592983	7.419061184	7.50246191	6.755666256
488.0499878	8.151210785	8.425524712	7.280577183	7.604743481	8.234666824	8.496575356	7.804632664	7.383510113	7.384457111	8.842384338	7.811117649	7.387182713	6.98030138	7.78507185	6.513934612	6.618472576	7.360150814	6.757996082	6.4713521	6.888090611	6.927587032	6.709841251	7.567768574	7.275531292	8.61133194	8.645397186	9.210049629	9.009004593	9.065065384	9.370505333	10.07260704	9.027997017	8.387690544	8.090891838	7.170589924	6.736243725	6.531180859	5.908331871	5.698616982	5.71585989	6.080452919	6.041050434	5.875805378	6.532663822	6.551654339	6.674058437	7.119948864	7.132697582	6.774348736
490	8.226299286	6.162995815	6.794382572	7.038018703	7.735831738	8.355423927	7.713954449	7.734675884	6.830175877	7.237316608	6.461438656	7.365903378	7.394608021	6.15941	6.643424511	6.887444973	7.735012531	6.795451641	6.767055988	6.840190411	6.780857563	6.313782692	6.874759197	7.083087444	6.605746746	7.399468899	7.463690281	7.748361111	8.889868736	9.14260006	8.727306366	9.349617004	8.675544739	8.447154999	7.964948177	6.881186008	7.321177959	6.379070759	5.892233372	5.853931904	6.27203989	5.109980583	5.616091251	5.279646397	6.340402603	7.018500805	6.364925861	6.65901041	6.244960785
491.9400024	8.089773178	6.302517414	6.715054989	6.505443096	7.010736942	7.222072124	6.917463779	6.621034145	7.544122219	6.49409914	7.07215929	6.585166454	6.519514561	6.860394001	6.48197794	6.977244854	6.241122723	5.665812969	6.616400242	6.089217186	5.971871853	6.007717609	6.136197567	6.398197651	6.344229698	6.387179852	6.851314068	6.858589649	6.86136198	8.111061096	8.289624214	8.6046381	8.657432556	8.817152023	8.552048683	8.214382172	7.654877186	6.931479931	6.117547512	6.808309078	6.02672863	5.177816391	5.720489502	6.48157835	5.812376976	5.49593544	5.910674095	5.45521307	5.836009979
494.019989	6.541174412	6.288996696	7.242587566	5.553627968	6.060819149	6.319844723	5.727984905	5.267147541	6.119912624	5.517239094	7.169809818	6.43336916	6.534904003	6.016874313	5.440713882	5.115696907	5.886354923	5.592331886	5.747692585	4.833872795	5.848711014	5.761074543	5.729727745	5.177232742	5.66988039	5.41473341	5.675490379	4.78328371	5.93138361	6.096982479	7.385465145	7.056704044	7.905511379	8.431887627	8.523351669	8.558073997	8.300796509	7.031121731	6.82115221	6.566553593	5.933115482	5.420208454	5.64061451	5.708145618	6.178429127	5.940201283	5.706154823	5.832903385	5.686061859
495.9700012	6.618718624	5.689085007	6.560267925	5.901906967	7.110776424	5.761744976	6.471763134	5.203457832	5.635421276	5.889973164	6.500121593	5.308243275	6.327095985	6.224842548	4.969288826	5.069001675	5.554611683	4.833673477	5.493057251	5.342321873	4.837082863	4.819901466	5.347934723	4.756707191	5.556812763	5.004288673	5.001411915	4.99358511	4.696106434	4.648324966	5.430792809	6.446145535	7.013887882	7.604973316	7.821879864	8.316995621	7.9414258	7.539608479	7.609961033	6.519779682	6.238102436	6.32423687	6.080923557	6.04970026	5.93359375	5.762489319	5.849664211	5.370291233	4.840528965
498.0499878	6.179933071	5.679033279	4.8708992	5.584448338	6.16971159	5.746438026	7.074569225	5.857647419	5.756853104	5.580386162	5.877819538	4.341614246	5.391481876	5.474234581	4.956495762	4.693683147	5.032374859	5.154616356	5.635392666	4.945095539	4.821901321	4.886769772	4.754355431	4.578235149	4.17168951	4.725420475	4.374356747	3.868708134	3.847108841	4.373772621	4.223668098	4.710749626	5.496863842	6.820568562	6.941462994	7.670320034	8.071461678	8.15632534	8.024399757	8.130764961	7.277336597	6.763938427	6.034179211	6.319045544	6.164816856	5.979022026	5.700037956	5.610549927	5.026585102
500	5.317408562	5.415961266	5.193730831	5.073160172	5.528254986	5.739942551	4.793867111	3.916314125	5.434448719	5.943978786	4.807167053	4.167952061	4.806997299	3.989770412	4.385502815	4.679282665	4.442961693	4.997044086	5.197561741	5.160824299	5.129981041	4.513382435	4.949398994	5.23183918	4.290082455	4.546597004	4.1694417	4.294384956	4.181809902	3.837623119	4.375842571	4.435571194	4.614155293	5.216277599	5.734810352	6.7816329	6.721570492	7.480606556	8.120013237	8.270474434	7.148264408	7.033806324	6.997165203	7.030983448	6.469721317	6.020949841	6.004268646	5.916488647	4.982248783
501.9400024	4.931446075	4.755446434	4.396858215	5.274449348	4.833037853	5.782793522	5.105314732	4.943759918	5.528865814	4.775436401	4.993707657	5.114214897	4.495275021	4.418910027	4.937428474	4.400890827	5.413742542	4.240083694	4.513944626	4.715155602	4.409689426	4.180449009	3.907165527	4.083694458	4.782402992	4.4368577	3.387850761	3.534275532	3.482412815	3.477991581	3.439457893	4.096936703	3.726541042	4.844963074	4.972473621	4.503946304	6.058268547	7.182646275	7.008868694	8.390814781	7.6702981	8.158473969	8.314553261	7.045442104	6.480845928	6.47967577	6.677110195	6.466548443	5.272441387
504.019989	4.566585541	5.242780685	6.384949207	4.207157135	4.694123268	4.862240791	5.628341675	5.003756523	4.753144741	4.390534401	4.803200245	5.069851398	4.615168095	4.922682285	4.794678211	4.754413128	4.265556812	4.483613968	4.574864388	4.19413662	4.835799694	3.969264507	4.86959219	4.084509373	4.562312603	4.507982254	3.563243389	4.058684826	3.751356125	3.350831032	3.651057243	3.666793346	3.842360973	3.685622215	3.930553436	4.527430058	4.955584526	5.956693649	6.662354946	7.5702281	7.422209263	8.63815403	8.728591919	8.692643166	7.6802001	8.473496437	6.886629581	6.639546871	5.54351759
505.9700012	5.241065502	4.724721909	4.886459827	4.523794174	5.424678802	5.616010189	4.701914787	4.536235809	5.330853939	4.297047138	4.354709625	5.123645306	4.612670422	5.015286922	4.660972595	4.789514542	3.844018936	3.985723972	4.026723862	4.413746834	4.812031746	3.685246468	4.713852406	4.575167179	4.265419483	3.805902958	4.01889801	3.83442688	4.108260632	3.443469048	3.16947794	3.649111271	3.698334694	3.916604519	4.518548965	3.873824596	4.538344383	5.044055939	5.233073235	5.927128315	7.174677372	7.912621975	8.847023964	8.051491737	8.706515312	8.16721344	6.797064304	6.651487827	5.571012497
508.0499878	4.921837807	5.415022373	4.969769955	5.399986267	4.252446651	5.027139187	5.258589745	4.143473148	5.557197571	4.972827435	3.950838089	4.97329998	5.357242107	4.760001659	5.093661308	3.861979008	4.914414406	4.019991398	4.76061058	4.475605965	4.508514881	4.314884186	4.651206017	3.772263527	4.293698311	4.627859116	3.355730534	3.854424	3.577522278	3.987557411	3.399977684	3.547482014	3.405584335	3.590026855	3.918500423	3.41758728	3.408059597	4.157572746	5.037871361	5.44418335	5.835988045	6.868113995	7.935928822	7.924203396	8.483962059	8.774260521	8.678863525	7.147444248	6.754597187
510	4.473362446	5.357522488	4.516947746	4.569423676	4.513546467	5.103204727	5.47051239	5.889168739	4.720697403	4.940669537	5.378081799	4.332133293	4.438206196	4.34903574	4.381531239	4.029106617	4.032517433	4.159633636	4.092945576	4.48184967	4.188456059	4.31596756	3.97330761	5.030239105	4.377901554	4.085921288	3.269925117	3.784189701	3.54597187	3.082299232	3.418897629	3.676570415	3.102890968	3.182735443	3.554517746	3.622839928	3.425193787	3.746163845	4.335287571	5.441443443	5.353205681	6.469974041	6.599981785	7.87641573	8.674880981	7.84615469	8.266682625	7.649663448	6.962406635
511.9400024	5.132352352	5.139700413	5.437158585	4.90599966	5.021642208	4.771616459	4.217303753	5.118456841	4.283258915	3.625816345	3.934406281	4.805009365	4.081255436	3.810601234	4.385632992	4.342666626	3.849634171	3.868084908	4.831400871	3.822800636	4.359685421	3.879314423	4.175612926	4.459479809	4.097106934	3.631540298	3.610567093	3.380767822	3.523628712	3.574897766	3.298520565	3.202078342	3.392402649	3.499138832	3.187252998	3.7526021	3.869762421	3.720948219	4.056451797	4.173271179	4.716952324	5.8495574	6.242295265	7.110306263	7.387766361	8.264779091	8.170333862	7.791810513	7.397010326
514.0200195	4.906328201	4.947580814	4.414756775	4.081289291	4.793131351	4.493185043	4.414972305	4.661685944	4.574612141	4.088044167	4.746647358	3.625185966	4.15183115	4.092859268	4.209287167	3.944651127	3.905917168	3.544955254	3.80769825	4.093334198	3.219882011	3.811293125	3.883427143	4.59906435	4.173287868	3.485590458	2.983893871	3.673495293	3.142978668	3.570454121	3.625598907	3.517377853	3.302443981	3.392706394	3.520918846	3.378844261	3.428652763	3.722023487	3.914681911	3.88847971	4.641041756	5.679943085	5.625276566	6.027451038	6.442804813	6.549901485	7.173772335	8.09416008	7.86612463
515.9699707	5.282018661	4.360887051	5.22525692	4.128757	4.252143383	4.275336266	4.529432297	4.88457346	4.33182621	4.924198151	4.276571751	3.664387703	4.14098978	4.310410023	4.385624409	4.922780514	4.564205647	4.418690205	3.848015308	3.495327473	3.845024109	4.121722221	4.027405262	3.554242611	3.041321754	2.990427971	3.513799191	3.597982883	3.675066471	3.568903446	3.446881771	3.504929543	3.127827644	3.766239643	3.437586784	3.735056877	3.300058365	3.308358669	3.450052261	3.793450356	4.293642521	4.94835043	5.579598904	5.734048843	6.067184448	5.521793842	6.311146259	6.79788065	7.203436375
518.0499878	5.012845516	5.163071632	3.977768898	4.00138998	4.856569767	3.98626852	4.361321449	4.372792244	4.223189354	4.089541912	4.061863422	4.073693275	3.449204445	3.958178043	4.380913258	3.668827534	3.543343067	3.979057789	3.94150877	4.511223316	4.190630913	3.844482422	4.530918598	3.988417625	3.286189556	3.762076855	3.282005787	4.029919147	2.820219517	3.236339569	3.659998894	3.424132824	3.197324276	3.854525089	3.597668171	3.387654305	3.696530342	3.153791428	3.795445919	4.291354179	3.743561268	4.023788929	4.297129631	4.807363033	5.032042503	5.587809563	4.995080471	5.96499157	6.725655079
520	4.965450764	4.43791151	4.065243244	3.726338387	4.01361084	4.008888721	4.292367458	4.313213825	4.299085617	4.21767807	4.285833836	3.645351887	3.419972897	3.917658806	3.992779255	3.337042332	4.366167545	3.809968472	3.68230629	3.610715866	3.014298916	3.646863937	3.62801075	3.041403294	3.971196175	3.334813118	3.159032822	2.954102039	3.577886581	2.658569336	3.020390034	3.346859455	3.14281559	2.864918709	2.842861652	3.128037453	3.190515518	3.061683655	4.224906921	3.511573315	4.159354687	4.438172817	4.471754074	4.158370018	4.396952629	4.457836628	5.203935623	5.055706978	5.650334358
521.9400024	3.840405941	3.068252563	4.172976971	4.73007679	4.533627987	3.651531219	3.831441879	4.143983841	3.699184418	4.723586082	4.104521751	4.37345314	3.512337208	3.939529896	3.473003387	3.490109921	4.189034462	4.018335819	3.449371338	3.280101299	3.843781948	4.179469585	3.485399723	3.506915092	3.397979259	3.61411953	3.484042168	3.096257687	3.525185108	3.016714096	3.381397247	3.425685406	2.783810139	3.18397665	2.648876667	4.02735281	3.73203373	3.397709846	3.897210121	3.673895836	4.072265625	3.862915039	4.19282341	5.329664707	4.40318203	5.231945992	4.366400719	4.412345409	5.236296177
524.0200195	3.82287693	4.123227119	4.489494801	4.412135124	4.498482227	3.657557487	4.359127998	4.523355961	4.117623806	3.958005428	4.038066387	4.378325939	3.757032394	3.714494705	3.865179539	3.849789619	3.54331255	3.258879662	4.08955431	3.955430984	3.210851192	3.795187473	3.97258091	3.616030216	2.66748476	3.832555294	3.639155388	3.143438816	3.151250839	3.022042274	3.00629282	3.111290932	2.92320919	2.779860497	3.153264046	3.514225006	2.807637691	3.146255016	3.494961262	3.552523613	4.284887314	4.623419762	4.508131504	4.153080463	4.839054585	4.752636433	4.649585724	4.40370369	4.316418171
525.9699707	4.309717178	4.309032917	4.478225231	3.370672703	3.757038116	4.125946045	4.497451782	4.578473568	4.674062729	4.068954945	4.749715805	3.28961277	4.401471615	4.001451492	4.657431602	4.482844353	4.063227177	3.296976566	4.297057152	4.658713818	4.118794918	3.718960285	3.81188345	2.71167469	3.929846287	3.513558865	3.384867668	3.078282833	2.79581356	3.529699326	3.192559719	2.887995243	2.812437057	3.151927471	3.579375267	2.912298203	3.342764854	3.231428623	4.385485649	4.059929848	4.087423801	4.308632374	4.787364483	4.932333469	4.407697201	4.518638611	4.062256336	4.247568607	3.783961296
528.0499878	6.220171928	6.192346573	4.747861862	3.977377415	3.94374752	4.807441235	4.755214691	4.930340767	4.26628685	4.502547264	4.633364201	4.767462254	4.041791439	3.263736248	3.299294949	4.149534225	4.448541641	3.949091434	4.065165043	4.798818588	3.853429317	3.47484827	3.994821548	3.365969181	4.111833572	3.812636375	3.785681248	3.508297443	3.018529892	3.199162006	3.187464237	3.065909386	3.364892483	3.252888203	3.33921814	3.833478451	3.646025181	3.254984379	3.421096325	4.279878139	4.432908535	4.499948502	5.310596466	5.139633179	5.005001068	4.746422768	4.764224052	3.77500248	3.248336315
530	8.115087509	7.65687418	5.864178658	4.838831425	5.342074394	4.204466343	5.266749382	5.489742756	4.675480366	3.741978168	4.809212208	4.11497879	3.691565514	4.138009071	4.277709007	3.338014603	3.949336529	3.833034515	4.591706753	4.083679676	3.958909988	4.280506134	3.311609268	3.213805676	4.144279957	3.48631525	3.363312721	3.191747665	3.131065845	3.244285583	3.42404604	2.961719513	3.176345348	2.748717785	3.100122452	3.174993515	3.820687294	3.812144756	3.991645813	3.636187553	4.046821117	4.963698387	4.302069187	5.395012856	4.325156212	4.401029587	3.404690266	3.964772224	3.745779037
532.0499878	8.671714783	8.542528152	7.02012682	5.749487877	5.275770664	4.146408558	4.470067024	4.072280407	4.113633633	4.208863735	5.028620243	4.126258373	3.680262089	3.933759212	4.243762016	3.26395607	3.593296528	3.588768959	3.219519615	3.33543539	4.170631409	4.173305988	3.750533581	3.300963402	4.306251049	3.968055725	3.34150219	3.673335552	3.312360764	2.741411209	2.977641582	2.908279896	3.200167656	3.286502838	3.160766125	3.469724178	3.458838463	3.979626656	3.604752064	3.403430939	3.797663212	4.470055103	4.359712124	4.608175755	3.91571331	4.214800835	4.05656004	3.60142231	3.634694576
533.9699707	7.676565647	7.323571682	7.380972385	6.35991621	5.942306519	5.216689587	4.819941521	3.364026546	3.04177618	3.699215412	4.210430622	3.886222363	3.697966576	5.1398592	3.388823032	3.430333138	3.338335514	3.697316647	3.022435188	3.322986126	3.097736835	3.154781342	3.4416399	3.477837086	3.111366272	3.171296597	3.347173214	2.659090042	2.895379543	3.419736862	2.981441498	2.787528515	3.022834301	3.158353806	3.066668034	3.227928638	2.878076077	3.398469448	3.027660847	3.671683788	3.903967381	3.987338543	4.359987259	3.930170059	3.71033144	4.243090153	3.15712595	3.792531013	3.416518211
536.0200195	4.827430248	5.66826582	6.486464977	6.566599369	6.191330433	6.485680103	4.871330738	4.374205589	3.55088377	3.971193314	3.630892754	3.206773281	4.239518642	3.7739048	3.409936905	3.079777718	3.170040607	3.429129601	3.022777081	3.394115925	3.202600002	2.963389397	3.408298016	3.010077	2.985577583	2.608611584	3.127157688	2.903305054	3.047869682	2.847145081	2.901711464	2.394168377	2.610047817	3.410596371	2.939924717	2.964440823	2.705928802	2.967294693	2.994777203	4.159180164	3.895451546	4.429881573	4.630260944	4.475446224	3.571059227	3.782708645	3.472656727	3.1936059	3.242206097
537.9400024	4.304339409	3.541008472	4.868113518	5.687139034	5.629225731	6.717731953	6.633696079	5.662671089	4.738623619	4.159431934	3.151368618	3.175439835	3.653407574	3.399167538	3.472997189	3.099577904	3.164175034	2.742569923	3.256951809	3.029430866	2.887830257	2.967880249	2.733317375	2.757964134	3.006325722	2.90672636	2.71132803	2.715221405	3.106591702	2.510360718	2.358888149	2.591518402	2.579497337	2.364123821	3.48684454	2.714537144	2.459827423	2.949874401	3.235327244	3.233255863	3.371035576	3.761590958	3.530092716	3.6846838	3.585061073	3.381993294	3.104605675	2.630319595	3.004480362
540	3.66237402	2.987861633	3.629722118	4.978250504	4.895092964	5.996842861	6.385377407	7.179077625	5.709069252	4.775306702	4.163883209	3.494872093	3.235074043	2.889897823	3.465865135	3.715473175	3.903354645	3.026710987	3.460191727	3.493946075	2.922362804	2.958422184	3.127309799	3.110958099	2.511689663	2.500558376	2.303460121	3.094865799	2.328268528	2.658081055	2.273123741	2.203798771	2.584091663	2.187458038	2.916003704	2.710939407	2.873859882	2.905546188	2.995055676	3.35785675	3.52930212	3.479618073	3.989908218	3.634804726	3.900041103	3.884917259	3.623203278	2.721995354	2.468744278
542.0499878	3.414506912	2.623329639	3.028621197	3.507745266	4.260998249	4.710726738	6.281067371	6.546176434	6.94017458	7.134952068	5.001676559	4.295355797	3.260564327	3.565433979	3.222865105	3.366675377	2.847024441	3.689128876	2.829499722	3.105670452	3.123627186	3.295619965	3.245820522	3.562729359	2.86536026	2.846345425	2.790557384	3.182898521	2.648344994	2.929815292	2.351303577	2.595407963	2.56368351	2.785645008	2.41877079	2.620149612	2.626900196	2.89511013	3.221130371	3.291422844	3.36258173	3.690296173	3.308347702	2.719893932	3.841928005	3.736403465	3.534605503	3.2245574	2.581929684
543.9699707	2.792241096	2.629742622	2.31332159	2.824514866	2.804469585	4.406709671	5.536451817	5.501037598	5.739995003	7.013263226	6.626831532	5.077629566	4.415980816	3.56933403	2.67711544	2.638845921	2.86699295	2.867828846	3.177167416	3.198480129	3.074133873	2.56367588	2.45364666	2.636653423	2.166031837	2.141238689	2.274399281	1.99171555	1.985739827	2.643204212	2.638176918	2.288985729	2.622066021	2.630380154	2.875999451	2.34316349	3.140113831	2.919355869	2.744911671	2.768177032	2.809652805	2.890720367	3.055757046	3.482531071	3.237974167	3.285624027	2.822198391	2.726347446	2.690070629
546.0200195	3.034462929	2.424164772	3.119741917	2.073615551	3.043901443	2.26095295	3.096241474	3.846561909	4.813410759	5.024765968	5.191044331	6.040159702	4.790431976	3.953279972	3.101986885	2.483896255	2.204838276	2.655537128	3.162380695	3.353272915	2.570260525	3.22386837	2.171512604	2.600244522	2.755595684	1.970948577	2.26907444	2.326644421	2.514288902	2.437966347	2.655192852	2.221402168	2.219434261	2.388641834	2.075520992	2.297868252	2.721873283	2.644828796	2.653102875	2.686513901	2.68600893	2.203773022	2.788496971	2.684998512	2.974101543	3.118745327	3.031319141	2.733419895	2.238434792
547.9400024	2.440573692	1.821260333	2.74378109	2.61161232	2.010840416	2.561873913	2.052436352	2.470481396	3.189697742	3.649251938	4.142501831	3.857321739	4.819105625	4.417442799	3.611077785	2.904069424	2.691571712	2.325207233	1.957483172	2.223612309	3.018952847	2.30574131	2.928403378	2.269448757	2.019044876	2.137866497	1.919629216	2.208139896	1.834772706	1.737025619	2.437443256	2.120354176	1.973543048	1.924764276	2.647907257	2.081014156	2.409817696	2.49242115	2.319887638	2.598014355	2.451539516	2.965650082	2.556821346	2.852948666	2.587573528	2.857112408	2.201849461	1.945388198	1.959915757
550	2.201646328	2.398353577	1.811957955	2.218803883	1.706766486	1.815409541	1.399242043	2.164343834	2.498692513	2.671852589	3.322576046	3.400461674	4.067267418	4.38322401	3.994252205	3.589711189	3.08235836	3.166810989	3.038906574	2.114546776	2.306745529	2.237509251	1.675548673	2.410595417	2.500470161	2.337733269	2.501773834	1.974177957	1.859140754	2.13423872	1.781368136	1.931930423	1.87696898	2.22462368	2.035283566	2.081422806	2.262718201	2.230918407	2.585024834	3.017537594	2.461564064	2.412425995	2.105225563	2.357829094	2.57250452	2.237080097	2.054545403	2.044342041	2.109186649
551.9400024	1.807378411	2.27196312	1.681260943	2.181643486	1.682923198	1.978048921	2.388277531	2.262188911	2.52011013	2.013633728	1.914850116	3.399858475	3.294709682	3.688130856	3.198599339	4.415147305	2.962921143	3.270027637	2.728822231	2.753254414	2.307879448	1.933183312	2.162160397	2.667939663	2.372961998	2.522241592	2.420006752	1.644322753	1.309907794	2.491593361	2.076260567	2.068109512	1.986555457	2.170476437	1.962418199	1.985108018	2.103431225	2.253381729	2.072283268	2.384987831	2.332932472	2.326773167	2.522361755	2.17932415	2.172210217	2.335136414	2.312718868	1.994504809	2.487911701
554.0200195	1.663530707	1.463540435	1.885180593	1.919367194	1.430703044	1.790236592	2.119633198	1.865835309	2.193358898	1.686262965	2.267680645	1.75747335	2.605613232	2.317912579	3.256271362	4.038654327	3.189223289	3.895724297	3.276933193	2.649353981	2.303272724	2.245916843	2.229012489	2.348689079	1.537910104	2.539447784	2.190415859	2.053573608	2.089414597	1.689410806	1.708592772	1.988489985	1.896412969	1.913141608	1.734931111	1.880549073	1.780074954	2.314067364	2.403028011	2.150035381	2.346511364	2.672780514	2.26909399	2.228164673	2.04231739	2.350263596	1.84772718	1.89771378	2.011602879
555.9699707	1.769508481	1.148151755	1.190769792	1.559623361	1.631836772	2.072777748	1.588280797	2.33850956	1.520493865	2.230510235	1.306717753	1.99498713	1.624213338	1.642962813	2.138749123	2.949297905	3.114074707	2.956914425	3.430068016	3.441663742	2.633552551	2.663914204	2.450300694	1.792609572	1.825838447	2.171247482	1.745485663	1.762567163	2.108614922	1.508592963	2.039635181	1.628480792	2.143873215	1.865552783	1.971331716	2.112559795	1.741197705	2.094507217	1.910235047	2.219405174	2.026323318	2.766927242	1.518610835	1.870581985	1.783660054	1.486986279	1.262523532	1.802928567	1.677266479
558.0499878	1.42647469	0.915272355	1.214613318	2.042681694	1.35900557	1.369922996	1.125940919	1.234261394	1.481602311	1.651682258	1.550524116	1.968018651	2.017042637	1.917894006	2.271906853	1.947643876	2.539105892	2.705862045	3.199024677	3.28227663	3.257203102	3.046702862	2.857889175	2.20981884	1.942022443	1.502794147	1.53161037	1.894491553	1.829661727	1.351116538	1.027819276	1.602277398	1.34501183	1.678335309	1.978767753	1.548535466	1.717007518	2.011341572	1.802664399	1.9414891	2.062714577	2.206826687	2.036101818	2.218641281	1.434136748	1.427855372	1.766793132	2.035843849	1.401205897
560	1.760599732	1.503871322	1.410771489	1.062237144	1.438178658	1.714869857	2.169835091	1.763518691	1.63549149	2.074464321	1.64855516	2.128658295	1.487503409	1.455194354	1.38061893	2.468623638	2.110606194	1.973819613	2.902804852	2.863963127	3.129423141	3.443331718	3.086328983	2.040690899	2.367958069	2.078072548	1.688987136	1.510367036	1.832859397	1.907459378	1.473496318	1.501021028	1.823212981	1.639279485	1.819958806	1.8310045	1.962004781	1.968986392	1.814968944	1.629176736	1.964835763	2.448163509	1.628966928	2.203851223	1.783881068	2.372090816	1.302730918	1.862723231	1.654920936
562.0499878	1.253248334	1.210965037	1.343299747	1.803548694	1.722671866	1.624357581	1.731187224	1.251732707	1.480730414	1.560949683	1.683498502	1.653728604	1.398534417	1.708183885	1.695747972	1.491493821	1.936738372	1.715395808	2.549277306	1.969035029	2.475786209	2.676645756	3.779452801	3.643693447	2.417221069	2.512645245	1.622058749	1.667942405	1.787952781	1.705903172	1.604815602	2.098129749	1.483509421	1.282126784	2.063612938	1.784418225	1.451356053	1.401028514	1.50080502	1.526017785	1.70136869	1.53704989	2.053641796	2.051306248	1.81506145	1.228469491	1.469854951	0.8611902	1.334659696
563.9699707	1.269703746	1.230244279	1.219073176	0.875033259	1.094061494	1.622561097	1.646552205	1.474566102	1.065406919	1.699060798	1.744778514	1.084476113	1.52314055	1.984530568	1.537150502	1.439600587	1.65664804	1.666975617	1.5877105	2.20708847	2.323388577	2.393457413	2.607379913	2.687810421	2.614849091	3.131281853	1.893105626	1.72133863	1.766506553	1.577578664	1.475103259	1.477567554	1.469958663	1.22576654	1.246937394	1.573125005	1.757039905	1.49078095	1.504752994	1.530403972	1.666504979	1.358593822	1.818060994	1.437631488	1.432632327	1.409164786	1.544096828	1.776502013	0.970558763
566.0200195	1.551889539	1.042362332	1.675327659	1.230039001	1.73141253	1.247706532	1.718231559	1.377977729	1.423186183	1.529871583	2.293344021	1.5511235	1.500380874	1.700900912	0.935443997	2.080646992	1.584546685	1.914924264	1.977567792	1.379155993	1.82262361	2.525054455	1.915624499	2.377896786	2.915082932	3.086727619	3.064581394	2.274324894	1.904803395	1.61982429	1.916301608	1.413096786	1.585537314	1.645546317	2.116887093	1.745353341	1.863137364	1.614706874	1.396073461	1.769509196	1.13286984	2.421424389	2.169099808	1.54226625	1.730481505	1.984043956	1.233335853	1.102730393	1.730711341
567.9400024	1.453085303	1.314729571	1.57104671	1.342911124	1.652691007	1.722409368	1.160602212	1.163935781	0.914164186	1.688158393	1.633503556	1.973204732	1.373458266	2.004754543	1.838249326	1.325819612	1.155327916	1.482260346	1.757191539	1.910945773	1.663001895	1.932254195	1.990262866	2.160836697	2.858920097	2.701554298	2.751470566	2.362479687	2.581339359	2.123161316	1.907115579	1.283636212	1.875006795	1.613566041	1.276084304	1.639364123	1.637442946	1.671090961	1.65662992	1.389343619	1.49755013	1.763728023	1.786267161	1.416448951	1.659025788	1.462037444	1.364148974	1.325388312	1.357946992
570	1.74161613	1.456225991	1.34279716	1.523026824	1.416150451	1.230410933	1.511514544	1.584139943	1.841870427	1.955902219	0.852154851	1.939075351	1.764217257	1.589211345	1.299224734	1.581771493	2.105518341	1.755691648	1.729780316	1.327172637	1.459988475	1.803415418	1.396199346	1.965189338	1.983759999	1.809519649	2.365219593	2.307909489	2.761255741	2.525645733	2.032585621	2.246073246	1.945475698	1.662309527	1.23585093	1.411616445	1.764301658	1.806849837	1.959457278	1.738997817	1.684481025	1.500175357	1.152146935	1.603658557	1.34629643	1.711279035	1.291431069	1.157409787	1.329165101
572.0200195	1.208494306	1.597229838	1.527160287	1.412168145	1.627665639	1.243723512	1.314996362	1.74173224	1.72684586	1.404202819	1.851587892	1.687708497	2.296868324	1.843374848	1.495586514	1.898672462	1.586950421	2.485252857	1.724885583	2.016720772	2.024791718	1.877616048	2.411791325	2.290676117	1.89728725	1.659603	2.374025345	1.916285872	2.772583485	2.536767483	2.487643719	2.092642784	2.183708668	1.957109809	1.551594138	1.463354468	1.838984132	1.311537862	2.234140873	1.919586062	1.472687125	1.722312331	0.85042727	1.596607089	1.197547317	1.268911004	0.950860143	0.979798675	1.117188096
574.0499878	1.412238002	1.547194123	1.230198026	1.156843066	1.426507831	1.909699798	1.467012525	1.911075711	2.089174271	2.001775742	1.44911921	1.409575343	1.636125684	2.23366642	2.186489105	1.659216523	2.064665318	2.290286064	2.473520279	1.676184058	2.263970852	2.137462139	2.033947468	2.193636417	2.189034939	2.032886505	2.060247898	1.836018682	1.97722137	2.010695457	2.40663147	2.021170616	2.463936329	2.174713612	1.990290046	2.140527725	1.752475142	1.68033731	1.817286849	1.91666019	1.674188256	1.239837766	1.519589543	1.333192945	1.05226624	1.292619348	1.339774489	1.010672688	1.122835994
575.9400024	1.669061065	1.179079413	1.276380181	1.042836308	1.374319434	1.600277305	1.442837834	1.483030438	1.685991406	1.620893359	1.567470193	1.682748437	2.117040634	1.641687274	1.74939549	2.105315685	2.413199425	2.768574238	2.773441792	2.609944344	2.646401405	1.98829639	2.663868904	1.579910636	1.458576798	2.64880228	1.828180432	1.89740169	2.416989803	2.219940662	1.614429832	2.008449078	2.522009373	2.372935295	2.376980782	2.590974808	1.922721505	1.983974099	1.718821406	1.39745748	1.493016839	1.714963794	1.221279979	1.33137691	1.156723619	1.027506709	0.881567359	0.777331948	0.835027099
577.9699707	1.461791635	1.544175506	1.362176776	1.962821841	1.585449815	1.21226418	1.886970878	1.603285909	1.574497819	2.055911541	1.472049832	2.31551075	1.767318606	3.2460742	2.015857697	2.361266613	2.651588917	2.305405617	2.549554825	3.152814388	2.553909779	3.056855202	2.752600193	2.807235718	2.957377911	2.209727287	1.590546727	1.680513263	1.761848569	2.121572971	1.996214509	1.766407847	2.178462982	2.229319572	2.252468109	2.298969746	2.240476608	2.275568485	1.824754596	1.633759141	1.370634913	1.440461755	1.220075965	1.028002381	1.111376643	1.194269538	1.086793542	1.031838298	1.055509686
580	1.182951093	1.757271886	1.362078071	1.522338033	1.338837981	1.455047727	1.771354318	2.207077503	2.157224178	2.189021111	2.342689514	1.549964786	2.370809078	2.159755707	2.26804781	2.40964365	2.912959576	2.683601856	2.666164398	2.740207195	3.589060307	2.661906242	3.141167641	2.845721722	3.420319557	3.025801659	2.633985043	2.589331627	1.994315267	1.797968268	2.172524452	2.141032696	2.080599785	2.197878838	2.189525604	2.393073082	2.407371998	2.000199318	2.070256233	1.686495662	1.688214898	1.639582515	1.15130198	1.099327683	1.148759723	1.101579785	0.968387961	1.143683314	0.675346494
582.0499878	1.774916053	1.883029342	1.69949472	1.75724113	1.632291436	1.426559091	1.735847592	1.731834054	1.477137446	2.043942451	1.880828023	2.389667034	1.957132697	3.097831726	2.840317249	2.743794918	3.116258144	3.282393456	3.365017414	3.215711117	3.409888744	3.812609673	4.085596561	3.267563343	3.409977913	3.247731686	3.159410477	2.65536499	2.69413805	2.193513393	2.153213978	1.84584105	1.885359406	1.875214696	2.118374348	2.318528652	2.096765041	2.367741585	2.256520271	2.22772789	2.16219759	1.348302722	1.283739209	0.75623858	0.949077725	0.984998107	1.032261014	0.968953729	0.75163281
583.9699707	1.649355292	1.393062711	1.182194352	1.455866456	1.420648456	1.74956286	2.089238167	1.684209228	2.146904945	2.709558964	2.629083157	2.655404568	2.236855507	2.521167278	2.964108944	3.675958157	3.02285099	3.610025406	4.072678566	4.004949093	3.476289272	2.906328678	4.502628803	4.344408035	3.849496365	3.656511784	3.57378912	2.970779419	2.59281826	2.252455711	2.365384102	2.345917225	1.965595365	2.053619385	1.987291455	2.058845997	1.933677316	2.105642319	1.929366231	2.192483425	1.831587195	1.533252835	1.836531281	1.567729354	1.024617314	0.756830573	0.715294719	0.569934249	0.474985003
586.0200195	1.360675454	1.746530175	1.122045636	1.550790668	1.608656526	1.915487647	2.284998894	1.823123574	1.957194686	1.968025804	3.299446583	2.067426205	2.129254341	2.816589832	3.343940735	3.287803173	3.179759026	3.249448299	3.631804943	4.120891571	4.036539555	4.500466347	4.576318741	4.150965691	3.058197021	3.557358265	2.97342205	3.373971939	2.867963791	2.863378048	2.247891903	2.058881283	2.299102783	2.361216545	2.211890697	2.119493961	1.802847028	1.633714795	1.612242818	2.091344833	1.952721238	1.639432788	1.722833514	0.975935578	1.197963834	0.891814113	0.760843635	0.608983636	0.829817176
587.9400024	1.954855323	1.76895678	2.396654129	1.775758624	1.654564261	1.883303523	1.571569085	2.408734798	2.410235405	2.09091568	2.654495239	3.034946918	2.800534248	2.786649227	2.899847031	3.329508781	3.371951103	3.14809227	4.186405182	4.153357029	3.764750957	4.510870457	3.934702396	3.711330891	3.488533974	3.939182281	3.604335308	3.758770943	3.117935658	2.819270134	2.968465805	2.492119789	2.297255516	2.179924965	2.277010918	1.82824719	2.062829018	2.006862164	1.92515862	2.137765408	1.411966205	1.340644479	1.59332931	1.626439929	1.567040801	1.058437467	0.783816457	0.671762586	0.413875937
590	1.783770919	1.895826459	1.771174073	1.822126269	2.424273968	2.365901947	2.091148853	1.640737891	2.034351826	2.374188423	2.864918709	2.305785656	2.843448639	2.789896965	2.681331635	3.556649208	3.335283279	3.560331821	3.661831856	3.80553484	4.194447994	4.92124033	3.611773968	5.096531868	4.142940998	3.702599525	2.876761913	3.595394611	3.215157032	2.755804539	2.860486031	2.309990406	2.16319418	2.276290417	2.28975153	2.058328152	2.158027649	2.116460323	1.747638345	1.219277024	1.717820048	1.546462178	1.443879008	1.627372384	1.561823964	0.526214719	0.948603034	0.621404767	0.597287297
592.0200195	1.716024518	1.745198369	2.068796635	2.532395363	2.111411095	1.834569335	2.386384964	2.465099812	2.096244812	2.64580822	2.439712048	2.949678898	2.755946159	2.373672962	2.856527805	2.904490948	3.095391273	3.823390961	3.699269295	4.070264816	3.730392456	3.74524498	3.544013023	3.798679829	3.608376026	3.655426025	3.284177303	3.57623291	3.041078568	2.884395123	2.433514118	2.24586153	2.240252018	2.184418201	2.189615726	1.939813733	1.797912717	1.993259311	1.50545156	1.395416379	1.37621367	1.083395123	1.259354472	1.874871135	1.406619191	0.848612666	0.993863225	0.764320493	0.79590261
594.0499878	1.494838357	1.570787787	1.476935506	1.729137301	1.879070163	2.73411274	2.462040901	2.229225159	2.149198532	3.059941769	2.518387318	2.450143337	2.031877518	2.567756653	2.901791573	3.008019924	3.165424824	3.701173306	4.189633369	3.425667763	4.049367905	3.127261639	3.34473753	2.950952053	3.075582027	3.16638422	2.568711281	2.6311059	3.15428257	2.739341736	2.512669563	2.062128544	2.215549469	1.965196252	1.924809337	1.58287394	1.922663569	1.451676965	1.309428573	1.6997298	1.819398284	0.809430718	0.999715924	1.016641736	1.139607787	1.196301341	1.347819209	0.937306523	0.859586835
595.9400024	2.068554878	1.918545127	2.141803265	1.454590201	2.112822056	2.540080547	2.38368988	2.412970066	2.25701046	3.377147198	2.850351334	2.325088978	2.927585125	2.882794857	2.837454796	3.487359047	3.661028862	2.968344688	2.925601006	3.279715061	2.855752945	2.526675701	3.532541752	3.52537775	2.948740482	3.368469238	2.548640251	2.457823277	2.39386797	2.631680965	2.160789013	1.766447902	1.908485532	2.077261925	2.052026749	2.130712032	1.779394507	1.545776486	1.332610726	1.434273839	0.644744754	1.110338092	0.908073306	0.987010121	0.883142829	1.171357036	1.162668109	1.221254945	1.045117021
597.9699707	2.071060181	1.992154002	1.919964433	2.370904446	2.833819866	2.385056019	2.227004051	3.2137146	2.4657197	2.963703632	3.073251247	3.498035431	2.609707832	2.906854153	3.020236492	2.843659878	3.437339783	4.050355434	2.888427734	2.849785805	3.231275082	3.22693491	2.758589745	3.003214836	2.833810806	2.755808353	2.005514145	2.466993809	2.260046959	1.826355338	2.022166252	1.768850446	1.760513425	2.125804901	1.607070804	1.862874627	1.674233556	1.554438233	1.116050601	0.984023452	1.082128644	0.712608457	0.802772641	0.520721316	0.439644933	0.285229206	1.099753737	0.593580365	0.97564137
600	3.056299686	3.342096329	2.671968937	2.91416502	3.258240223	3.56544733	3.616074085	3.528639317	3.468174934	3.170746326	3.208425999	3.929513931	3.342983723	3.712062836	3.757451534	3.727050304	3.937891006	3.23952961	3.69796133	3.847574711	3.138600349	2.678202629	3.299621105	2.805859089	2.456356049	2.644203663	2.326374054	1.958781362	2.126310349	2.401959896	1.640494466	1.830258965	1.722284198	1.708753228	1.371514201	1.437662005	2.073415279	1.566711783	1.118747354	1.15313971	0.613422036	0.555909991	0.369694114	0.575791955	0.449154019	0.482201695	0.268845916	0.357370496	0.55098021
602.0499878	3.629661083	3.505714417	3.93827343	3.488441467	4.493990898	5.033355713	4.744304657	4.969927788	3.669867992	5.285984039	4.99481678	4.763706684	5.79416275	4.587477684	4.941732407	4.965948105	4.739939213	4.339530468	4.169401646	3.972314835	4.385407925	3.758098602	3.915109634	3.854054928	2.755776882	3.587505817	3.00124979	2.473995686	2.155264854	2.27411747	1.902423501	1.797414422	1.488191247	2.027211189	1.584035277	1.761143088	1.624780536	1.375157952	1.126398444	1.280532479	0.928009629	0.603952289	0.724270463	0.221796632	0.31684196	0.153904319	0.25020647	0.335698366	0.586500049
603.9699707	5.450278282	6.146286488	6.523531437	7.018981457	6.208324432	6.059427261	7.179653645	6.388606548	6.894735813	7.088689327	7.267505169	6.460223675	6.49835825	6.982703686	6.366676807	6.373388767	6.545366764	6.511715412	5.92165184	5.522639275	4.746841908	4.505990028	4.684359074	3.68826437	2.809369564	3.419450283	3.061256409	2.787908077	2.830355644	2.464228153	2.42153883	2.255337238	1.969856143	2.144677162	1.87255466	2.02091217	1.539239526	1.212403417	1.415626884	0.9637748	0.982648969	1.104840636	0.683645368	0.726135135	0.762791514	0.474940896	0.473484635	0.622434258	0.255227089
606.0200195	9.694717407	9.095385551	9.819479942	10.26164818	9.874229431	9.812153816	11.66951847	10.5690527	10.81546783	11.12363911	11.07028389	10.18447685	10.3616209	9.790419579	10.28007221	10.27660942	9.119107246	9.905591011	9.455946922	8.134985924	7.138241291	6.823006153	6.492990971	5.501309872	4.89998436	4.513470173	3.241967201	3.93063736	4.050132751	2.796106339	2.697099209	2.924455166	2.761781693	2.824030399	2.382946014	1.880653501	2.087229252	1.399738431	1.308848977	1.49062264	1.444996715	0.583492875	0.624427915	0.674717784	0.658378005	0.575546622	0.379287124	0.275640249	0.260670185
607.9400024	13.51236725	12.4445734	12.92268276	14.65177631	14.91093922	16.7061882	13.79663467	15.07493305	15.98208904	16.02473068	15.12325573	16.04216385	15.31584263	14.57059383	14.58821964	12.52268124	13.70093727	11.71025085	11.58954525	10.51597595	9.619027138	9.762923241	7.955570698	6.429147243	7.202018261	5.944012642	4.788299084	4.838495731	4.152025223	4.002545357	3.449695587	3.91146946	3.372035503	2.766040325	3.105513096	2.628756523	2.318668842	2.509717941	2.140701771	1.766138911	1.761372209	1.303290248	1.143409133	0.905224919	0.774897695	0.569092155	0.192464352	0.233637094	0.508308291
610	18.02739906	19.50407219	20.43903732	22.21502876	23.75955772	22.45315933	24.39848709	22.63689804	23.36711884	21.43294907	24.77266121	23.00293922	22.87078857	22.53492737	21.65735435	20.31822777	20.68079758	18.04005051	16.98441696	15.55706692	15.30467701	13.72249317	11.99693394	11.55526924	10.42930603	8.339596748	8.770756721	6.730860233	6.679541111	5.713663578	5.338096142	5.204361916	4.625274181	3.824762344	3.849736691	3.33273983	3.006143093	2.88184309	2.769971848	2.132243633	2.12501049	1.510760665	1.550105691	1.218108296	0.983933568	0.890029073	0.425796866	0.63742435	0.434524417
612.0200195	26.82313919	29.03578186	27.90924454	28.59277153	30.97374344	32.0434761	32.03488541	32.91403961	33.08101273	32.073452	34.51403046	29.99595261	30.92838287	30.50879288	29.22026634	28.31799126	29.07280159	27.51859474	23.68445015	21.70363045	21.18258095	20.31577682	18.0376873	15.18861103	14.25119495	11.59800816	10.34960079	10.12412357	9.41632843	7.184550762	6.854999065	6.744329929	6.073402882	5.808583736	5.461806297	4.883551121	4.476724148	3.660872936	3.5797925	2.981507301	2.188063622	2.426673889	1.880281568	2.016838551	1.631194949	1.536098838	1.082538247	0.914528012	0.710046649
614.0499878	35.68345642	37.17538071	35.56533051	39.09467316	42.03373718	43.12910843	42.92942429	43.80937576	43.31394196	43.03801346	42.39995956	44.38616943	42.36133194	42.66084671	40.68355179	37.1074028	38.24909592	34.87120056	32.81483459	28.78141594	28.11346054	24.85188103	21.32536697	20.48405266	19.02683449	15.88519382	13.82862949	13.32117939	12.26836586	9.870744705	10.02718353	9.010107994	7.928976536	7.12182951	6.500862598	6.173204422	5.722224236	4.820843697	4.286249638	3.904061794	3.677633762	3.029443741	2.142107487	2.117883682	2.138187408	1.920351624	1.852744699	1.373340487	0.939313769
615.9400024	46.47917938	45.97890472	50.93939972	50.15371323	51.19002151	53.52323914	56.69255447	55.45677948	56.54652405	54.23942184	55.74382401	53.29436874	51.96619034	51.70552444	51.14723206	50.33097839	47.90761948	44.32564163	41.53620148	36.51160049	35.8666954	33.43396378	29.88116455	25.44384193	22.72563934	20.4040184	17.37458992	15.975173	14.72665691	13.54613209	12.25086784	11.4797287	9.81127739	9.087580681	8.044246674	7.678870678	6.506206036	5.993198395	5.49607563	4.829006672	4.065752506	3.342054367	2.846342564	2.465237141	2.28471756	1.679074407	1.715243459	2.037744522	1.717906117
617.9699707	52.44773865	53.93310165	56.61449432	57.74163818	60.56988525	64.50626373	63.39524078	64.26753998	67.00515747	63.79905701	63.81622314	65.14259338	63.66304016	61.06962585	61.43092728	58.24000549	54.86904526	52.56105804	48.15975189	45.33045959	39.83512115	37.42673111	34.51331711	30.71006775	27.76289368	24.36959648	21.70673752	19.16647148	17.36190605	15.8882494	13.57849884	13.05310154	11.43886757	10.2440443	9.785559654	8.621202469	8.526459694	7.197534084	6.609797955	5.72225666	5.053923607	3.939553738	3.762657642	3.945767403	2.988821983	2.912004471	2.584014893	2.577765942	1.940118909
620	59.39867401	60.52072144	59.92198563	65.22348785	66.99056244	68.50926971	67.98684692	71.73322296	70.05036163	70.80183411	71.40743256	69.75462341	69.18657684	67.04475403	68.01657867	63.43464661	60.27626038	57.6061554	55.09389877	49.36522675	45.89533615	41.37261963	37.56975555	33.32545471	29.76625443	25.28414726	24.05055237	20.71126556	19.56004906	17.92786789	16.37399864	13.94821072	13.05334568	11.76828766	11.35339832	9.60050106	8.766457558	7.782459736	7.20404768	5.777119637	5.642029285	5.473223209	4.344827652	3.802284241	3.487686634	3.224838257	2.642440796	2.191351414	2.116644382
622.0200195	56.52937317	60.47862625	62.91706848	64.93920898	69.3994751	67.05462646	68.89424896	73.07635498	71.21804047	72.03646851	71.9644165	70.1180191	69.02198029	65.93626404	65.50083923	62.64188385	60.49820709	56.84455872	53.08285141	47.44872665	45.94561386	43.09587479	38.37921524	34.74807358	30.66349411	27.54701233	24.89186096	22.88336945	20.13510323	17.50287819	15.88160992	15.36619282	13.64453888	12.18798065	11.21831417	10.626791	9.117995262	8.131570816	7.446514606	7.474229336	5.988551617	4.691959381	4.558720112	3.98106432	3.781625271	2.715307236	2.913341999	2.297591686	2.499539852
624.0499878	54.16562653	57.7975502	56.3385582	60.57085419	65.27924347	68.05538177	65.65470123	67.88873291	68.0150528	66.26580048	67.87145996	67.00072479	63.53108215	61.5417099	62.16930389	60.40281677	57.94146347	55.38790894	52.48122025	48.72869492	43.59130096	39.7637558	37.5165863	34.22417831	30.97077179	27.52961731	24.04893303	20.97708511	18.59037399	17.86969757	16.43301201	15.10720539	13.80820942	13.28070736	11.80393791	11.30917072	9.54131794	8.933522224	7.758795261	6.645826817	6.24393177	5.218324661	5.028844357	3.744754791	3.919397831	3.318704128	3.204627514	2.567696571	2.424262524
625.9400024	49.99266052	50.88364029	51.69805145	55.7126236	56.90624237	58.03105927	60.12942505	58.91546249	61.82408142	61.12059784	59.87846375	60.26632309	58.85609436	59.22844315	57.38302231	53.26083755	55.21323395	50.13592529	47.43891907	45.95746994	41.95769501	37.45646667	34.20907593	33.25011063	29.49593544	27.54609489	22.94908333	21.47094154	19.24757004	17.67255974	16.0025177	14.66847706	13.96856213	12.46032715	12.35083389	10.42153168	9.61597538	9.563686371	7.822694302	6.861354351	6.095199108	5.384300232	4.873594761	3.793083668	3.586811066	3.374860287	3.024169922	2.706166267	2.418180943
627.9699707	40.72366714	44.53932571	45.81524277	48.15253067	47.60484314	50.5172081	51.78923798	53.29856491	55.11122894	51.54953384	54.18621063	52.86553955	52.74362183	50.58195114	48.71734619	48.7856636	48.74541473	47.00147247	44.78657532	41.8152504	39.05654144	35.28619766	33.05250931	30.64178085	26.5348053	25.33306313	22.44490433	21.68324661	18.44630241	17.38035583	16.05776024	15.06814671	14.72734165	12.99545002	12.18389988	9.986089706	10.3931694	8.683156013	8.596924782	6.972160816	6.085757732	5.235408783	4.767847538	4.28100872	3.809887409	3.603145599	2.896632671	3.122911453	2.429131031
630	37.8718338	38.98628616	40.49386597	41.32962418	45.81285858	45.44782639	45.319561	48.17758179	46.43308258	47.96914673	47.2986145	47.91827393	46.60766602	47.76799774	44.7841835	45.75203323	43.871418	41.98484421	42.23809052	40.29290009	37.98600006	34.52521896	32.56896973	30.68953323	27.91869545	26.70737267	24.16084099	21.56712723	20.90087509	19.86931229	17.66856956	16.6230011	15.81444836	14.82898235	14.00684929	12.53766346	12.23614979	10.58480263	9.818440437	9.240021706	7.700389385	6.911133289	5.971129417	5.749277115	4.632593155	4.592746258	4.07426548	3.499889851	2.747418404
632	35.14976501	35.00708389	36.66230011	37.06842041	39.93788147	39.37941742	42.28423309	43.85336685	43.90082169	43.85673904	43.82152939	40.6382637	42.33229446	43.15356827	43.88772202	44.25197983	42.81654739	42.02718735	41.08952332	38.69422913	39.83897018	37.03540039	34.35902023	35.55307388	32.01262283	29.92634964	29.03323555	25.15561485	24.51895905	22.64532661	22.53488922	20.59602165	19.61653519	18.18061256	17.58321381	15.49554539	15.34044743	13.4088335	12.08209038	10.60536957	8.491265297	8.17878437	7.884231091	6.654849529	6.573948383	5.352854729	4.899915695	4.91360569	4.440033913
634	31.7881813	33.27640533	33.32004547	35.24811554	36.67653656	37.07166672	39.58549118	41.05117416	40.51917648	41.93769836	41.61205292	40.62792206	42.92985535	41.4179306	41.72679138	41.99633789	42.11315155	43.01825714	39.13697433	38.7779274	38.45028687	38.16872025	36.8116684	35.2317276	33.26638794	32.53521729	30.07183647	28.98586082	27.13681793	26.73015785	23.8782959	23.25403786	21.0492115	21.5946064	19.07277298	17.58552551	15.6969862	14.68643856	14.5593195	13.30823994	11.28964043	10.24007511	8.814340591	7.836926937	7.095511913	7.195996761	5.962037563	5.063848972	4.546042919
636	26.73217392	30.41464996	28.85344696	32.40827942	33.13520432	32.8921814	36.08755875	34.22136307	36.05044937	35.66754913	38.66404343	36.99539948	37.45885849	38.94450378	39.67166901	38.43227768	41.39210892	38.17497253	38.77724457	37.88611221	35.68944168	37.83152008	34.00110626	34.06367493	33.96659088	30.8405838	27.94179726	27.21599007	26.23609734	26.03573608	23.16547966	22.34456253	21.24933052	21.18341255	19.94814682	17.4599762	16.39579201	15.68374538	13.26452446	12.52286911	11.38138962	10.05627155	7.984741688	7.489059925	7.347480297	6.512521267	5.970162392	5.555579662	4.811062336
638	23.52127457	24.66298294	24.46879005	25.68779564	28.41778564	27.20857811	29.59448051	29.44958305	30.24081612	28.94194031	30.8753891	31.11001587	31.51766205	31.8711319	32.78707504	31.39358902	31.18320847	33.17386246	32.00193405	32.52687073	31.34323502	29.61802864	27.62386894	29.54632378	28.37341499	26.68444443	24.7807579	23.36715889	22.73528481	22.93561935	20.43068695	19.16576195	18.11676598	17.01021957	16.11594009	15.3112402	14.94122028	12.91843128	12.21813393	11.54225063	9.544792175	9.144289017	7.747545719	6.433545589	5.969990253	5.822134018	5.535800457	5.211142063	4.258070469
640	18.91564178	20.48740196	19.15989113	20.70476341	21.95179558	22.02877426	22.31869125	22.403862	23.97131348	24.23924255	23.47966385	24.3126049	26.36805344	25.07775497	24.73802376	23.81524658	25.095047	24.78695297	24.93205833	24.69485855	25.19281578	24.13076591	21.58057594	22.36028099	21.147192	20.84296608	19.02106285	16.64421654	17.77038765	15.83128452	15.23630047	14.25819683	13.97421741	13.15391445	11.86584282	11.3107872	10.91847992	10.07769871	9.010771751	8.474897385	7.402472019	6.51813364	5.697621346	5.286202908	4.600735188	4.150150299	3.591453552	3.284161568	2.595733166
642.0200195	15.71234798	15.62632847	15.85877895	16.27100945	18.83589935	18.57722664	19.5835743	19.20927048	18.48230553	20.2311306	19.66522217	20.24184799	19.45524597	20.97899055	20.35336685	20.23574257	19.9831543	19.43057251	20.04003334	19.37296104	17.23416138	17.86755943	17.83485985	16.23730278	15.74153614	14.58486271	13.69949722	14.390872	13.05611801	12.33748245	10.53669167	10.81908703	10.05730438	9.7334795	9.509580612	8.604579926	7.739291668	6.760670185	6.732037067	5.57874012	4.487872601	4.096363068	3.984612942	3.148991585	3.324465752	2.739425659	2.924402237	2.59849596	1.687154889
644.0499878	13.09649181	12.69508553	12.90573692	14.57190418	16.07207298	14.81404591	16.47694588	15.7573328	16.4974041	16.84701729	18.09845734	17.82147217	17.50285339	17.94153976	15.914361	18.03867149	16.99301529	16.84230804	16.3021698	15.13118076	14.5533247	14.33791447	14.87595844	14.3064127	12.71505737	12.88201046	11.51579762	10.13648796	9.427499771	9.248339653	8.399000168	8.338377953	7.373990536	7.269206524	7.379695415	6.609029293	6.215312004	5.746271133	4.716150761	4.485997677	4.341631889	3.105882645	2.793251514	2.542534351	2.244594097	1.573640704	1.677187085	1.481762528	1.643828511
645.9400024	10.62940025	13.83040333	11.92806339	12.24364853	13.07831955	12.39556313	14.03952408	14.69857693	13.98012543	14.99269581	14.92034054	15.45010662	14.36468029	14.92338085	14.4155798	14.6016016	14.21573162	14.29565811	15.0146513	12.90892315	12.91136742	12.19936943	12.46458912	11.83138657	9.336016655	9.848596573	9.225064278	8.078269958	7.589656353	7.581442356	7.447802067	7.036334515	6.308026314	5.361953259	5.972233295	4.648458481	4.80398035	4.251813412	4.01241684	3.513808727	2.710837841	2.872293472	2.349465847	2.246197701	1.320633531	1.223786712	1.106266618	0.999715686	0.889395118
647.9699707	9.993188858	10.85722923	11.13447571	11.56663322	11.92129898	13.91247463	13.03240108	13.76461506	12.96152782	13.56194878	12.6684227	13.70947075	13.4815588	13.33737946	13.08677483	12.81465244	11.78460693	11.89012718	11.79470634	10.37330818	10.90999699	11.2323494	11.75583267	9.552331924	8.61570549	8.039544106	7.981843472	7.745877743	6.403691769	6.565061092	5.559177876	5.31862402	4.951752663	4.65441227	4.312880039	3.89997673	3.391896725	3.51796627	2.900917053	2.81753397	2.148200512	2.244950771	1.556760192	1.640838742	1.349759936	1.00094378	0.909487605	0.662416577	0.934521079
650	10.2369194	10.8236351	10.44117355	10.35048199	11.64420795	12.80360603	13.17515945	12.19424343	12.80075073	13.7397337	12.3176384	12.2251873	12.90003109	12.30840397	12.37118912	12.13983536	11.15792465	11.41864681	11.5765934	9.743494034	9.477120399	9.831331253	8.431647301	8.293445587	8.213700294	7.234697819	6.665532589	5.830370426	5.799696922	5.501214027	5.33840704	4.787908554	4.213637829	3.383948326	3.143468857	2.932817936	2.980036736	2.647341728	2.489764214	2.481479168	1.524942517	1.655161738	1.264128804	1.271563411	0.361955523	0.396999717	0.97505939	0.398327708	0.321722269
652	9.682052612	9.457836151	10.4577837	11.43476677	10.90299129	11.99205685	12.01011848	11.52828598	11.27889538	11.854352	11.37235641	10.48537731	10.57324886	12.48344231	11.51604176	11.39929581	9.863897324	10.9560461	10.03257942	9.726426125	8.995759964	8.69511795	8.381346703	7.108464718	6.849193096	6.228720188	5.605349064	5.867809296	4.425431252	4.560283661	4.504211903	3.921450138	3.807491779	2.843388557	2.779764652	2.717857838	2.367370129	2.441695213	2.13798666	1.837552905	1.150589108	1.172560096	1.029803395	0.96718514	0.455676675	0.420125842	0.23742187	-0.11600101	0.045572877
654	8.403551102	9.956748009	9.60069561	9.778713226	10.30572701	10.78686428	11.63478184	12.5453949	10.99525452	11.6367054	11.75305367	11.53048706	11.11239338	12.07908821	10.55825806	11.00526714	9.86785984	10.1454258	9.993499756	9.040595055	8.680316925	8.292614937	8.422992706	6.834401608	6.839203358	6.020510674	5.10697794	4.45250988	4.453023911	4.009776115	3.994446754	3.081703663	3.275998116	2.773972511	2.471979618	2.239735603	1.66016829	1.817705512	1.643581033	1.032993913	0.928165078	0.963624358	0.663763881	0.422913432	0.66270721	0.36172688	0.314892888	0.066633344	-0.006743908
656	8.640972137	9.805039406	9.600605011	9.776152611	9.911207199	11.25384903	11.39133453	10.53557205	10.05880451	11.47283363	11.79305744	10.61698151	11.15049458	10.8864069	10.49699688	11.04990959	10.19040775	9.267160416	9.784725189	9.232967377	8.912208557	7.315659046	8.059613228	7.269634724	5.894237041	5.007072449	4.944753647	4.531124592	4.538272858	3.300872803	2.862961292	2.904074192	2.645056725	2.309563637	2.283768177	2.453202724	1.690065503	1.74828136	0.973768353	1.28102839	0.860187173	0.777504802	0.654834151	0.115374207	0.44945991	0.225736022	0.151248455	-0.079185963	-0.236373186
658	8.898962021	9.874790192	10.1101656	10.57181835	10.94099426	11.28202343	10.97516441	10.55701065	12.3775568	11.05400276	12.01834297	11.50718117	10.70304871	10.67727947	10.90726948	9.373894691	9.945340157	8.651949883	9.184261322	7.828095913	7.629624844	7.573341846	7.964277744	6.583155155	5.694145679	5.292171955	5.023430347	5.08407402	3.592553139	3.17211771	2.969070435	2.985450745	2.680713654	2.335726738	2.198785305	1.781005979	1.259689689	1.34443152	1.450196862	1.090295911	0.643369079	0.618732095	0.757100463	0.605394006	0.076398134	0.095537782	0.195703983	-0.06677568	-0.001190305
660	8.663204193	9.888192177	10.21314049	10.17653751	11.91160107	11.05383968	11.74963284	11.94653606	11.62695599	11.74376488	10.85204029	12.20954227	11.90299225	13.22317028	10.75594997	11.3556509	9.698613167	10.64689732	9.576129913	8.493701935	8.380586624	8.786196709	7.871263981	6.33204031	6.062785149	5.311769009	4.932332993	3.719751835	4.044129848	2.959845543	3.155450821	3.241431713	2.917421818	2.018561363	1.841610312	1.731404424	1.717100501	1.33897841	1.314799666	0.89791286	0.891481042	0.782210708	0.42729485	0.309153318	0.324820042	-0.194241881	0.212819338	-0.183880687	-0.149192452
662	9.235967636	9.509052277	10.50481892	11.48632717	11.63133717	11.80586147	12.3630619	12.23530197	12.08173656	13.57418156	12.50030708	12.84185791	12.01707172	11.46891785	11.8456192	11.02366734	11.84096813	10.19367123	9.643016815	8.797774315	9.014948845	7.301802158	7.88636446	6.044788837	6.38734293	5.048425674	5.115564346	4.930696964	3.61144495	3.551223278	3.346415043	2.53259325	2.977488995	2.513851643	1.993131518	2.215787411	1.848741174	1.248262048	1.115130782	0.968474984	0.800520062	0.383386016	0.292636275	0.531064391	0.469347596	0.301639676	0.260068297	-0.188672185	0.086204052
664	10.35539055	12.19932747	10.85295773	11.03164291	13.14416885	12.30009365	13.20545864	13.54058743	13.42814827	13.81702423	13.72749615	12.9367981	12.82014084	12.46310043	11.93224716	13.66086769	10.90976524	11.79150677	10.8601923	9.495962143	9.655292511	8.881334305	8.428710938	6.788268566	7.427357197	5.605010986	5.742136955	4.687029362	4.234365463	4.073996067	3.652732372	3.182151794	2.836661339	2.538154125	2.122796059	2.003182888	1.836372495	1.688193679	1.463531375	1.250173926	1.05378449	0.69710052	0.697731137	0.297168732	0.148959041	0.290884972	0.247015715	-0.001624584	-0.077847481
666	12.09727955	11.86958504	11.81844902	12.35525703	11.97861481	13.48183441	13.799716	13.54999161	13.87138844	15.00641537	13.91217041	13.04926682	12.81205273	13.23477173	11.6840992	12.5817728	11.26300621	11.107831	11.42495823	10.51293755	9.618919373	8.912908554	8.17327404	7.256036282	7.914753437	6.159116745	5.453184128	5.170897484	4.599992275	4.525181293	3.496895313	3.586251736	3.109710217	2.339640141	2.431842327	2.467751503	2.10013485	1.557537198	1.514240146	1.432866454	1.295565248	0.598724246	0.939204812	0.384079337	0.412272334	0.331965685	0.101500869	0.248878956	-0.057053566
668	11.95959854	12.44577789	12.93455696	12.90818787	13.68148232	14.53271198	14.07570362	14.20766163	13.70937443	14.48732281	13.42325115	14.39897633	14.10214424	14.30376053	14.24065971	12.89632034	13.00897789	12.50119686	11.94290161	10.81358337	10.36268902	9.034674644	7.839421749	8.274485588	7.653221607	6.719574451	5.603466034	5.312610626	4.756416321	3.980955601	3.622392654	3.49039793	2.945282459	3.152112484	2.847319126	2.311944485	2.046740055	1.776360393	1.810510039	0.884894252	0.859683871	0.713414788	0.621077657	0.363345981	0.34829247	0.357872844	0.323632598	0.281635523	-0.063474894
670	12.570611	12.98402596	13.95049953	14.04575443	13.93769836	15.61575794	15.47310352	15.92163563	16.40168953	15.19251347	15.68957806	15.90746784	14.77206898	13.70672798	14.74312687	14.97068119	14.01211739	12.95311451	12.92025185	11.86551952	10.75566483	9.557910919	9.405834198	8.756568909	7.044538021	7.533372402	5.9269557	5.513778687	4.99489975	4.465363026	3.712582111	3.474953651	3.77961731	3.143033028	2.723485947	2.353478432	1.891348958	1.864768386	1.778814673	1.29508245	1.21137464	0.579128385	0.854380012	0.134374619	0.36009872	0.283372998	-0.089847803	-0.030177355	-0.221131802
672	13.58103943	12.58155823	12.97523403	14.28177357	15.34066296	15.22832966	15.76961994	16.05681038	16.28669357	16.33571434	16.50119591	15.8293314	15.58460712	15.63426304	15.26843548	14.91031361	13.91257954	14.25952625	12.5241766	11.71965981	11.73680973	9.523804665	8.914183617	8.193623543	7.352605343	7.318229198	6.109592438	5.433605194	5.12560606	4.048656464	3.616264343	3.51018095	3.244462013	3.154604435	2.473632813	1.880962729	2.354706287	2.252330303	1.43731606	1.440222383	0.868239522	0.486673713	0.652900815	0.668000817	0.131433845	0.362153888	0.084195375	-0.466585517	-0.436245441
674	13.82000923	15.30360508	14.39381123	16.17648888	14.71937656	17.03243446	17.17630768	16.16620827	16.82146645	18.11290359	15.8529253	16.46343803	15.53447437	16.1346283	16.00507927	15.46764278	14.69631863	13.8560524	14.31137657	11.5770359	11.59046936	10.34254742	10.09789276	9.105866432	8.084611893	6.967063427	6.552705288	5.221286297	4.867554665	4.383358002	3.871767998	3.724529743	3.090052128	3.054977894	2.960223198	2.396413326	1.950056195	1.705353141	1.415746331	0.886309266	1.102438331	0.861618161	0.612953544	0.5822047	0.481859565	0.231958985	0.295911312	0.035246849	0.053855062
676	14.83400822	14.38981342	14.73022747	16.72237778	18.65755844	17.45099258	18.76410103	17.05302048	15.70186138	17.26819038	16.44631577	17.40833473	16.87101364	17.44602203	17.9301033	15.07037258	14.47928905	15.3456049	13.84310913	12.57573509	11.96210003	11.33185101	10.63979816	8.086466789	8.647658348	7.976394176	6.17901659	5.798873425	4.726197243	5.13064909	4.269351959	3.672083378	3.674523354	3.167855263	3.035913467	2.479848862	2.236012936	2.384720325	1.98121655	1.54188931	1.135155082	0.960641742	0.560212731	0.408537269	0.21043551	-0.025106192	0.469301343	-0.062086463	-0.324744821
678	14.68864918	14.46851444	17.48138237	15.60416889	16.54302597	17.65899277	17.34091187	17.58015442	18.9858036	18.21104813	18.44335365	17.51046944	18.06936836	18.36847496	18.38229752	16.1235466	16.43361473	15.33710003	15.17379475	13.80308819	12.4180603	10.89626026	10.79517269	9.821178436	9.235602379	8.383690834	6.640754223	6.560085773	5.749061108	5.059109211	4.361125946	3.943677425	3.37974453	2.942329407	2.785598278	2.709929466	2.36397934	2.091567039	2.203648567	1.701540112	1.340861678	0.692364812	0.875169635	0.21741724	0.148258209	0.217097878	0.104996562	0.187463164	-0.217729568
680	14.87928867	17.98571968	18.16773605	17.85605812	18.53068924	17.63763237	18.08168221	19.51586342	21.29662132	20.27205467	19.82931328	20.21106529	18.87085342	19.39377785	18.17561531	18.86526489	17.02217674	15.95445728	14.63463688	15.20123386	12.46869183	11.8892107	11.16575146	10.20867825	10.04202843	8.283403397	7.483500957	6.407103062	5.705616951	5.608540535	4.249637604	4.377440929	4.045480728	3.278039932	3.563331127	2.730697155	2.535766602	1.869696021	2.092005253	1.275335193	1.749605298	0.986043572	1.097438216	0.316585541	0.445632339	0.439531207	0.305264592	0.264453173	0.050223708
682	17.02047539	17.05071449	17.50993919	18.6588726	18.91723251	19.76773071	21.10252953	21.78422356	21.34036255	21.78813744	20.12854195	20.38964462	20.42977715	19.742239	18.84290123	16.70824051	18.09776688	16.78290367	15.9129591	14.51906872	12.87097263	12.59431458	12.19563103	11.149436	9.665389061	8.772578239	7.68247366	7.161063671	6.717586994	5.305280685	4.783310413	4.605926991	4.441311359	3.859716415	3.597797394	3.200229168	2.635701656	2.234296799	2.010530949	1.705781102	1.397169232	1.152124286	1.291263223	0.702309966	0.671902537	0.592312217	0.409910798	0.083780169	-0.041896939
684	16.8405056	16.93305016	17.60037804	17.58797646	19.3489933	19.95049667	20.99576759	20.16813087	21.09755516	20.85179329	20.57046509	19.47224808	19.62071991	19.07404327	19.45043945	18.48620796	19.25294495	16.62305832	17.11417007	14.62584782	14.78361416	12.86674595	10.82833195	11.41989326	8.939430237	8.562835693	8.308336258	7.484492779	7.267535686	6.179118156	5.235979557	4.35119915	4.146698475	3.981094837	3.671189785	3.300676346	2.021949768	2.33357811	2.373486042	1.958907485	1.321715236	1.274379611	0.566135764	0.710406423	0.508894563	0.787835956	0.345913887	0.085614443	0.208755612
686	16.59679985	16.58882332	17.98864174	18.12331772	18.64505768	20.56856728	19.11493111	19.94720459	20.9248848	19.32808876	21.24110794	20.72285843	19.45552826	19.04677582	18.65618896	17.47127342	17.57012367	16.7105999	15.88432026	14.93858624	13.87617588	12.38614178	13.30804634	11.46972179	10.15463829	8.315836906	8.364088058	7.251651287	7.148050785	5.942839146	5.16500473	4.546890259	4.276717663	3.478196144	3.621802807	3.227423191	3.045315266	2.674554825	2.042929649	1.786791682	1.398203492	1.378948092	1.015529037	0.906739116	0.744065166	0.107805371	0.497094274	0.333758235	0.401548982
688	16.45343971	16.46004868	16.71114159	18.12426376	17.85238838	18.43545151	19.03983688	19.29715347	19.3933754	19.59409904	19.61313248	18.79904175	18.98173904	18.58330917	18.31242752	17.22185707	17.58015633	16.65189552	15.23908329	13.27781487	13.23775768	12.18427849	11.72756672	10.09299564	10.55655956	9.29656601	7.375475407	7.391092777	6.841418743	5.327554226	4.85842371	4.316253185	4.619379044	4.032330513	3.508281708	3.151134968	2.87591362	2.219388008	1.89144361	2.104898453	1.295479894	1.441963077	1.110350728	0.793516755	1.038033366	0.630849719	0.347336411	0.273877144	0.11010623
690	15.00693607	12.57498837	15.6970377	16.38506508	16.3686409	17.32402229	17.40915298	16.7205143	19.16417503	18.68231964	18.59211922	16.81162834	16.98779106	16.25460052	17.56289673	17.11092186	16.11541557	15.53926754	14.17321491	13.93988037	12.46414185	12.10618305	11.29410839	9.478473663	8.570820808	8.961212158	7.840980053	6.773459911	6.135547161	5.378364086	4.618751049	4.693124294	4.386773109	3.756780148	3.404795647	2.773759842	2.62205267	2.58774519	2.102297306	1.424188733	1.332899213	1.445931554	0.965808988	0.68453753	0.349875689	0.272037506	0.367337584	0.390874982	0.20812571
691.9699707	13.77633858	13.6621027	14.85641193	13.51632214	14.12025452	15.69791698	16.12060928	16.01850128	16.05757141	15.29385471	15.74819279	14.74888706	14.58130169	15.35093021	15.76587582	14.28873634	14.8839674	13.56637669	12.41664124	11.99734688	12.16555786	12.07011986	10.81750393	8.647508621	9.016706467	7.361972332	7.115952969	6.489278316	5.542667389	5.192375183	4.567807674	4.408993244	4.299160957	3.030147076	3.420519829	2.411019802	2.411369801	2.093920231	2.003080845	1.449959397	1.239795804	0.658322692	1.138704181	0.55822885	0.582362294	0.230302572	0.54573524	0.164616585	-0.265970945
693.9400024	10.17232418	12.26905441	12.40570831	12.82814789	13.38317871	13.28926563	14.23288727	14.99592876	13.00839806	14.75597095	12.97220802	12.83249187	13.29323292	13.76537514	13.73046875	12.17273521	11.69330597	11.05803776	11.85494518	11.22977734	10.16836071	9.119289398	8.600581169	9.669463158	6.936777592	5.933150768	5.66024065	5.27528286	5.711832523	4.324965954	4.097876549	3.920271397	3.804580212	3.042111874	3.134630203	2.508607864	2.486206055	2.324063778	1.525479674	1.769486547	1.355124354	0.762247205	0.678017735	0.758957505	0.429833293	0.088856936	0.059378624	0.046075225	0.159180284
696.0499878	9.940106392	10.35356808	8.957010269	10.77621269	10.59757805	11.74107647	12.48772144	11.06887436	12.17105675	12.13240528	12.48747253	11.869133	11.39541817	11.21421146	11.40420151	10.07583904	10.32393742	10.77861977	10.76728344	9.519117355	9.182553291	9.37753582	8.081297874	6.592162609	5.746071339	5.998073578	5.520142078	5.075317383	5.071919441	4.056329727	3.592986107	3.535404205	3.030819416	2.540086746	3.156303883	2.565302849	1.848197579	1.748339057	1.695261359	1.662277341	0.826648355	0.801473975	0.894705176	0.342661619	0.396845937	0.475867867	-0.063913465	-0.004547596	-0.038216949
698.0200195	8.596282959	8.83227253	8.514421463	9.261851311	9.233477592	9.801901817	10.1317358	10.18175316	10.72948742	10.85608959	8.738337517	10.76996708	10.67343998	10.1779213	9.312856674	10.02609634	8.601163864	8.871841431	9.659534454	9.347622871	8.890019417	8.11962986	7.323172092	6.98968935	6.303715229	5.538970947	5.033085823	4.054133415	3.881469727	3.755427361	2.984893799	3.333068371	3.207440853	2.787174702	2.448539734	2.337357998	1.792012811	1.840824485	1.53224957	1.213377118	1.341232896	0.841452241	0.478892684	0.414522767	0.270611763	0.198436618	0.09276557	-0.350270629	-0.304717422
700	8.351829529	7.241219044	7.415128231	7.819503307	8.192554474	9.043684959	9.391171455	8.226084709	9.498055458	8.85654068	9.280391693	8.239110947	8.567517281	8.677544594	8.28823185	9.560808182	7.866490841	8.973819733	7.809659481	8.55015564	7.231381893	7.875225544	6.211780548	7.420153141	6.011194229	5.872001171	5.122064114	4.723413944	4.576617718	3.645767689	3.068601608	3.555418491	3.210627079	3.304904461	2.712565422	2.649116039	2.124061584	1.927897811	1.71751225	1.167576194	1.287454486	0.836295724	0.514827371	0.549213529	0.767881036	-0.023646235	-0.069977403	-0.455037594	-0.209648609
701.9699707	6.490873814	7.066298962	6.468268871	6.528722286	7.576961994	7.006772518	7.859637737	6.721119404	7.712619305	7.897915363	8.502840042	7.773562908	8.097304344	7.747721195	7.235816479	8.013505936	7.648671627	7.083788395	7.322111607	7.485341549	7.48742342	7.312683582	6.580574512	6.309323311	5.812950134	5.838454247	4.784694672	4.741936207	4.57869482	3.720614433	3.178582668	2.870973587	2.714343071	3.13772583	2.861497879	2.145395279	2.355734348	1.432581544	1.601526618	1.330404878	1.387329459	0.507475257	0.472533584	0.762046218	0.532857776	0.198425055	0.351089239	-0.244243383	0.019770861
703.9400024	5.399588108	5.499240875	6.592112064	5.536449909	6.241112709	6.106524944	6.854181767	7.716918468	7.069110394	7.047133923	7.323367596	6.902222157	7.834012508	7.998566151	6.895732403	7.170688152	7.874003887	7.893195629	6.419294834	7.083553791	7.077613354	6.892161846	7.140659809	6.264307022	5.272013187	5.15423727	5.439590931	4.525373936	4.513194561	4.304466724	3.609622478	3.130007744	2.945959091	3.073909283	2.913995266	2.405178547	2.474901676	1.811073899	1.647765756	1.281104684	1.394009948	1.058915973	0.859600186	0.326614499	0.53401196	0.067107201	0.048639774	-0.114585042	-0.104812264
706.0499878	5.306972504	4.785764217	4.71997118	5.970921993	5.571938992	5.962628365	6.149390697	6.12361908	7.069582462	7.034417629	5.99050808	6.379417896	7.207400799	6.531495571	6.943079472	5.790464401	7.296078205	6.378254414	6.920595646	6.533800602	6.324672699	6.889743328	6.265351295	5.579034805	5.759280205	5.087025642	4.428896427	3.933263302	4.118123531	3.958747387	3.442585468	3.336619854	3.269496441	2.722241402	2.522298813	2.227698803	2.204161167	2.150638103	1.799234986	1.519611478	1.174861312	0.62108624	0.698125243	0.635175347	0.259438992	0.280729413	-0.010929585	0.102068543	-0.070712566
708.0200195	3.756293774	3.379401207	4.172103405	4.823503971	5.740463257	6.007312775	5.031012535	5.302963257	5.513694286	5.249347687	5.863996029	5.608148098	5.342478275	4.598581314	5.452083111	6.169749737	5.891680241	6.301656723	6.660945415	5.842037201	5.618863106	6.273619175	5.508131504	5.57046032	5.240081787	4.089207649	4.149299145	3.66918993	3.753350258	2.894740105	3.057761192	2.880962372	2.514712811	2.421667576	1.809456944	2.089473248	1.77462399	1.802327275	1.568381667	1.251491189	0.922585607	0.628298402	0.592063308	0.166120529	0.76520741	0.189025283	0.081782937	-0.14585948	-0.067572236
710	2.982886314	3.615283489	3.035943031	4.21838665	4.02899313	4.265986443	4.034695148	4.503437996	4.68337059	3.840372086	4.385658264	4.745124817	4.222754955	4.826168537	3.720803261	4.519712448	4.162538528	4.478711605	5.126610756	5.270064354	5.452943325	5.067252159	4.734435558	4.630557537	4.169294834	3.635352135	3.532114029	3.188423157	2.837236881	2.86685133	2.199257851	2.309407234	2.032595634	2.095547199	1.764885545	1.422073483	1.390740514	1.396336436	1.344122767	0.803488851	0.48709476	0.576100945	0.653994203	0.117216706	-0.00720799	-0.112559199	-0.218844295	-0.123313308	-0.244173527
711.9699707	2.850509167	2.485249519	3.584526062	3.163768291	2.960181236	3.983367443	3.562246799	3.136238098	3.778482437	3.558821201	3.948732853	3.30220747	3.577728271	3.545396805	3.409415245	3.83809948	3.443731308	4.222742558	4.280314445	3.709788799	4.030014038	4.343604088	3.735022068	3.331896305	3.274401188	3.07988596	2.820450783	2.710728168	2.133936882	1.592156291	1.529157043	1.64242661	1.393304229	1.566176534	1.360466838	0.792778134	1.081103683	1.008419871	0.702547193	0.649283051	0.479555249	0.507864594	0.288268924	-0.140207171	0.038991451	-0.391863465	-0.366372943	-0.142917991	-0.376845241
713.9400024	2.561569214	2.55017519	2.634733677	2.814321995	2.378333569	3.092564583	3.252700329	2.594066143	2.114251614	2.734097481	1.987769008	2.579883099	2.466554642	3.142252445	2.732285023	2.915211678	3.172796726	3.031484127	3.273291111	3.75796175	3.608463287	3.628345966	3.205860615	2.815043926	2.492469311	2.035831451	1.288958669	1.603661418	1.302854896	1.258588195	1.162210345	1.171280503	0.947942376	1.274958968	0.736264348	0.74300611	0.498466134	0.212026358	0.548326373	0.121436954	0.071473002	0.266643286	-0.06535995	-0.333235383	-0.434593558	-0.381665468	-0.474132776	-0.655015528	-0.472054958
716.0499878	1.458973765	1.3541013	1.988921523	1.847735286	2.474719048	2.268983364	2.512323856	2.763872147	2.48981142	2.6939044	2.856552124	2.048552036	2.576932907	2.061763763	2.69596386	2.843350887	2.822636604	2.629716396	2.779245853	3.578687191	2.611084938	2.490818024	2.394803524	1.90255177	1.827439427	1.127300382	0.874515891	1.46947515	0.712995172	0.608774543	0.977527976	0.746645331	0.772813201	0.383099437	0.078111291	0.36302793	0.085483909	-0.151780725	0.390675902	-0.174343705	-0.110826969	-0.054785609	-0.656089246	-0.315360427	-0.399631143	-0.709876955	-0.634756207	-0.78939265	-0.656033456
718.0200195	1.292150855	2.149265289	1.533604264	1.842498183	1.296935678	2.049688339	1.577067494	2.174268246	1.520829797	1.892171979	1.800014853	2.154407024	1.840087771	2.229932308	1.892922759	2.139985561	2.452265263	2.148621082	3.162870407	2.415551662	2.516497612	2.059566975	2.598091602	1.869241357	1.493058324	1.070545316	0.81392777	0.825984359	0.519895196	0.38736999	0.568056464	0.3463341	0.33366251	0.206026316	-0.032859206	-0.071686268	0.192655802	-0.154322386	-0.083563447	-0.300100088	-0.195993662	-0.358505249	-0.584131837	-0.620554805	-0.636664152	-0.551622987	-0.837054491	-0.722699225	-0.918730319
720	0.828946471	1.206574082	1.511470914	1.213771224	1.454270482	0.91991961	2.086570263	2.115221977	1.709907651	1.43381083	2.043041229	1.746951938	1.563930869	1.604506373	1.399861932	2.011668205	1.828330159	2.168365955	2.761003971	1.690842032	2.293943882	1.927487016	1.715116382	1.575750709	0.790920138	0.85019362	0.667487741	0.590283513	0.301271677	0.110475063	0.322514892	0.302211404	-0.117054582	-0.094045043	-0.223834038	-0.144669175	-0.276910782	-0.356452346	-0.260481954	-0.259710312	-0.266611695	-0.701359212	-0.744830728	-0.746468365	-0.684954941	-0.948273063	-0.844066203	-0.713663399	-0.833276391
721.9699707	1.056602597	1.382683158	1.088179708	1.045158029	1.761556983	0.914815784	1.392948031	1.61908257	0.909980178	1.223342538	0.987355351	1.100352168	1.614615321	1.608086944	1.502997279	1.769801021	1.677512765	1.852746367	2.29823637	2.245975971	2.022325993	2.028292656	1.817595124	1.508333087	0.847209334	0.509796262	0.317953229	0.222890019	0.233079314	0.033749819	0.078867435	-0.018224478	-0.078575969	-0.228885531	-0.369718194	-0.397408009	-0.336774111	-0.532863259	-0.466532588	-0.545965552	-0.609575152	-0.396281719	-0.710325658	-0.568463087	-0.86299324	-0.939960063	-0.970701098	-0.985882223	-0.895638824
723.9400024	1.219401956	0.761337399	1.0195719	1.223965287	1.155415416	1.769829154	1.144487739	0.97608459	1.371763349	1.674912572	1.421608806	0.893481612	1.182557464	1.108823895	1.16795671	1.69989717	1.636445165	1.238401771	1.803718448	1.691967607	1.723759294	1.879749894	1.465824008	1.157068372	0.374007344	0.04858017	0.04226017	-0.027055621	-0.107093573	-0.243881583	-0.149600744	-0.152822137	-0.283592939	-0.192150712	-0.256514788	-0.40079248	-0.490941167	-0.39095366	-0.506064177	-0.646152377	-0.71254313	-0.584567428	-0.64504385	-0.890073299	-0.985956311	-1.030845881	-0.965501606	-0.861510873	-0.947731316
726.0499878	0.820346713	0.546790957	0.783857465	1.16101253	0.55430305	1.392535567	0.926187396	1.118814826	0.914291978	0.607553363	0.677760243	1.624618173	1.16854465	1.523344398	1.079633594	1.466835141	1.236453652	1.525593638	2.372040749	1.573437095	1.97742188	1.555757642	1.370241284	0.776702762	0.142598867	0.159786105	0.283905625	-0.068706393	-0.183781862	-0.24227953	-0.037524343	-0.302898407	-0.294218302	-0.4544487	-0.292827129	-0.410723329	-0.430714011	-0.657617569	-0.690327466	-0.666381299	-0.596641064	-0.680897295	-0.709568501	-0.848315537	-1.017648935	-1.120501637	-0.80792588	-1.028548479	-1.280869722
728.0200195	0.753942609	0.456241012	0.460981011	0.724793553	0.967630267	0.493111491	0.464667678	0.705469251	0.4423877	0.590171218	1.320084214	0.923524261	1.295132279	1.079034925	1.162127376	1.305006146	1.661327243	1.488889813	2.090400696	1.891844392	1.668243766	1.257990241	1.456061721	0.689251781	0.138998032	0.009335279	0.097613811	-0.369865417	-0.101897359	-0.322038531	-0.346438527	-0.543257117	-0.444011092	-0.53854394	-0.508690953	-0.698668659	-0.6365453	-0.860215068	-0.826045334	-0.720569611	-0.858590484	-0.888297856	-0.862284601	-0.976008475	-0.865865529	-0.942098379	-1.087133288	-0.77255398	-0.968545794
730	0.482535481	0.828182817	0.864972949	0.898439765	1.017727494	0.79744494	0.752699018	0.930591464	0.673473954	0.575448871	0.952365279	0.544468284	0.340642571	1.255519032	1.443158746	1.26497519	1.553587556	1.524779916	1.637605309	1.525238395	1.461504102	0.844779611	1.36918056	0.83274138	0.437057137	0.226170301	-0.3915838	-0.491230249	-0.276164293	-0.334927917	-0.616032243	-0.341512084	-0.579985857	-0.502729177	-0.903986216	-0.637736559	-0.836309671	-0.68562597	-0.719967246	-0.879150271	-0.765216768	-0.728830993	-1.012807608	-0.931370556	-1.004283428	-0.772386789	-0.935517848	-1.104819536	-1.115106106
731.9400024	0.269866943	0.91405189	0.173457742	0.38644135	0.661069512	0.523348212	0.569629788	0.883405566	0.306025863	0.516844869	0.768730998	1.027354121	1.035627246	0.680015922	1.399389386	1.622209668	1.762071013	1.907473207	1.575537562	1.501453996	1.245004535	0.874823928	0.810798287	0.208610654	-0.007770538	-0.244976521	-0.369917035	-0.38233614	-0.600180745	-0.644394875	-0.762313306	-0.672438562	-0.82995075	-0.665606558	-0.775168538	-0.806983232	-0.757057965	-0.761972606	-0.71104908	-0.969097555	-0.95462054	-0.937860548	-0.918978631	-1.024673939	-0.776038945	-1.068451166	-0.918338001	-0.922980547	-1.128014565
734.0200195	0.635598779	0.503834605	0.190549135	0.344731569	0.109512329	0.324358344	0.73775804	0.370375752	-0.016610384	0.578914762	0.276221633	0.604121327	0.656734347	0.875221848	1.716723323	1.426977277	1.298792243	1.449074388	1.262952447	1.67201364	1.386808038	0.854973197	0.468661666	0.225325346	0.460951447	-0.214137316	-0.476122737	-0.555909634	-0.527492046	-0.549571395	-0.667524815	-0.707565606	-0.860829532	-0.722363412	-0.789026499	-0.733161569	-0.657978415	-0.673712373	-0.844548345	-0.936237514	-0.818164945	-0.992385089	-0.751568317	-0.991058052	-1.05495739	-0.91421169	-1.145832539	-1.199757576	-0.962219775
735.9699707	0.705568194	0.584770083	0.849269032	0.683443427	0.477994561	0.512415767	0.30197382	0.732804179	0.060637236	0.747269988	0.622431874	0.426168323	1.27009809	0.575894475	0.849970698	1.427234769	1.629377484	1.476054788	1.27519834	1.688269734	1.346610188	0.887596965	1.020602345	0.309527755	-0.496590137	-0.336230516	-0.159440756	-0.701080799	-0.50704515	-0.875737011	-0.581451058	-0.789366543	-0.608971	-0.69969517	-0.662379384	-0.720502913	-0.800857842	-0.784866273	-0.922724605	-0.67757684	-0.919958115	-0.858763933	-0.850361109	-0.980805576	-0.926676571	-0.952100754	-1.088011265	-0.875755072	-1.02528584
738.0499878	0.130070567	0.623074651	0.51561892	0.429219842	0.407327771	0.224950314	0.437479377	0.373780608	0.005159378	0.591677785	0.21399045	0.506334186	0.562078357	0.766713023	1.331006408	1.082380891	1.477494836	1.465368629	1.16786325	1.378941178	0.928214192	0.361491084	0.377987742	0.157711864	-0.225163102	-0.441047192	-0.225850821	-0.524569273	-0.670063376	-0.660178185	-0.721524656	-0.646021068	-0.842090368	-0.736377597	-0.680480003	-0.664327264	-0.713841379	-0.93321681	-0.819878042	-0.787840486	-0.876109719	-0.825070202	-0.89214468	-0.923893154	-0.963742733	-0.977453291	-1.128421783	-1.003139496	-1.20196104
740	0.804515958	0.431863666	0.494225621	0.388947368	0.44676578	0.109456897	0.293914914	0.090043068	0.282210588	0.323993802	1.167885184	0.581869483	1.000137925	0.979684234	1.001643062	1.447620749	1.104719043	1.41479528	1.358364463	0.864379764	0.813113809	0.637447	0.585791707	-0.429800153	-0.307695627	-0.220273495	-0.676498294	-0.619422555	-0.919794559	-0.729160607	-0.567214727	-0.620106936	-0.784066677	-0.852984548	-0.754812241	-0.663113415	-0.992387354	-0.994796097	-0.942537844	-0.885407209	-1.106555581	-0.928268611	-0.893772542	-1.144396305	-1.05248487	-0.932330132	-1.041215062	-0.915161431	-1.095411062
741.9400024	0.109731078	-0.093018174	0.240764976	0.067440987	0.432227015	-0.087281466	0.480595231	0.216068268	0.421590447	0.398397565	0.10989368	0.487316251	0.724400163	0.984938025	1.260187507	1.064828277	1.708451152	1.425380826	2.363359451	0.862800717	0.1530931	0.617974401	0.182684422	-0.28739965	-0.383806109	-0.327861667	-0.481794834	-0.792701244	-0.75089699	-0.751015723	-0.778578877	-0.877927542	-0.564154744	-0.77805233	-0.554554105	-0.728912413	-0.894471347	-0.732869506	-0.894520462	-0.873718023	-1.158692718	-0.960241854	-0.910145581	-1.010638952	-1.049184561	-0.89280349	-1.221264362	-1.062676549	-1.095776081
744.0200195	0.338661194	0.421280503	0.489180207	0.225641251	0.509735942	0.024530768	0.604243159	0.502774358	0.533783317	0.287514448	0.507990956	0.454261899	0.799068093	0.720524669	1.282583117	1.040237546	1.260238051	1.303013682	0.960733771	0.874996305	0.705726981	0.106006503	0.184299827	0.063839555	-0.428492308	-0.422063828	-0.651399553	-0.744948566	-0.647291958	-0.642424703	-0.698410153	-0.904406369	-0.808220625	-0.806796193	-0.727805495	-0.839886189	-0.630095482	-0.805727601	-0.787852526	-0.681417942	-0.754210532	-0.926074505	-0.911385357	-1.183138371	-0.927007556	-1.069186687	-1.134419918	-0.973751426	-1.142128348
745.9699707	0.145292401	-0.174518585	0.342692614	0.128554225	0.455120206	0.232172012	0.317298293	0.237080574	-0.287126064	0.152071714	0.439595103	0.574132562	0.723471045	0.660237432	0.664336324	1.407726407	0.504205585	1.074074626	1.117804885	0.621320605	0.617129922	0.274599671	0.166546583	-0.453314304	-0.49194169	-0.727009892	-0.327223897	-0.602617621	-0.856955886	-0.844889402	-0.704053819	-0.836192191	-0.835435033	-1.008872032	-0.76897639	-0.89830941	-0.885026693	-0.909093797	-1.061048031	-1.117577314	-0.790379822	-1.044621706	-0.994899809	-0.875209808	-1.001022696	-0.952970803	-1.043376207	-1.175745845	-1.130519152
748.0499878	0.295155644	0.073573947	0.357623696	0.054593563	0.532662272	-0.131900549	0.140099883	0.36387527	0.503400922	0.49926579	0.182930946	0.370053649	0.741726995	0.619353414	0.461084962	0.545754313	0.972512364	0.767637372	0.775313973	0.631408811	0.123365521	0.345285654	-0.176323891	-0.322830439	-0.820186019	-0.578086257	-0.712236166	-0.817245245	-0.844910622	-0.740817666	-0.622738838	-0.767757475	-0.772716999	-0.915607393	-0.719021082	-0.645171225	-0.843607664	-0.796999037	-0.832116187	-0.881704092	-0.841262758	-1.297941923	-0.966528773	-1.048102975	-1.011366129	-1.184897542	-1.110173464	-1.03318119	-1.262959003
750	0.111192107	0.645413518	0.261643291	0.171422482	-0.04889071	0.419991136	0.465832114	0.225393534	0.22349751	0.561802745	0.371709704	0.300040483	0.738700509	0.835276246	0.703226686	1.193376422	1.11018765	0.595851541	0.404576421	0.643393159	0.262323022	-0.035948038	-0.001400471	-0.311290503	-0.503923893	-0.365813136	-0.513408303	-0.762413025	-0.809902012	-0.659073651	-0.721057355	-0.536255002	-0.821469069	-0.86243546	-0.989686191	-0.821698546	-0.79770273	-0.961729109	-0.96408385	-1.039241433	-1.07252574	-1.099258184	-1.029597163	-0.975571811	-1.004234791	-0.939053714	-1.129488349	-1.157678127	-1.142277241
[truncated: 18 more columns]
