# Supplementary material for: A Preliminary Study of the Effects of pH upon Fluorescence in Suspensions of Prevotella intermedia
Source: PLoS One. 2016 Jul 21;11(7):e0158835. doi: 10.1371/journal.pone.0158835 (PMC4956196; doi:10.1371/journal.pone.0158835)
Supplement: S1 File — (ZIP) [file pone.0158835.s001.zip › 24h acid.csv]

Emission\Excitation	390	391	392	393	394	395	396	397	398	399	400	401	402	403	404	405	406	407	408	409	410	411	412	413	414	415	416	417	418	419	420	421	422	423	424	425	426	427	428	429	430	431	432	433	434	435	436	437	438
480	9.487828255	9.22010994	8.808382034	8.748360634	9.539482117	8.288938522	9.017485619	9.476770401	9.182331085	9.336482048	8.087280273	8.346008301	8.076740265	8.431666374	8.295062065	8.592589378	7.736934662	8.479820251	9.288767815	9.070162773	10.2341547	11.00056458	11.51551247	11.34319782	11.59091854	10.93976784	10.06662369	8.6835289	7.370121002	7.25449276	5.903231621	5.607877731	5.112931252	5.450093269	5.099458694	5.633042336	4.996965408	5.380230904	5.314682961	5.889719009	5.043741226	6.223776817	6.305118561	5.763754845	6.520646095	6.929228783	7.387922287	7.736559868	7.180009842
481.9400024	11.26749897	10.26214218	11.38527393	10.63579655	10.5703783	9.329501152	10.76177883	9.580710411	10.43071365	9.076626778	10.28288841	9.249212265	8.744119644	7.633374214	7.489666939	8.141168594	8.959549904	8.668819427	8.136991501	9.830224991	11.00130939	10.51649475	12.06267452	12.72233105	12.33601761	12.50853157	10.99476242	10.42689705	9.18813324	8.409130096	6.931355476	7.064163208	6.074022293	5.854897499	5.900968552	5.021854401	5.251158714	5.948430061	6.106984138	6.096171379	6.003188133	6.416928291	6.384667397	7.201198578	7.620306015	8.129576683	7.626243591	7.957341194	8.01670742
484.019989	9.99268055	11.1768198	11.39709854	12.31692791	9.801998138	10.3018465	10.8723278	11.31296635	11.31201077	10.04240704	11.1552515	10.49705791	9.998670578	8.964928627	8.422014236	8.769755363	9.468547821	9.038426399	8.551371574	8.729249954	9.797534943	10.21701622	10.84806919	11.40293884	12.66726685	12.11371326	12.14861488	11.84389114	10.40759373	9.555499077	8.277551651	7.592539787	7.258292198	6.166718483	6.589021683	6.017050743	6.136363983	6.235111237	6.322874069	6.273097992	7.175926208	7.437035561	7.191469193	7.501465797	7.981500626	8.897298813	7.95574379	8.743564606	9.200023651
485.9700012	10.3964119	10.14076614	10.21306801	11.38368702	11.1532259	10.4361763	11.18803596	9.645870209	9.90428257	11.52552605	10.28995132	9.797053337	9.262612343	8.95353508	9.008050919	9.031657219	8.995093346	8.473451614	8.518533707	8.34648037	9.260654449	9.461972237	8.92636013	10.24834633	10.85753727	11.97786999	10.64389515	11.76150036	10.87976933	10.86668682	9.225183487	8.665302277	8.108029366	7.172616959	7.519207954	7.138196945	6.058067322	6.68277359	6.169691086	6.849615097	7.919763565	6.896964073	7.251366615	8.01098156	7.543149948	8.340272903	8.357644081	9.035047531	8.61082077
488.0499878	9.871851921	10.17492294	10.18260765	10.4108696	9.797742844	10.11188412	10.29058456	9.444826126	10.70175552	9.814809799	9.906785965	8.311289787	9.886173248	8.651820183	8.312037468	7.412590981	8.730319977	7.614624023	9.108611107	8.373055458	8.173168182	9.010751724	8.181821823	9.231138229	9.053099632	9.271003723	10.05644608	10.6094799	10.30896282	10.41829681	9.886641502	8.737689972	8.5766716	8.453582764	8.170228004	7.060358047	6.766505241	6.584281921	6.823041916	6.857376099	6.987927437	6.73846817	7.174453735	6.635539055	8.228726387	7.584956169	8.465906143	8.615963936	7.484705925
490	10.8922081	10.1097002	9.593450546	9.917764664	9.971218109	9.068880081	9.614998817	9.635929108	10.00746441	9.668956757	8.130086899	8.140135765	9.157495499	8.751939774	8.119254112	7.818408966	7.225558281	8.553438187	7.699338913	8.853626251	6.971343994	8.024522781	7.983800888	7.186815262	8.037963867	8.268442154	8.81060791	8.568428993	9.637589455	10.10741806	10.18756008	10.62781239	9.613683701	8.797210693	8.45490551	8.511540413	7.54932785	7.128902435	6.497676849	6.214175224	6.794104576	6.226289749	7.142659187	6.39172554	7.7006464	7.451645851	7.742640495	8.097561836	8.080824852
491.9400024	9.045431137	8.903859138	9.791293144	9.636943817	9.556616783	9.486824036	8.863912582	9.301706314	8.508598328	9.496764183	8.085222244	7.871818542	7.772040367	7.343296051	7.160625458	6.856289864	7.069731712	6.825793266	7.275258064	6.600955009	6.64439106	6.908154488	6.557370186	7.290017128	6.747799873	6.863257408	7.34937191	7.521766663	7.660176277	8.544839859	8.891090393	9.563210487	9.665316582	9.164323807	8.798253059	9.609110832	7.592276573	7.209793091	6.713680267	6.19592762	6.375264168	6.103671074	6.334659576	6.653861046	6.856909752	7.856842995	7.298491478	7.659924507	6.85546875
494.019989	9.262090683	8.448854446	9.060112953	9.244319916	7.274082184	7.561781883	8.48820591	8.499666214	7.526114464	8.09386158	6.436774254	7.742618561	6.65085125	6.947559357	7.242435455	6.209712982	6.304907799	6.420536995	5.938029289	6.626015663	5.636499405	6.218505859	5.580907822	5.246214867	4.814393997	6.13809967	5.839522362	6.200516701	6.371640205	7.326895714	7.915565491	8.96265316	7.91245079	8.729534149	8.496875763	8.727592468	8.361857414	8.170211792	7.638867378	6.263533592	6.698186874	5.645412445	6.328184128	6.071002007	7.120414734	6.410122871	7.024738312	7.123040199	5.980171204
495.9700012	7.867426872	8.404590607	7.253112793	8.002898216	8.032109261	7.896224022	6.986698151	8.071986198	7.469467163	6.159170151	6.663014412	6.578279495	7.610377312	6.61994648	6.992669106	5.82303524	6.749641418	6.285351753	6.226594925	5.47342205	5.633869171	6.927562714	5.992048264	5.827047348	5.829393387	5.005379677	5.500090599	5.038033485	5.836673737	5.75795269	6.647012711	6.269893646	7.74851799	8.243105888	8.556900978	8.300344467	8.631793976	8.400370598	8.493062019	8.238165855	6.046320915	6.790052414	6.429639816	6.80513382	7.332396507	6.540733337	6.543185234	6.660419464	6.020539284
498.0499878	8.441145897	7.717567444	8.176142693	7.25157547	7.948217392	7.092453003	7.42208004	7.448719025	6.553107262	6.483383179	6.308646202	6.112652779	6.382340431	6.169190407	6.835700035	5.689927101	5.924535751	5.747462273	5.851624489	5.112327576	5.564744949	5.189474106	5.675517082	5.064837456	5.452569008	4.968776703	4.965829849	4.671733856	4.281714439	4.817905426	5.550374031	5.609045982	6.461783409	7.015673637	6.995077133	8.01214695	8.273077011	8.263874054	8.607794762	7.823642731	8.649118423	7.446187019	7.351251602	7.958614349	6.663108826	6.747559547	7.009835243	6.422354698	6.567744255
500	7.707577705	7.444781303	6.594698906	6.538513184	6.657362938	7.191287041	7.710970879	6.893610954	7.264126778	6.178524971	6.007875443	6.622516632	5.509070396	6.167145729	5.246553421	5.3340168	6.27456665	5.768263817	5.675096512	5.542330742	5.71303463	5.276227951	5.325662613	5.008390427	5.616930962	4.87594223	4.752188683	4.555758476	4.182292938	4.330048561	4.138809204	4.945735931	4.859186172	5.658514023	6.822861671	7.670663834	8.189094543	7.765140533	8.537817001	8.795480728	9.039728165	7.750362396	7.500588417	7.645179749	7.654060364	7.599995613	6.777730942	6.607582092	6.689292908
501.9400024	8.005665779	6.151857376	6.75690937	6.596033096	6.506274223	7.055054665	6.486802101	7.102288246	5.883923531	6.21572113	6.268220901	5.646454811	5.717640877	5.480330467	5.555980682	5.695664406	5.235564232	6.146037102	5.782034874	4.872049332	5.552700043	4.983922958	5.222062111	5.038404465	4.463421822	4.725747108	4.422768593	4.297773361	4.499466896	4.511012077	4.602782249	4.488554955	4.504826546	4.951972008	5.446306229	6.566326141	6.109836578	7.111032486	8.304599762	8.182236671	8.485904694	8.847317696	8.135634422	7.585736275	8.035552025	7.843168259	7.513264656	6.731592178	5.674496651
504.019989	6.956870079	7.453653336	6.92380619	6.266206741	6.403794289	6.799334526	6.662261963	5.482012749	6.440431595	6.626269341	5.132656097	5.95293045	5.599184036	5.283366203	5.538337708	5.502001762	5.558438301	5.163600922	4.69089222	4.978459358	4.318902016	5.118861198	5.381339073	5.144285202	4.733778	4.763496399	4.562678337	3.764442205	4.536599159	3.780298948	3.838706732	4.239246368	3.897741079	4.462127686	4.207224846	5.321066856	5.307414055	6.502316475	7.074187279	7.704083443	7.868911743	9.164422989	8.462890625	8.74905777	8.787215233	8.83757782	7.784189224	6.787700653	6.266765594
505.9700012	7.549363136	6.643354416	6.013389587	6.508341789	6.144135475	5.773197174	6.17315197	5.288612366	6.645927429	5.703901291	6.153766632	5.807267189	4.424575806	5.599701881	5.115333557	5.014526367	6.308344841	5.613609314	5.092596054	4.959132195	4.976242065	5.357917786	5.316451073	4.959139824	4.820081711	3.953541517	4.024547577	4.489992142	4.211704254	3.682911634	4.436202049	3.92414403	4.135642052	4.293115616	4.111427307	4.049534798	4.697867393	5.805378914	5.946388245	6.530947685	7.316950798	8.478902817	8.660560608	9.73269558	8.415822029	9.474003792	8.529140472	7.31139946	6.722048759
508.0499878	7.131191254	6.720696449	6.643692017	6.844930649	6.841010094	7.333478928	6.266232491	6.071465492	6.218410492	5.650415421	5.216827393	6.150448799	5.595468521	5.392253876	4.770493507	4.581907272	5.606513023	4.673952103	3.886870623	4.772913933	4.665498734	5.532171249	4.163814545	5.012425423	5.19704628	4.618637085	4.057952881	4.128501892	3.653278589	4.099748611	3.692417383	4.206468582	4.128348351	4.105203629	4.20098114	4.351881027	4.188008308	4.563103676	5.696198463	5.562727928	6.436625481	7.870697021	8.162296295	9.269199371	9.22485733	9.448256493	8.679187775	7.946857452	7.187782288
510	7.15161705	7.383381844	6.062218666	6.034172058	6.742863655	6.662329674	5.621518135	7.00189209	5.70204258	5.384196281	5.309646606	5.076703072	6.041275978	5.621484756	5.719614983	5.175294876	4.742037773	5.459108353	4.264261246	4.953221321	4.437487602	4.846554756	4.380207062	4.360733032	4.199990273	4.146637917	3.985428095	3.911973238	3.085791826	4.442015648	3.616961241	3.881569147	4.312066078	4.125192642	4.134068489	4.658881187	4.618336678	4.099716187	4.846767426	6.234751701	6.330846786	6.511825562	7.900594711	8.832948685	9.793816566	8.648446083	9.522135735	7.997591972	7.422142982
511.9400024	6.151994705	7.125966072	7.273763657	6.904953003	6.400714874	5.754000664	7.695732117	6.388178825	6.074177742	6.76362896	5.250315666	6.0490942	5.402041435	4.650337219	4.999545097	5.225172043	4.671203613	4.37142849	5.203665733	4.634435654	5.08554554	4.463524818	4.18595314	4.891712189	4.524849892	4.477226257	3.550807714	4.324235916	4.061562538	3.496195078	3.591538668	4.433821678	4.054610252	4.197566032	3.812511206	4.198334694	4.221784592	3.8906672	4.66544342	4.821155548	5.264019012	6.266077042	6.854836464	7.30948925	8.007761002	8.80526638	9.629716873	8.568309784	7.507047653
514.0200195	7.331019402	6.141630173	5.465992928	6.594918251	5.651343346	6.619991302	5.804211617	6.131323814	5.603319168	6.351825714	6.010536194	4.922307014	5.627437592	4.676350594	4.826511383	4.630226135	4.905667305	4.600442886	4.423427582	3.867381811	4.051586151	4.225616455	4.612551689	5.037348747	4.196063995	4.483598709	3.875957727	4.062919617	3.927944899	3.9279387	3.779182196	3.89688468	3.986824751	3.799459696	3.689841032	3.973356485	3.842448473	4.189086914	4.310728073	4.633921623	4.641850471	6.140739441	6.071128845	7.123452187	7.511283875	7.806670189	8.277393341	8.33787632	7.732323647
515.9699707	5.424060822	6.59720993	5.656832695	6.268554688	5.381988525	6.799969673	5.588777542	5.335437775	6.042967796	5.170753479	6.013640404	5.182403564	4.917290688	5.042722702	4.690062523	5.288663864	4.616480827	4.831746101	4.871183395	3.716402769	4.199679375	5.857705116	4.327204704	4.877922058	4.051874161	3.912633181	4.189049721	3.519540071	3.819014788	3.749571562	3.646962881	3.870142698	3.194660902	4.269799232	3.978101492	4.20205307	4.216667175	4.179008484	4.335596085	4.498067856	4.357290268	4.887568474	5.781219482	6.545419693	6.994319916	7.011202812	7.664506912	7.324355125	8.104289055
518.0499878	6.666776657	6.384016037	6.613512993	5.798888206	5.696307182	5.495612144	5.188785553	5.145646095	5.968132019	5.190092087	4.854724884	4.871369362	5.309781075	4.991684914	4.431041718	4.311974525	4.16091156	5.384408951	4.685077667	4.400820732	4.415636063	4.281686783	4.464508057	3.834106684	4.128715515	4.608829498	4.245102882	3.826498747	3.746566057	3.638231993	3.755285501	3.197151423	3.321106195	3.719294786	3.790327311	4.129416466	3.822985411	4.140235901	4.024089813	4.290096283	4.752645493	5.694298744	5.746154785	5.753833771	5.373744965	6.022471428	7.002038956	7.281146049	7.088936806
520	6.212833405	5.706399918	5.761145592	5.851858139	4.369052887	5.765188217	5.383975983	5.433834076	5.796918869	5.277727127	4.430722237	5.230991364	4.55523777	4.877345085	4.335284233	5.073507309	4.229988098	4.431340218	4.241876602	5.290770531	4.908376694	4.265846252	4.199278831	4.23566246	4.72293663	4.036888123	4.062034607	3.839250803	3.033848047	3.10921979	3.498368025	3.659787416	3.502627134	3.859502554	3.689344168	3.894557714	3.91548419	3.722495794	4.677571297	4.409295082	4.568347931	4.912289619	5.205786705	5.505234718	5.787516594	5.70868206	5.441473961	6.539938927	6.2927742
521.9400024	5.470890999	5.974388123	6.909939766	6.081521034	5.290933609	4.322642326	5.075283051	5.460131645	4.421189308	5.009811401	5.398533821	3.951550722	4.297912598	4.069961548	4.649626732	4.397476196	4.590174675	4.071706772	4.778457642	4.140833855	3.887328386	3.783610582	3.101983309	4.038842201	4.486000061	3.985689402	3.493090868	3.144083261	3.667528868	2.957085848	3.533329248	3.777415037	3.520372629	3.375178099	3.641491652	3.620136976	3.979949236	3.935167074	3.960045099	3.811862707	4.589399338	5.023732185	4.685372353	5.578151703	5.647100449	4.859657288	5.310795784	5.865279198	5.629655838
524.0200195	6.21872139	5.666117668	5.883694649	6.452256203	5.717271805	5.169147491	5.223564148	5.878167152	4.831640244	5.630773544	4.930148125	4.460227966	4.187585831	4.111200333	4.676548004	4.121474266	4.49240303	3.741290808	3.995410681	3.682018518	4.28192234	4.842284203	3.80427289	4.161291122	4.171029091	3.426399946	2.661371946	3.047284365	4.096224785	3.55066371	3.651757002	3.849532366	3.38326478	3.643716097	3.283461332	3.283334494	3.814940691	3.937237024	3.506269217	4.722072601	3.968845606	4.645980835	5.31943512	5.276158333	5.009784698	4.492394447	5.497646332	4.63356781	4.000016212
525.9699707	6.720888138	5.661054611	6.289196968	5.536150932	7.230325699	6.337053299	5.97519207	5.722977638	4.761493683	5.474985123	5.105463982	5.434168816	4.813361168	5.054493904	4.435878754	4.188441277	5.1300354	5.082792282	5.147171021	4.253559113	4.284213066	4.382658005	4.647924423	4.860417366	3.93371892	4.29528904	3.92739892	3.433202505	3.494452715	3.857437372	3.818411112	3.724230528	3.209264517	3.448785543	3.661285639	3.762045145	4.049086571	3.949110746	4.153568268	4.432430267	4.666395187	4.486766815	5.432449341	5.038905144	5.296516418	5.144457817	4.914842606	4.751588821	4.517796516
528.0499878	9.535905838	7.454839706	6.33861351	5.822470665	5.980848312	5.522252083	5.993740082	6.554299355	5.833551407	5.327214241	4.638915062	5.535995483	5.012481689	4.2339468	4.908003807	4.402121544	4.182012558	4.646930695	4.412500381	4.635775566	4.405427933	4.071893692	4.901719093	4.610829353	4.105975151	3.527873278	4.21835804	3.689222574	3.244496107	3.917839289	3.481849909	3.517463446	3.601583242	4.014879227	4.020855904	3.871785879	4.289094925	4.274692535	4.248368263	4.723310471	5.059965134	5.644244194	5.163788795	5.418243408	5.484664917	4.931416512	5.427529335	4.779466629	4.401200294
530	11.75731468	8.093441963	7.006627083	6.620471954	5.289222717	5.301038742	5.289549828	5.840242386	6.546218872	5.212638855	7.06905365	5.336917877	4.755986214	5.063164711	4.778634071	5.023817062	4.662917137	4.65289402	4.099081993	5.041440964	4.605008125	3.864753962	3.921527147	4.028882027	4.407099724	4.071791649	3.852292776	3.675542116	3.762540102	3.066828966	3.651043177	3.591846228	3.143512487	3.388858557	3.360144854	3.407003641	3.686267614	4.216538429	4.227365494	4.577941895	4.726991653	5.17982769	5.500549316	5.12719059	5.852611542	4.671187401	4.655254364	4.781888008	3.968765974
532.0499878	11.64636135	9.433400154	8.745154381	8.387821198	6.769132614	5.631579399	4.854464531	5.552782059	4.582182884	5.322505951	4.670293808	4.678217888	4.112199783	5.04473877	4.549654007	4.426540375	4.867086411	3.927448034	3.999879599	3.833444357	3.784353495	3.744187117	4.140808105	3.969949007	3.360197306	3.927263975	3.19799161	3.35628581	3.190052748	2.851510763	2.855848551	3.431833982	3.377627134	3.69116807	3.25921607	3.446303606	3.261559248	3.936121225	3.737777472	3.778995275	4.830165863	5.043066025	5.040808678	4.674125671	4.787545204	4.633530617	3.898595572	3.912061453	3.927401304
533.9699707	9.3832798	9.019902229	10.13084412	8.106966972	8.491086006	6.492007256	5.681703568	4.371768951	4.196156502	4.74461937	4.855875969	4.902962685	4.797690392	4.643288612	3.931870699	4.548207283	3.922160864	4.117764473	3.870232821	4.170336723	3.885053873	3.429020643	4.233082771	4.069997787	4.075419426	3.550446749	3.722581625	3.191052675	2.668521166	2.33185935	2.789173365	3.026353121	3.170457602	3.301083803	3.139151335	3.599283934	3.875849485	3.622252703	3.575002909	4.233363152	4.223297119	4.567022324	4.978116989	4.625624657	4.793093681	4.930581093	4.009814262	3.266495466	3.940033197
536.0200195	7.119418144	7.498776436	8.53413105	7.700503349	7.564394951	6.934256554	7.259249687	5.729884148	4.502305031	4.377615929	4.813609123	4.578198433	4.696289063	4.055481911	3.861840487	4.007792473	3.980249166	3.684460402	4.195352554	3.919340372	3.1109097	3.174036264	3.593569994	3.803448915	3.655710936	3.098904371	3.06697917	2.707868814	2.90397191	2.82331872	2.929462194	3.19299674	2.945991755	2.788937807	2.957402468	2.987491369	3.084009886	2.967241526	3.795860529	3.685232878	4.251505852	4.698328018	4.99562645	4.944467545	4.202541351	4.39627552	3.661715746	4.035096169	3.517700911
537.9400024	5.542140961	5.577907562	6.331482887	7.289710999	8.600341797	7.954650879	8.190898895	6.558083534	6.06278801	4.315331459	3.516568422	4.002147675	3.814740896	3.757912397	3.990677118	4.739186287	3.669780016	3.636109114	3.532300711	3.823727846	3.471296549	3.273870707	2.935456038	3.252403975	2.747662306	3.268437624	3.483953714	3.166521788	2.955138445	2.752796888	2.782212973	3.244583845	2.59660697	3.007681131	3.08731389	3.040472269	2.948756933	3.672855139	3.61902833	3.614784479	3.43228507	4.061211586	3.954065561	4.260170937	4.932700157	4.126763344	3.839911699	3.212788343	3.688991785
540	5.25702095	4.513565063	5.205780983	5.039411545	6.93075943	7.390447617	9.547338486	9.037852287	7.138096809	7.520181656	5.767788887	5.146969795	3.531955004	3.638293982	3.379094839	3.407270193	3.908801317	3.818679571	3.621301413	3.394541979	3.848080873	3.837070227	3.23566556	3.249440432	2.485048532	3.225887537	2.479529619	3.185191393	2.610477209	2.559868097	2.574826479	2.812199354	2.841661692	2.882627249	2.665791273	3.1327703	3.259107351	3.252769232	3.084017515	3.63310647	3.643856287	4.16861248	4.039362907	4.244445801	4.057008743	3.545727968	3.183823824	3.113376379	2.764785528
542.0499878	3.979946852	3.729137659	4.157957077	5.145316124	4.252373695	6.688761711	7.737541199	8.721881866	8.43672657	7.731471062	7.02318573	5.398496628	4.283790588	4.146517754	4.130699158	4.128220558	4.511565208	4.662387848	3.929811239	4.01707077	3.814585447	3.148195505	3.383894205	3.267968416	3.39104867	3.285291433	3.214525938	3.240388632	3.028477907	2.529518366	2.574373484	2.621347189	3.091987848	2.637758017	2.967239618	2.929369211	2.800662279	3.01972127	3.605592012	3.764508486	4.153184891	3.517750978	4.028863907	3.843115091	3.397156954	3.789670229	3.352298021	2.898742914	3.099390268
543.9699707	4.039938927	3.916638613	3.278761148	3.954972029	5.250221252	4.444915771	6.042513847	7.641709328	7.690565109	8.777868271	7.736444473	6.33609581	4.450032234	4.311900139	3.742780447	3.325932264	3.805737734	3.697747469	3.373574972	4.162570953	2.982379198	2.721638918	3.015233278	3.107474566	2.779557467	2.17091918	3.219779253	2.561558485	2.18571496	2.646516562	2.60721755	2.087832689	2.798939466	2.642891169	2.89671731	2.853333235	2.971241236	3.09720397	2.940221548	3.651281595	3.782555342	3.143629313	3.213834524	2.785303831	3.781303644	3.139359236	3.814982176	3.219651461	2.633854151
546.0200195	3.624428511	3.247286558	2.976973295	3.521152258	3.463429213	3.546736002	3.637275934	5.281957626	6.171674728	6.63997364	6.052836418	6.406012535	5.362269402	4.316877365	4.05279541	3.011992693	3.003029108	3.272519827	3.874498606	2.685399771	2.80965066	3.337262869	2.702350378	2.725977182	2.588993788	2.782031775	2.330913782	2.885094881	2.415553808	2.08207202	2.346386671	2.794258356	2.360616446	2.406206369	2.461083651	2.556363821	2.589689016	2.682382345	3.295979261	3.065312147	3.06558013	3.381222963	3.191689253	2.537801981	2.675770044	2.595968485	2.287471056	2.641720533	2.265033007
547.9400024	3.923999071	2.697683096	3.014760256	2.782684088	3.228884935	3.390845537	2.654347181	3.713632345	4.18778801	4.85416317	6.285281181	5.935494423	5.427866936	5.349843025	4.678620338	3.435781717	3.631983995	2.391509295	2.729748487	3.142946005	2.159119844	2.318759203	3.053585291	2.708690882	2.548216105	2.265538454	2.235572577	2.527253389	2.174818754	1.930382013	2.069805384	2.127815008	2.420856237	2.723864317	2.458356619	2.339125395	2.548680544	2.706488848	2.613465548	2.808810472	3.08272481	2.447631121	2.819123983	2.546845198	3.107933283	2.579043627	2.415172815	2.467407942	2.589359045
550	2.93441987	3.183647871	3.392191648	3.13911891	3.12251544	2.454408407	3.033094645	3.087307692	2.748135805	2.872416735	3.635893106	4.020314217	4.74997139	4.636060715	4.802050591	4.302386284	3.197515249	3.290264845	2.703877687	2.36070466	2.430389643	3.354772329	2.270974398	2.738154173	2.351392984	2.731267214	2.359212637	1.443261862	2.255984545	1.982993364	1.602693796	2.356065989	2.12171483	2.291465998	2.290980577	1.991482496	2.741148233	2.648835421	2.726332903	3.010192156	3.684528589	2.653663397	2.400649309	2.413727045	2.406838655	1.956459284	2.501424074	2.406303167	2.161750078
551.9400024	2.940758944	3.067797422	3.219355345	3.382733107	2.489644766	3.277602911	2.60187602	2.002980471	2.611605406	1.821764231	2.895448446	3.086026907	3.45011735	4.632596016	4.574505806	4.465532303	3.968232393	3.934233427	3.155522585	2.46253562	2.429028749	2.520007372	2.711827993	2.598836184	2.603602648	2.746293306	1.665344	2.016882658	1.688787222	1.913240194	2.187481642	2.050363779	2.05791831	2.054950953	1.978965044	2.206442595	2.601578951	2.482395887	2.184114218	2.293629885	2.601512194	2.612105608	2.305328608	1.978420019	2.155113459	2.168473005	1.651318789	1.596253872	1.719423532
554.0200195	2.14787221	2.756156206	2.601301908	2.45713973	2.538879633	2.270260096	2.043823957	1.659947395	2.720911741	2.20194459	2.488132715	2.431404829	2.77179265	3.102171183	3.60004878	4.473373413	3.409469366	3.751622438	2.979379416	3.224158049	2.585555315	2.018957853	1.574748755	1.905302763	1.472804785	1.932663679	2.176033258	2.124719381	2.047106504	1.810224771	1.692171812	1.738368511	1.839410543	1.814882994	2.18963933	2.423776388	2.422653437	2.380531073	1.820091963	2.230075598	2.295915365	2.056764841	2.079770803	2.285661936	2.685215712	1.954594851	2.121542215	2.195190668	1.770654917
555.9699707	2.566780806	2.284148932	2.704894781	2.356613398	2.264336348	2.505810022	1.954917192	2.146401644	2.230986357	2.495318174	1.876553774	2.348936796	2.157853842	3.0145123	2.455598593	2.650977373	3.496697187	3.095500231	2.634114504	3.823774099	3.475693941	2.368310213	2.375933886	1.689632893	1.872184038	1.704197884	1.614752531	1.973556757	1.532694101	1.98942256	1.565640926	1.599925518	1.515149117	2.054305792	1.620776415	1.915588617	2.358936071	2.152828932	2.050542593	1.980294466	2.633130312	1.894587755	2.137569189	2.457089663	2.208455324	2.050336123	2.075011969	1.748422861	1.506757975
558.0499878	1.981972456	2.714384317	2.251922846	1.788674593	1.741103411	1.498460293	1.890029192	1.658763409	2.074640512	1.788569212	1.615952492	1.795584917	1.73721981	2.449928045	2.15224576	2.436607122	2.757468939	3.950006723	3.087064981	3.024550676	3.857853174	3.249287367	2.985936403	2.187585592	1.776895761	1.850301027	1.838618517	1.67852354	1.571246386	1.622437477	1.733419418	1.546680927	1.760664225	1.82924962	1.915215254	1.992551088	1.840439081	1.973775148	2.337711573	2.309287786	1.957933187	2.118203402	1.938213587	1.885497808	2.465102434	1.948500872	1.879847765	1.699091434	1.59644556
560	1.757010221	2.129390955	2.212027311	1.639224768	1.886725664	1.817519903	2.377644777	2.547078848	1.989028692	2.386338472	2.310848475	1.819728136	1.46950984	1.573409319	1.672567844	1.938535452	2.378630877	2.052461863	3.548402071	3.409926653	2.616515875	3.07057929	2.329410315	2.639214277	1.798815012	1.824974298	1.422732592	1.22268033	1.619677782	1.657841682	1.783029795	1.691190481	1.332594395	2.004626989	1.285425425	1.830591917	1.833338022	1.830682516	1.853218317	2.106131315	2.470611811	2.046324492	1.90474534	1.795003653	2.231411219	2.046945333	1.800837278	1.752924681	1.377375603
562.0499878	1.611679792	2.435710192	1.967928648	1.886929274	2.459575891	2.183725119	2.522157431	1.677942038	1.800834417	1.399897575	2.01981473	2.25863719	1.79370141	1.822567701	1.218660831	1.939638853	1.77812171	1.995878935	2.061766386	2.268002272	3.067890882	3.089117765	3.274016142	3.432209253	2.822166681	1.986576796	1.441637278	2.171965837	1.178813219	1.229732275	1.486380577	1.405963182	1.652338982	1.471307755	1.833171129	1.615025282	1.724722862	1.597884178	1.90907836	1.775281668	1.57057476	1.502885103	1.50560832	2.177947283	1.293724298	1.510556936	1.427623749	1.36714673	1.201683521
563.9699707	1.889566183	1.889540911	1.49601078	1.869210005	1.670052767	1.837996244	1.847444296	1.626711845	1.269465923	2.290286303	1.371090651	1.566392422	1.381956816	1.980265379	1.807668924	1.693248749	1.654623985	1.428334475	2.138337851	1.680530071	2.264859438	2.330135584	2.935937643	2.427429914	3.005217791	3.407728434	2.591170073	2.048302412	1.646426201	1.145576	1.593085527	1.178544283	1.589197636	1.124561071	2.163034201	1.785517454	1.27895999	1.696023703	1.509126902	1.734936237	1.709007263	1.755882025	1.990553141	1.262299538	1.644181013	1.532429934	1.457808495	0.761105061	1.251660347
566.0200195	1.644607544	2.278143644	2.03254962	1.526841402	2.228662252	1.324036121	1.481119633	1.784604311	1.060992002	2.466322184	1.853330851	1.333284855	1.603548765	1.523197889	1.051909685	1.391836643	1.472372532	1.984414339	2.042738199	1.675137281	1.82320714	2.507425547	2.218916655	2.052066088	3.341058969	3.501978159	1.795728445	1.990646124	1.704933167	1.472555637	1.58109808	1.468909264	1.075082064	1.511317492	1.176148891	1.773205996	1.741812229	1.736994028	2.108747244	1.855062246	1.728798389	1.481031895	1.725317478	1.330447197	1.323234558	1.379378557	1.427614212	1.537471056	1.003563881
567.9400024	1.735754728	1.783568144	2.103574514	1.422492027	1.25686717	1.774789095	1.400705576	1.281125307	1.98257184	0.933772564	2.223192453	0.984517574	1.650602102	1.625694036	1.266293764	1.513597012	1.185952187	1.154529572	1.573650599	2.051772833	1.546539068	1.745293856	2.581776857	2.286992788	2.262251616	2.873266459	2.397800207	2.76637435	2.744114637	2.091852427	1.808955908	1.269087791	1.524826288	1.130131006	1.778518438	1.267484903	1.224299192	1.949787855	1.982534647	1.589661598	2.06097436	1.141220331	1.211504459	1.465922594	1.721289873	1.533639669	1.076897621	1.059515476	0.956943512
570	1.254028797	1.585160732	1.128239632	1.859609365	1.389916897	1.937410593	1.753403902	1.310700417	1.132225275	1.91381669	1.94899106	1.376759529	1.402183533	1.687531948	1.536362886	1.781752348	1.14589572	1.442899466	1.428408146	1.289652586	1.677328348	1.39893198	1.332324266	1.331831694	1.448983192	1.947182417	2.78459096	1.930871725	2.495945692	2.080232859	1.835374594	1.941816092	1.561852932	1.043382883	1.275856972	1.471350431	1.225010395	1.453835487	1.147061825	1.83803153	1.697068691	1.633518457	1.458221674	1.292759895	1.078916788	0.710523129	1.139252424	1.095662117	0.998993397
572.0200195	1.945974112	1.678109646	1.485357761	1.770031691	1.328778505	1.422646046	1.694107056	1.290289879	1.372823715	1.250794172	1.426212072	1.317826986	1.316156149	1.132852793	1.017397165	1.472586155	1.281903028	1.333869219	1.492580414	1.935862303	1.268907785	1.171063185	1.681663513	1.189772606	1.05723691	1.224916697	1.213683128	1.938517332	2.297678709	2.102119207	1.87754178	1.715371847	1.667465925	1.456074953	1.576967478	1.412922144	1.402558327	1.621073484	1.290782928	1.922001123	1.362976313	1.190787315	0.659412384	1.165580988	1.133119106	0.632977724	0.975174427	1.314531326	0.945222855
574.0499878	1.300762415	1.544777155	1.847220659	1.987092733	1.332013845	1.463442087	1.177528858	1.435544729	0.984446526	1.842055559	1.72334671	1.403131485	1.305122375	1.78711915	1.374840498	2.015661478	1.245992661	1.508441687	1.397768259	1.332673073	1.565503359	1.567447662	1.386808872	0.982074976	1.296298027	0.884698153	1.143336535	1.367090225	1.512370825	2.110074759	2.207103968	1.59253931	1.893916368	2.098764181	1.74171567	1.769026041	1.416431904	1.654936552	1.180929899	1.556500196	1.185634136	1.252651215	1.149666786	1.005948544	1.082698584	0.729567766	1.121266842	1.024711609	0.945020914
575.9400024	1.455099583	1.111521006	1.925044298	1.998027563	1.325624228	1.29586792	1.466907263	1.091313124	1.708412647	0.857528448	1.937493086	0.766274452	1.061143637	1.606428623	1.595088243	1.573722601	1.217505693	1.304209471	1.200411081	1.294263363	1.058379889	1.604115963	1.148817062	1.160444975	1.399452448	1.114048004	1.282524824	1.209894896	1.51973772	1.020106792	1.690507412	1.572310686	1.868874311	1.726495504	2.028332472	1.94183898	1.664711714	1.455123901	1.181415558	1.179025888	1.558233976	1.256675959	0.761421442	1.363124609	0.861485958	0.835009813	0.527853489	0.744227171	0.866625309
577.9699707	1.30502677	1.058364391	1.177953005	1.53585577	1.519832611	1.112383604	1.296495438	1.174193144	1.611269951	0.881137133	0.983396053	0.779107571	1.005089998	1.308298826	1.003944397	1.600698948	1.142220259	1.210146189	1.63721776	1.175267696	1.227199078	1.194153786	1.070051432	1.020617485	0.803364992	1.235255718	1.068095684	0.776446342	1.080030203	1.035014153	1.021025658	1.217782736	1.50070715	2.07427907	1.68517375	2.018325567	1.494693279	1.646621943	1.226864815	1.490954161	1.519532681	0.813593864	0.990065336	1.1051929	0.718891859	1.195435524	0.308418751	0.857551336	0.607340574
580	1.002040625	1.031427383	1.083265305	1.265837908	1.081390619	0.771055937	1.512256384	1.150403023	0.966059208	1.192005873	0.99956584	1.096480608	1.075844049	0.965218306	1.108227491	1.470170021	1.06291604	0.958309174	1.167774916	1.561109781	1.123424292	1.087561131	1.280970573	0.735342503	1.171009779	1.3076756	1.206945419	1.034513712	0.73892045	0.960071802	0.76315999	0.855422735	1.040398359	1.498513222	1.184342384	1.579817533	1.879990816	1.336015224	1.927452326	1.769404173	1.517370701	0.98322463	0.865123034	0.942810297	0.933584213	0.936229944	0.665822029	0.439064026	0.506364584
582.0499878	1.153372288	1.773103476	1.197953463	0.956426859	1.000609398	0.957343817	0.93695426	1.010816813	0.615670919	1.07374382	1.147354603	1.382484198	0.781651258	0.901716232	0.850869894	1.458725452	1.436721563	1.090224504	1.736842155	0.840959787	1.083588839	1.467935085	1.285547972	1.799304247	0.856844902	1.055332661	0.886873007	1.197977781	0.846752167	1.395481586	0.850086927	0.806419849	1.033599854	1.530256987	0.884333849	1.106808662	1.560412407	1.963168859	2.185199022	1.549458981	1.371999264	1.106485605	1.511451721	0.487068653	0.54778409	0.680184126	0.414580822	0.413239717	0.345227003
583.9699707	1.109927177	1.405474901	0.866300106	0.665313244	1.130018234	1.005922079	0.937238455	0.91839242	0.70701623	0.573442459	0.881378651	1.164445162	0.710366249	0.951028824	1.063579321	0.997489214	1.33180356	1.024237633	0.777095079	1.767638922	1.130585432	1.367514849	1.348812342	1.101461172	1.35451436	1.505465269	0.950221539	1.012665749	0.746160269	0.693796873	0.92878294	0.910240412	0.707487106	1.163843632	1.153484106	0.913955688	1.460077047	1.872100592	1.350284815	1.556779623	1.75814414	0.953779459	0.948215723	0.675734282	0.745275736	0.693647146	0.247166395	0.470579147	0.231048107
586.0200195	1.204820633	0.817023277	0.945231676	0.704104185	1.071730375	0.867574453	1.269462824	0.926872969	1.606794834	1.08135128	0.308612585	1.024333239	1.108358145	0.517817736	1.081791878	0.839130402	0.901396513	1.28357625	1.604848623	1.10185504	0.956667423	1.148789883	0.977084637	0.973628283	1.342521667	1.30705905	1.261615038	0.592952251	0.742033958	1.101231098	0.992714882	0.843770504	1.142261744	1.066091061	1.124361277	1.434863806	1.015517712	1.542292118	1.256741524	1.742092371	1.581884384	1.041433811	0.782252312	0.734672308	0.715357304	0.664297104	0.207887411	0.324305534	0.367260933
587.9400024	0.959880114	1.20577383	0.6121099	0.937967539	1.284630775	1.060515404	0.922898293	0.82859993	0.814551592	1.451687098	1.04453969	1.011303902	1.009233952	0.815477371	1.141863108	0.971916676	0.953035831	0.915938377	1.15120697	1.279181004	1.291797638	1.366606951	1.408790827	0.773527384	1.219413519	0.784569263	0.986775398	0.619973421	1.296162605	0.814525604	1.061872959	0.997293234	0.886417627	0.845395088	1.216525555	1.157184124	1.377304554	1.263627529	0.724642992	0.641132355	1.164852619	0.975823641	0.800863028	0.899351835	0.808555126	0.611285925	0.248154163	0.408066988	0.066190481
590	0.500971794	0.995568514	0.994527578	1.177156448	1.54250145	0.899313688	1.211012602	0.589566708	1.388186455	1.016970158	1.207032681	0.542761564	0.914718866	1.052987814	1.39922452	0.923111439	0.875909567	1.263168812	0.447312593	1.103293896	0.911346912	1.046522856	1.531128645	0.892510414	0.781631231	1.359982729	0.631072283	1.069612026	0.62620163	1.398879051	1.016422272	0.97945714	1.144254446	0.948081732	1.021201849	0.972345591	1.224442959	0.96783638	0.853215456	1.148714781	0.921895981	0.617214203	0.936577559	1.199426889	1.102966785	0.792507887	-0.061047316	0.30190444	0.156894922
592.0200195	0.635635376	1.028504133	1.484966755	0.442826986	0.801888704	0.470517397	-0.149128914	1.077352285	0.542852402	0.698679209	1.17323494	1.223788023	1.06180191	0.678982019	1.102048397	0.858139038	1.453324795	1.241343498	1.170324326	0.961920738	0.662290096	1.459433079	1.208120823	0.798603296	1.142155647	0.22770071	1.09163022	0.900600195	0.67876482	1.037972689	0.744667053	1.040430784	1.42311883	0.635348082	1.11995554	1.344371796	1.07744503	1.053054571	0.95432806	0.874701977	0.270076036	1.071411133	1.056199789	0.825288057	0.698708773	0.726486921	0.580887318	0.09201479	0.223459005
594.0499878	0.804907322	0.987133265	0.069738388	0.611557007	1.072500706	0.924110174	0.58309269	1.207124472	0.737593412	0.671338797	0.846367598	1.23373723	0.756173611	0.711442232	0.99963975	1.005827427	0.620379925	1.35088706	0.840600967	0.862545013	1.218273878	1.106445551	0.765632391	1.060597181	0.66292882	0.749514818	0.988944292	0.563809872	0.36863184	1.076356888	0.953380585	0.945917845	1.268655777	0.949967146	1.018405199	0.997317314	0.875309944	0.958882093	0.688171625	0.774690151	0.729540348	0.040022373	0.920199156	0.71670413	0.984080553	0.785732985	0.741847754	0.289582968	0.476623297
595.9400024	0.936880827	1.021570683	0.736266136	0.647576332	1.008279085	0.781226397	0.898635387	0.68549633	0.77177453	0.877235889	0.668075323	0.814846516	0.724427223	0.688742638	0.589586258	0.731228113	0.572612047	0.873402119	0.664749146	0.963293791	0.501463652	0.691767693	0.810389042	0.702906132	1.150505304	0.567975998	0.818954706	0.744812489	1.052833796	0.588298082	0.789832354	0.308408976	1.005568504	0.577242851	0.677364349	0.880843163	0.939835548	1.064097166	0.974293947	0.939526081	0.532650232	0.118400812	0.258089542	0.314245939	0.386521101	0.336242676	0.726264477	1.087057114	0.583422661
597.9699707	1.136618853	0.617409468	0.378792524	0.575674295	0.777114153	0.777110338	0.47687602	0.557037354	0.727226973	0.844018698	0.218177319	0.831099749	0.597519875	0.931529999	1.479059935	0.652014256	0.82447648	0.419806004	0.66898036	0.588351011	0.354004622	0.312853575	0.847416401	0.996701479	1.059733629	0.645940304	0.584215879	0.698989868	0.564261436	0.655464172	0.835891247	0.368442059	0.534804583	0.692666292	0.551442862	0.375687599	0.691446066	1.012316465	0.444210529	0.855859041	0.812843084	0.366217136	0.289163113	-0.100232124	-0.210434914	0.274829388	0.223833084	0.161174536	0.612551689
600	0.570286751	0.723383188	0.776869774	0.957937002	0.89223218	0.957340479	0.733710289	1.079858541	1.118044853	0.505759001	0.943837643	0.897598743	0.739031553	0.411000013	0.634310961	0.586112738	0.486572504	0.415189505	0.627592802	1.034858704	0.899092674	0.601080179	0.447187662	0.36698699	0.586294651	0.12002182	0.773002148	0.418868303	0.332731009	0.09574151	0.56673193	0.61944294	0.658774376	0.593890905	0.872311115	0.374422073	0.890690088	0.716964722	0.956121206	0.53651762	0.237344265	-0.013219833	-0.038196802	0.044560909	-0.261663914	-0.016679049	-0.247023821	0.200032473	0.026095629
602.0499878	0.542027712	0.503849745	0.521069527	0.949667215	0.752527714	1.059037209	0.617267132	0.530798912	1.212310314	0.579458475	0.725908041	0.840673208	0.935480118	0.668889046	0.374394894	0.83956027	0.620135307	1.126769304	0.688365698	0.60549593	0.667374134	0.909422874	0.70279932	0.403034687	0.799905062	0.571954012	0.577436209	0.586610794	0.615272999	0.633297682	0.586071253	0.457750797	0.537504673	0.425293684	0.460381985	0.782868147	0.707264662	0.554270267	0.355157375	0.338782549	0.09019804	0.031891823	0.048496962	-0.34324193	0.196864367	-0.232605934	-0.304755211	0.028253555	-0.048475742
603.9699707	1.149214745	0.490827322	0.911629438	0.510213375	0.935744762	0.52238369	1.350786924	0.84134078	1.034451723	0.71653986	0.513311386	1.056638956	0.508474588	0.55927062	1.208149195	1.025673628	0.995695353	0.717705488	0.595312357	0.871323347	0.816045523	0.881080866	0.578789711	0.738464832	0.631999254	0.669512749	0.3832829	-0.10594511	0.701617718	0.623926163	0.494261265	0.473353863	0.890898943	1.136680126	0.675060034	0.467652559	0.561933279	0.650286436	0.460660696	0.519092798	0.206426382	0.37265563	0.192045927	-0.362021208	-0.101166487	-0.403889894	-0.144542694	-0.065689802	-0.061441422
606.0200195	1.086491585	0.912308216	0.704979181	0.887800694	0.84013176	0.837382555	0.903413296	0.558880568	1.087168694	1.199788094	1.118477821	1.351718426	1.115061045	0.961500406	1.247075319	0.750751019	1.223144293	1.405117512	1.495112896	1.282897949	0.750196457	0.791202307	0.900289536	0.675225735	1.084685564	0.807025671	1.054312229	0.922469616	0.293931007	0.759598494	0.717298746	0.659571648	0.374343157	0.60043335	1.085974693	0.985213995	0.691184998	0.505765676	0.522033691	0.311556101	0.595334291	-0.003691196	-0.422078729	0.061023474	-0.45567739	-0.38944757	0.117085457	-0.422005057	-0.367507458
607.9400024	0.797267199	1.011148214	0.820334911	1.123707533	0.952234507	1.131579399	0.720206261	1.402881145	0.918476343	1.251353025	0.75297308	0.801637411	1.383539438	1.001473188	1.01064992	0.929804325	1.198302507	0.842057705	1.024311304	1.70665431	0.561292887	1.136767626	0.955086708	0.871111393	0.651698828	0.818391323	0.572520733	0.912788868	0.912924767	0.644800186	1.194135904	0.845595121	1.020049572	0.771745443	0.927814722	0.772851229	0.828652859	0.465353489	0.331669092	0.277329206	0.182693958	-0.26469028	-0.000664473	-0.091750145	-0.314239621	-0.346982598	-0.308404565	-0.337809563	-0.31566
610	1.414629221	0.611300468	1.876456499	0.990935802	1.929260969	1.420557261	1.644823551	1.522938967	1.655896664	1.224020243	0.943011522	0.901921034	1.930806875	1.454401731	0.902627468	1.479480028	0.901669502	1.302232027	1.112565279	1.048892975	1.311872721	1.143188953	1.520857573	1.187548637	0.795014858	0.825559616	0.722123861	1.108171225	0.624135017	0.569231987	0.727309465	0.730906248	0.914738894	0.826050282	0.721988916	1.197570086	0.723150253	0.670001984	0.287913084	0.580086708	-0.005644321	-0.102502346	-0.366171718	-0.1059587	-0.064189911	-0.349798322	-0.529844046	-0.263828039	-0.378248334
612.0200195	1.549434662	0.740343094	1.022028208	1.151129484	1.897908926	1.528440475	1.991738558	1.849292994	1.790283918	1.377464056	1.597410917	1.881850481	1.347951651	1.839228392	1.3172369	1.229940653	1.901445627	1.048240185	1.744987726	1.589347124	1.625776052	1.719560385	1.118786812	0.883954048	1.239507675	1.315770864	0.854851246	0.890835285	0.980361462	0.999562979	1.146589756	0.998940945	1.125426054	1.071535349	1.113833666	1.014125347	1.157222986	0.553657532	0.582891703	0.30409956	0.602085829	-0.112414598	-0.077696562	-0.339315057	-0.435502529	-0.369977593	-0.392226577	-0.328995943	-0.439292789
614.0499878	1.531263113	1.847605944	1.54029727	1.301599264	1.361609459	1.807484865	1.883128405	1.956855536	2.029453993	1.952221632	2.40511775	1.815454245	1.639795065	2.215402842	2.126371622	2.153258562	1.70753026	1.577100277	2.176085234	1.850865602	2.122317553	1.78946805	1.112515926	1.653005362	1.390152693	1.757971048	0.826090574	1.109380007	1.121026993	0.956257105	1.262157679	1.490266562	1.229185104	1.190422297	1.008746862	0.69501853	0.662400246	0.459539175	0.726876974	0.639950991	-0.271975279	0.042637587	-0.145537138	-0.098050833	-0.215482473	-0.509042025	-0.714597464	-0.366747618	-0.298894167
615.9400024	1.681713343	1.967494726	1.870641947	2.196146727	2.07383275	2.234719992	2.188490629	2.366908789	3.012490511	2.199589014	2.532705069	2.545754194	2.719779253	1.796538591	3.18222928	2.449621916	2.243185282	2.533818007	2.580168962	1.81233573	2.704918623	2.275684118	2.693386793	2.129775763	2.339691877	2.210407495	1.91732192	1.756728411	1.667515516	1.836599112	1.460080624	1.722671509	1.078101158	1.292630434	1.426520109	1.280941486	0.823178053	0.466667891	0.305461168	0.413473845	0.282243967	-0.010851622	-0.429956079	0.019688129	-0.0250597	-0.239663124	-0.357974291	-0.31752491	-0.368201613
617.9699707	2.772737741	3.258323908	3.224694014	2.813354731	2.165410757	2.886909246	3.094550371	3.160588503	3.680346727	2.517138243	3.331841707	3.118946314	2.546844244	3.200231791	3.775948763	3.422486544	3.471205473	3.812856913	2.568005323	3.538769484	3.867313623	3.120808363	2.704178095	2.859228849	3.040097952	2.303936243	2.362166166	2.452191114	2.984283686	2.234040976	2.105912447	2.179450274	3.061434984	1.955849886	2.175200224	1.280386686	1.284084797	0.913605452	1.109620333	0.728820562	0.756366491	0.318887711	0.216027021	0.013950348	0.269006729	-0.286926508	-0.557299614	-0.330857754	0.026199818
620	3.995335817	3.47106576	3.704517603	3.985000849	3.489666224	4.228343964	4.833613396	4.149889946	5.02462101	4.93542099	4.250285149	3.836838961	4.80628109	5.465054512	5.057760239	4.698894501	4.901754379	4.736912727	5.622771263	4.950520515	5.603365898	4.872384071	4.835320473	4.206352234	4.317773819	3.793266058	3.58827424	4.140651703	3.377091646	3.578705549	3.626396894	2.969332457	2.970450163	3.153220892	2.744889498	3.046736002	2.264730692	1.740789652	1.533887386	1.605220556	1.243062019	1.081421852	0.687394142	0.501266241	0.44379425	0.452631474	-0.066385031	0.002439499	-0.127231598
622.0200195	5.528147697	5.255000114	5.217173576	5.361398697	5.50342083	6.02396965	6.638271332	5.768726349	6.136518478	6.683541298	6.569947243	6.661596298	6.635502815	7.782811165	7.774813652	7.349692345	7.562010765	6.863641739	6.984797478	8.475114822	7.88881588	6.59913063	7.645888329	6.946619987	6.521292686	7.009851456	6.509711266	5.586696625	5.460384369	5.394891739	5.199209213	4.571628571	4.670638084	4.542354584	4.716147423	4.296886444	3.453868151	3.534004927	2.55543685	2.395972967	1.905061483	1.20934248	1.118996143	0.855917215	1.069139004	0.511784792	0.416084528	0.368736267	0.422544241
624.0499878	7.881788254	6.604480743	8.355512619	7.124689102	8.564575195	8.681429863	8.969618797	8.247596741	9.744283676	9.069137573	10.64882088	9.472915649	9.606104851	9.858962059	10.74952507	11.66433525	11.31254005	11.86730385	9.95584774	11.6348505	11.88169861	10.81129551	12.10749435	12.23351669	10.88833904	10.88757229	9.181744576	9.369898796	8.407622337	8.680520058	8.241038322	7.790136337	8.179213524	7.582638741	6.780772209	6.489213943	5.376839638	4.711685181	4.421450615	4.053437233	2.745053053	2.719741106	2.304842234	1.341902256	2.147494555	1.483270884	1.280437231	0.917613983	0.988481283
625.9400024	10.23879719	10.66811943	10.56047821	12.37013721	11.44478321	12.24228477	12.15739632	12.65872765	14.21427822	12.79798698	14.11235523	13.95833111	14.69722843	15.4800787	16.21899223	16.08843422	17.84841728	16.79206467	16.48534775	17.70791245	17.65487862	16.2044735	17.09086227	16.30394745	15.95278454	14.67866802	14.49717999	13.75236225	13.55010223	13.63199139	13.55134487	11.7573452	11.39340878	10.40711594	10.45953178	9.215653419	8.589178085	8.11977005	6.798163414	6.341244698	5.37648201	4.620732307	3.90166688	3.139130831	3.031690359	2.882472754	2.261689425	2.170290232	1.951353788
627.9699707	16.43211746	16.89937401	17.71502686	19.55465508	17.93253136	18.75124741	19.9743557	19.70205116	20.57973099	21.06452942	20.49065971	21.68426514	21.48513985	23.61536026	23.62127876	25.2681694	25.3727417	25.22582817	26.51076889	25.78421593	25.87509727	25.78757286	25.3999424	25.1374836	25.19540787	24.29319763	22.86338997	20.46579742	20.7723484	21.19005966	20.06701279	18.93019485	17.20599747	15.70508862	15.74009418	14.43214321	13.47005177	11.99084854	10.74462128	9.391107559	8.594594002	7.06086731	6.802927971	5.490521431	5.274657249	4.21359539	3.655306101	3.842369795	3.182851076
630	25.02725029	26.62897491	26.47408867	28.69373322	30.17980194	28.75640106	32.046978	31.14746475	33.44421005	32.14051056	33.89019775	34.45489883	36.6873436	36.38065338	39.03807831	38.58927155	40.3602562	40.501194	41.23657608	41.23336029	43.47415161	42.05208588	41.57872772	41.75053406	39.73524475	37.90998459	37.05133057	37.45910263	33.45876694	33.13619232	31.28752136	30.29655075	28.61438179	27.57658577	24.89518356	22.90026855	21.80816078	18.66897011	17.4090271	16.86994553	15.22719479	12.66152763	10.85039711	9.474840164	9.343076706	8.34277916	7.117695808	5.768588066	6.185897827
632	37.96110535	40.94860458	41.63427734	43.15235138	45.02941132	45.85565567	46.40849686	47.4461937	48.86965942	48.66339874	50.9900322	54.09130859	53.7221489	54.11748123	60.05910492	58.12828064	58.48513031	61.09401321	62.17545319	63.94361115	63.73934174	61.27816772	62.79735565	62.94373322	62.20090485	59.94054794	58.61885071	54.76260757	53.01665115	52.24184418	47.94042206	46.06988525	43.96053314	41.14348984	39.07004547	35.34398651	33.4651413	31.17983246	28.2588768	24.01138496	23.36737823	21.28320503	17.10720634	16.32979774	14.54874897	13.87176609	12.18609333	10.32593822	9.786195755
634	50.039505	52.20809174	48.92330933	54.33348846	54.30547714	55.11322021	57.36247635	55.48978806	57.92179871	59.04677963	60.90426254	65.49694824	66.3119278	69.6028595	71.24314117	75.31197357	75.35540771	76.12663269	76.03936768	76.66538239	81.51091003	81.12210846	78.01933289	79.01530457	77.95669556	74.53978729	69.6909256	67.33022308	66.48838806	63.07427216	59.29306412	56.52157974	53.39455795	51.47682571	47.72013092	44.5098381	42.0620842	38.91568375	34.10978317	32.4413681	29.56035423	24.73880768	23.59438705	20.07026672	18.67027664	16.50448036	14.58762074	12.72588444	12.14001369
636	49.32177734	53.26366806	51.42970276	53.60512924	55.58518219	57.51123428	58.76425934	60.23361969	60.10006714	62.93991089	67.22490692	62.7964859	67.35249329	69.34394836	70.67575073	75.41617584	77.02606964	77.53666687	80.88065338	80.6270752	80.97328949	79.90811157	80.64393616	80.58563995	78.48436737	78.09249115	72.22503662	70.26363373	67.00482178	63.77876282	61.30581665	59.9239769	56.76858902	52.99383926	50.53023529	47.91833115	43.86894226	40.24578857	35.27344131	32.47650909	30.6722908	25.70340347	22.96887398	21.25338554	18.4031601	16.71208572	15.43257427	13.49724483	11.27216911
638	43.68075562	44.51243591	44.46299362	46.25456238	46.61664581	48.80723572	47.70127869	52.04210663	52.76441193	55.34387207	55.53054428	56.99591064	57.20081329	59.20811462	61.3417511	63.71652222	65.2061615	67.49225616	66.65041351	68.72943878	71.7226181	72.13930511	70.6325531	67.9516983	67.7101059	66.27893829	62.47536469	58.40832138	57.48136139	54.79617691	53.647789	51.14588165	47.56969452	46.96565628	44.82868576	40.29854584	36.76838303	34.92958069	30.97474289	29.1402092	24.88992882	21.60979843	21.41307449	18.3021946	17.04747009	15.37567806	13.766675	12.67838478	10.38636494
640	33.19971085	33.75295639	34.41202164	33.44099045	34.54413986	34.89078903	35.89578629	37.23821259	40.13566971	41.59186554	41.7840538	42.7661705	41.22205353	45.27297592	47.73472214	47.0622406	48.00529861	50.04014969	50.50261688	51.88732147	52.46385193	50.92688751	51.61319733	50.82032013	48.31768417	48.79730606	47.59362793	44.52967453	41.59145355	40.03900909	41.15231705	36.57970428	35.36130524	33.50766754	31.75728607	29.2975235	27.45916748	25.7252121	23.15092659	22.06114006	18.45134544	17.46541977	14.77331638	12.86480713	12.10822868	10.5613699	9.685271263	9.082621574	7.62161541
642.0200195	22.33164978	22.13336945	25.10675049	24.51386642	27.01585197	26.01753235	28.95152855	27.41932678	30.03642273	29.92848969	29.22833443	30.59247589	30.68184662	32.89198685	32.23861313	33.62239075	34.77251434	33.95805359	36.20552826	35.77814102	39.2270813	34.69200516	36.3583107	35.98548126	35.2289505	35.19853973	33.8113327	32.36894989	30.52219772	29.27186012	27.93123627	27.06765556	25.42971039	24.14022255	22.84952164	21.79887962	19.86204147	17.58932304	17.6278038	15.29980183	13.71283627	12.02924538	10.70229912	10.05799484	8.804909706	7.541544914	6.820133209	6.539029121	4.835453033
644.0499878	16.35768318	18.3401432	17.82381821	19.43658066	19.59660149	19.36047935	21.72961044	22.51524353	20.77169991	22.12787437	23.20773125	23.51200485	23.123106	23.68544388	24.81020164	27.09091187	27.28859329	27.84055519	26.61220932	28.19413757	27.09919739	27.90893555	27.36226082	27.7910347	26.63183403	25.8154583	24.43508148	23.70256233	22.10625076	21.30174255	20.87765503	19.75188446	19.59078407	18.13830376	16.87884521	15.11119938	13.99455166	14.3577776	12.10760689	11.79377556	10.35937881	8.242578506	8.3592062	6.758464813	6.217819214	5.119113922	4.942929268	4.474098206	3.629944086
645.9400024	12.19086075	13.56895638	13.09409809	14.28318882	14.97925472	15.00961781	15.70325565	15.94498158	16.88726807	17.23168373	16.63728142	17.10643387	17.31651878	18.84580803	18.54166412	19.94743538	20.11480713	19.03418159	21.6397934	21.12902641	21.08268356	20.87066269	21.05802155	19.59096336	20.22831345	17.7424984	17.5433979	18.23449707	17.14786911	16.35911369	15.57464886	15.82005215	14.45458889	12.65727329	12.53792191	12.1693573	10.43229771	10.05093956	9.323214531	7.992224693	7.753013611	6.291923523	5.510956764	4.900803566	4.899159431	4.132447243	3.817033529	3.095615149	2.225126028
647.9699707	10.39258862	10.39517689	9.665557861	10.67012215	11.04113293	11.48799324	11.94244003	12.3547039	12.26731586	12.2922554	12.79449654	12.98584557	13.52373886	13.36467743	13.95481205	15.86475468	15.07538891	15.08005238	15.41696453	15.06937504	16.87686157	16.26172829	15.25670528	15.41733265	14.826087	13.69697189	14.58268261	13.16419983	13.66500759	12.65816307	11.79487801	12.11612511	10.37686634	10.23036194	9.884350777	8.691617012	8.083013535	6.811517715	7.11561203	5.777810097	5.117394447	4.630997658	4.24465847	3.347978354	3.288833857	2.590982199	2.640035391	2.135327101	1.665495872
650	7.694570541	8.641304016	8.734267235	8.729048729	8.712037086	8.83006382	8.854569435	9.021978378	9.587832451	9.723387718	10.50845242	10.23918056	10.50131607	10.42138577	11.30410862	10.34383488	11.63842487	11.09024715	12.24494743	12.28964615	12.26646996	11.80840302	12.21151733	11.39583015	12.11320496	10.40903282	10.89453411	10.24548244	9.482458115	9.600883484	8.759149551	7.74564743	8.035732269	7.870161057	7.580503464	6.010725975	6.140360832	5.698502541	4.646641731	4.403388023	4.172257423	3.214122057	3.103139639	2.719478369	2.449121237	1.903037786	1.383409023	0.85923624	1.20857501
652	6.139610291	5.658587456	6.390388489	6.82945919	6.571943283	6.0710783	7.653438568	7.437632561	8.215689659	7.984255791	8.159629822	7.437160492	8.227165222	7.660461426	8.814929962	8.338074684	9.338673592	8.749756813	9.583520889	9.662877083	9.162714005	9.525579453	8.430858612	8.483374596	9.590437889	8.481815338	8.099744797	6.851923943	7.888697624	7.656956673	6.760741234	6.538720131	5.84084034	5.608104706	5.436290741	4.940608978	4.936005592	4.023140907	3.546331167	2.74995923	2.583296061	2.261704683	1.829764128	1.511833191	1.799665689	1.212188005	0.89714241	0.819888115	0.436528683
654	5.012007713	5.187574387	4.919430733	6.001109123	5.212339401	5.782306671	5.633677483	6.246244431	6.58940506	6.222394943	6.411149025	6.323098183	5.985419273	6.432795525	6.47082901	6.580014229	6.621943474	6.983754158	6.601400375	6.981023788	8.064796448	7.682277679	8.223906517	6.661107063	7.957262039	6.940657616	6.474236488	6.429180145	6.319991112	4.760154724	5.12521553	4.957924843	4.56302166	3.913235426	3.849916697	4.109212875	3.793674231	3.004215002	2.761416674	2.194081545	2.197865248	1.533100605	1.475661755	0.946179867	0.47177577	0.588189125	0.83481741	0.505936861	0.335588455
656	3.984256506	4.505954742	4.910167694	4.445098877	4.843574524	4.993707657	5.01666069	4.61741066	5.380012512	5.666902542	5.125447273	5.782714844	6.057741165	5.676002502	5.3727808	5.726894379	5.935564995	5.264861107	5.513090134	6.101773262	6.589579582	5.954879761	6.531311035	6.506258965	6.755182266	4.948843956	5.617362976	5.313576698	5.202615738	5.186150551	5.116889954	3.779929876	3.977467299	3.287607431	3.586268663	3.171713591	2.546788454	2.275726557	2.290458918	1.637945175	1.302860022	0.858557701	0.6154778	0.567257404	0.867186308	0.940428734	0.216759205	-0.31235683	-0.135890245
658	4.002259254	3.756761312	4.145843506	3.25700736	4.411743164	4.886004448	4.630430222	5.1140728	4.518212318	3.506635427	3.988729715	4.98790741	4.243420601	4.690872192	4.816455841	6.191659927	5.749144554	5.589477539	4.888828278	5.868333817	5.370532036	6.237734795	5.970129013	5.68784523	5.78591156	5.03710556	5.437626839	4.66070652	4.785837173	4.018748283	3.791461229	3.729688406	3.180719614	3.246247053	3.021754503	2.513436556	2.237720728	2.001064539	1.653139114	1.488353968	1.183694601	0.450273752	0.565717936	0.488153696	0.534298897	0.134767056	0.086666346	0.04155612	-0.142828465
660	3.921905279	3.712393999	3.746558905	4.287919998	3.481174707	3.95548892	4.469769478	4.048241615	4.088329315	4.284115791	5.312638283	5.474917412	4.990737915	5.299490929	6.016821861	5.894852638	6.048474312	5.114265442	5.573097229	5.657502174	5.795338631	6.153504372	5.431111336	5.565091133	5.385036469	4.433627129	4.940979004	4.435553551	4.582702637	4.112462044	3.541058302	3.663167715	3.422086477	3.701611757	2.713997126	2.396964788	2.156175375	1.827975035	1.990900278	1.461230278	1.030689716	1.404935598	0.677066803	0.392085791	-0.030153036	0.029330492	0.109012842	-0.183750629	-0.262437582
662	3.347223043	4.671998024	3.861218691	4.161409378	4.512371063	4.073106766	4.133394241	4.777923584	5.003170967	4.226680756	5.093218803	5.056901932	5.487805367	6.030867577	5.618626595	5.630048752	5.709893227	5.313770294	5.448092461	5.8459692	5.348286629	6.125514984	7.134609222	5.167759895	5.281160355	5.427616119	4.948862076	5.718966484	4.24946785	4.698831558	4.103010178	3.733249903	3.393131495	3.1930511	3.021229506	2.827278852	2.677736521	1.810047388	1.889269114	1.81109643	1.453754425	1.096204281	0.590089321	0.222617865	0.540360451	0.183074236	-0.04287672	-0.097014904	-0.33275485
664	4.287624359	4.66245079	4.83054924	4.206507683	4.91896534	4.27643013	4.625193596	4.853831291	4.952899933	5.349541664	4.550692558	4.77475071	5.312891006	4.996461868	6.10306263	5.453495026	5.892931938	6.126852036	7.106862068	6.254630089	6.147620201	5.828320503	5.70614624	6.406362534	5.988470078	5.182927132	5.52157402	5.315490723	4.996272087	4.785181999	4.209873199	3.976946115	3.802058935	3.34218955	3.333101034	3.256011248	2.77703023	2.348537207	2.059433222	1.546108007	0.9964571	0.887583494	0.796732664	0.4324646	0.617766857	0.587149143	-0.006230116	0.110750914	-0.451035738
666	4.379631996	4.230498314	3.934118509	4.758725166	5.49314785	5.394658089	4.680294991	5.814855576	5.674523354	5.17930603	5.338776588	5.898173332	5.320669174	5.666572571	6.692203522	6.240038872	6.140233994	6.136889458	7.114402771	6.160283089	6.081292152	6.901163101	6.884513855	5.800130844	6.509320259	5.401415825	5.566658974	5.487467766	5.532758713	4.897737503	4.959189415	4.279773712	4.20973587	3.428598166	3.560880899	3.182279825	2.405110598	2.443685293	1.723671913	1.747870207	1.722989082	1.232801437	1.105331659	0.72978282	0.642314434	0.491326332	0.360925913	-0.139011621	-0.08906889
668	3.971061468	4.609736443	4.350945473	4.512741089	4.353922844	4.947025299	5.994813919	4.579649925	5.237879753	4.978039742	5.677506447	5.372869492	5.694081306	5.437511444	5.662987709	5.467358589	6.206776619	6.727646828	7.003585815	6.436208725	7.034630775	6.46800518	7.202609062	6.279964447	6.59125042	5.933049202	5.500566483	5.663649559	5.46353054	4.797304153	4.34685421	4.002818108	4.403764725	3.705148935	2.965393305	2.847532511	2.644987345	2.187032938	2.602549314	1.734189749	1.268067837	1.247420073	0.643676043	0.817195892	0.217571735	0.515912294	-0.065365314	-0.164810181	-0.598579764
670	3.574020624	3.934014559	4.204649925	5.006791115	4.074516296	4.093142509	4.152462006	4.054363251	4.82356739	5.127975464	5.207947731	5.136079788	4.663105965	4.714345932	5.043593407	5.875529289	5.491388321	5.528868675	6.515128136	5.713284492	6.698455811	5.444044113	4.870630264	5.55324173	5.716820717	5.166062355	5.016448021	4.679216385	4.130661011	4.190723419	4.734036446	3.616241693	4.119874001	3.458446264	3.228116751	2.970754385	2.969305277	1.867681265	1.885224104	1.972446203	1.693694353	1.127555847	0.927840471	0.420072079	0.030181408	0.687259436	-0.081273317	0.114228964	-0.13290596
672	2.706672907	4.419384003	3.806598902	4.502109528	4.483647346	4.352770805	3.97826314	4.172347069	4.995221138	5.279943466	5.219887733	4.597180367	5.547099113	5.181218147	5.281242371	5.130592346	5.037042618	5.332448006	6.037782669	6.503907204	5.96139431	5.884960175	6.275634766	6.61826992	5.08409977	5.26248455	5.390639305	5.572200775	4.549037933	3.739671946	3.951664209	3.648622751	3.483237982	3.005045176	2.980982065	2.809486151	2.110330343	1.722200871	1.52452302	1.903443098	1.191857815	0.602741957	0.346879959	0.478662252	0.155601978	-0.177847147	0.61127615	-0.252167702	-0.285634756
674	3.498053312	4.226391792	3.152035952	4.097818375	3.835711718	3.872052908	4.988260269	5.07758522	4.664898872	4.255531311	5.564640045	4.031939507	5.323101044	4.734225273	5.387868881	5.570923805	5.367348671	5.878936768	5.752275467	6.093700409	5.86297226	5.49829483	5.986098289	5.211110115	5.518417358	5.333581924	4.85373497	4.253259659	5.025328636	3.928916693	3.69873929	3.346180201	3.393685579	2.94254899	2.928587198	3.148550749	2.646322489	2.222407579	1.537609339	1.748183489	0.577267885	0.814564466	0.406686783	0.149210453	0.046241045	-0.105592966	0.121366024	-0.182233095	-0.224938393
676	3.98342824	3.28868556	3.315995932	4.575433731	4.204709053	4.029389381	4.101985931	4.625365257	4.802381516	4.28871727	4.113456726	5.027997971	5.505559921	5.488073349	5.281923294	5.776499748	5.046264648	6.017596245	6.430801392	5.957136154	5.663080215	6.347906113	5.829687119	5.273526192	5.316496849	5.231103897	5.032665253	4.834833145	4.72141552	3.972482443	3.760648966	3.040971518	3.659855604	2.718765974	2.855447531	2.667650461	2.720781088	2.001489878	1.656997919	1.318282127	1.218023539	0.979731083	0.428800821	0.20991993	0.094203234	0.105884552	-0.124703646	-0.394430757	-0.559517622
678	3.867179632	4.512440681	4.633821487	4.365004539	4.660590172	4.015842438	4.940704346	4.923803329	4.40763855	4.798976898	5.166662216	5.221857071	5.418438911	5.07184124	5.249250412	5.794917107	6.021350861	5.404919624	5.844531059	5.998744965	5.848870277	6.084280014	5.906713486	6.124519348	5.224164963	5.372961044	5.389551163	5.351371765	5.126692772	4.632641792	4.216153145	4.090867996	4.127428055	3.366126776	2.805123091	2.812777281	2.579809904	2.222561121	1.428993464	1.741865635	0.755762339	0.554707289	0.905985594	0.665302277	0.564604998	0.233023882	0.131196022	-0.479707003	-0.147891998
680	4.000257492	4.600146294	4.088130951	4.88577652	5.509771347	4.53850174	5.237299919	4.567465782	5.58675766	5.753539085	5.560771942	5.451330185	5.537230492	6.21988678	5.834914207	6.732568741	5.985500336	7.295435905	6.55791378	8.298642159	6.959432602	7.164333344	6.537197113	6.563097	5.555342674	6.697136879	5.757851601	5.546406746	4.987695694	4.721875191	4.895565033	4.13233757	4.196872711	4.214118004	3.256470442	2.758798361	3.003388166	2.560052156	1.777452707	1.82965064	1.708678007	0.964897871	0.922119617	0.995142221	0.174855709	0.535652637	0.441398621	0.070403814	-0.3985883
682	3.761098623	5.484309196	5.666859627	5.577166557	6.439595222	5.116595268	5.326115608	6.31625843	5.8947649	5.377323151	5.302603722	6.539676666	6.248642921	6.58251667	5.894077301	7.194713593	7.580885887	8.206472397	8.093313217	8.234389305	7.877066612	8.501441956	7.349967957	7.480727196	8.009041786	6.717524529	7.00906086	5.851126671	5.451470375	5.740206718	4.959817886	4.981614113	4.872182846	4.613330841	3.800367117	3.272169352	3.268673658	3.009698629	2.816267729	2.477384329	2.125673056	1.315714598	1.314640045	0.532137871	0.862290621	0.549514055	0.342011929	-0.019946098	-0.604392529
684	4.662758827	5.505084038	5.528074265	5.445954323	6.121663094	6.209747314	6.014059067	6.183666229	6.475400925	6.759274483	6.770773888	7.102459908	7.501905441	7.809317589	8.153074265	8.732843399	7.339925766	8.609446526	8.646127701	8.607933044	8.39307785	8.735866547	8.228549004	8.223049164	7.488962173	7.985202789	6.952642441	7.09630394	6.873818398	6.562944412	6.262152672	5.404179573	5.731488228	4.457415581	4.436415672	3.780838728	3.803179502	3.051867247	2.969451189	2.56035924	1.930894136	1.692656994	1.253242731	1.623082399	1.239251614	0.603513241	0.469376802	-0.102159262	-0.218348503
686	5.974403381	5.525170326	6.466017723	5.177145958	5.628170013	6.464143753	7.2684412	6.777132034	6.805760384	7.707213402	6.333827972	8.12996769	8.784472466	8.371362686	7.92794323	8.840548515	8.918519974	9.399837494	8.076634407	8.770841599	8.960566521	8.835580826	9.208651543	8.771548271	8.9540205	8.708134651	8.535269737	7.107686996	7.658723831	7.187129021	5.69116497	5.819284439	5.729113579	5.074581146	4.623394012	4.093603134	3.669667006	3.524983644	2.9856112	2.446900606	2.053361177	1.761394262	1.889701128	1.402252197	0.887092352	0.829345465	0.247387409	0.647114754	0.214687824
688	6.416457176	5.923401833	6.064772606	6.86914444	6.653544426	6.997067451	6.077377319	7.018126488	7.709929466	7.066604614	8.128599167	8.641098976	8.03192234	8.278143883	8.155284882	8.672592163	7.798830986	9.506596565	9.286275864	8.442307472	8.632752419	9.313766479	9.381433487	9.317386627	9.39604187	8.308233261	7.895529747	8.091079712	7.614855766	7.314159393	6.601419449	6.082070351	5.827361107	5.206156731	5.086415291	4.685945511	4.431428909	3.804175138	3.365721941	2.627003908	2.611952066	1.405222178	1.274903297	0.86859107	1.163718224	1.370387793	0.399155378	0.625317335	0.280653715
690	6.138823509	6.112644196	5.964263916	7.071082115	6.594074249	6.577122688	6.633501053	6.731657982	7.662024498	7.18682766	8.32161808	8.902462959	8.055332184	8.358419418	8.351146698	8.849759102	8.740516663	8.351089478	9.265019417	9.107162476	9.536483765	8.987064362	10.03056145	9.184336662	9.134302139	8.915111542	8.469985008	7.757442474	7.553793907	7.308188438	6.286067963	6.043473244	5.755679131	5.799326897	5.223454475	4.975393295	4.166205406	2.80197978	3.084433317	3.181104422	2.490950346	2.387405634	1.684807301	1.476635695	1.138267756	0.937839746	1.292244434	0.443321943	0.244410515
691.9699707	5.735063553	5.649486542	5.897500992	6.902159691	7.026521683	7.798841476	6.536367416	7.106816292	6.989377975	8.629548073	7.150528908	7.56451416	7.775770187	9.093976021	8.755765915	8.546663284	8.935479164	9.6236763	10.26132584	9.232850075	9.593617439	9.932463646	9.900331497	8.892642021	9.522713661	9.216439247	8.462124825	7.341536522	7.097520828	7.042100906	6.463110924	6.345192909	5.558117867	5.484251022	4.831971169	4.685665131	3.962501287	3.532091856	3.463011503	2.595803976	2.425238371	2.339359045	1.909710169	1.142691135	1.231104612	1.048728704	0.460544825	0.357863903	0.208990097
693.9400024	5.761170387	5.473256111	5.722887993	6.788781166	7.279612541	7.536744118	7.14834404	7.340717316	7.187737465	7.987550735	7.31903553	7.920289993	8.230304718	7.539925575	9.632349014	9.453832626	8.673968315	10.83130169	10.14322281	9.89408493	10.40937614	10.17983055	9.831970215	9.310020447	9.529947281	8.694691658	8.712464333	8.145973206	7.294535637	7.064718246	6.871603012	6.325759888	5.568762779	5.71619606	5.607328415	4.466497421	4.396010399	4.184409142	3.420857191	2.959420443	3.111824751	2.188298464	1.87979579	1.323692322	1.474591255	0.474861145	0.577321529	0.913579464	-0.108880758
696.0499878	6.278596878	6.4822855	6.161450386	6.395657539	6.878932953	7.323246002	6.982773781	7.982762337	8.219937325	8.918095589	8.571200371	8.553286552	8.376369476	9.190639496	9.610342979	9.810588837	10.32916355	10.15844917	10.46919155	10.03975582	10.27244282	11.61403847	10.39018059	10.96539783	9.932932854	8.87983799	8.819392204	8.739130974	8.199802399	7.183242798	7.01106739	6.95198822	6.199005127	6.298201561	5.750533104	4.813816071	4.685102463	4.23139286	3.528916121	3.567549467	2.486836672	1.810273886	1.014365435	1.478561163	1.632917643	0.881578922	0.831782579	0.363011599	0.179392576
698.0200195	5.866670609	7.250722885	7.361117363	7.39093399	7.581000328	7.516839027	7.424860954	7.908115387	8.144101143	8.496282578	8.508728981	9.389156342	9.321779251	9.269976616	9.835915565	10.95527744	10.96245861	10.75924873	10.02650547	11.73483562	11.49204445	12.25575733	11.73637295	11.42646122	10.39228535	10.82820034	9.280814171	8.764699936	8.346334457	8.217871666	7.475296974	7.112375259	7.209506035	6.472622871	6.34340477	5.791530609	5.049665451	4.684547424	3.813321352	3.099560499	2.949745417	2.545397043	2.184690237	1.711015701	1.668393612	1.080754995	1.092441082	0.554383516	0.12654829
700	7.318782806	7.324606895	7.177110672	8.543694496	8.596829414	8.021655083	8.855200768	9.224476814	9.337114334	9.609228134	8.67525959	10.8659935	10.75951099	9.66149044	11.62400818	11.658638	12.26861572	11.46877861	11.86974621	12.11918163	12.22500038	13.2259407	11.98503876	13.30070019	11.85464859	11.38027287	10.26054668	9.058568954	9.661608696	8.882470131	8.80050087	8.063038826	8.763888359	7.182300568	7.316496849	5.894475937	5.092949867	5.335740089	4.480834007	4.523273468	3.331914663	2.595978975	2.260279894	1.980218649	1.810558558	1.625903845	0.964830399	1.20689249	0.665704012
701.9699707	8.511734962	8.550457954	9.416413307	9.411942482	9.297373772	8.725149155	9.483212471	10.2295742	9.374298096	9.636294365	10.34496689	10.46148014	12.42150021	11.97289562	12.01074409	12.71063328	12.80156422	13.7756052	14.90979671	14.09387302	14.64032078	14.70197582	14.62889385	14.58084965	14.24991322	12.71486759	13.01135349	11.46604538	11.18759346	9.489089012	9.567939758	8.766700745	8.444453239	8.047690392	8.015885353	7.363752365	6.42590332	5.577224731	5.488622665	4.60218811	3.78784585	3.608249426	2.459072351	2.372855425	2.426445246	1.946482897	0.978893042	0.939337969	0.693545103
703.9400024	9.85751915	9.973734856	9.294425011	10.11144733	10.29532146	10.52003098	10.60383606	10.59141827	9.918438911	11.80752373	10.95783329	12.65891838	11.9973135	12.67873383	13.37323475	13.61003113	14.13859653	13.9152441	14.93034267	14.38078785	15.84442616	16.33592796	16.11718369	14.18051624	15.08248806	13.88546085	13.29743958	12.82030296	11.91720963	10.18351841	10.22583866	10.45614147	8.558781624	9.262114525	8.733261108	7.468762398	7.231127739	6.916838646	5.17715168	5.165756226	4.578042984	3.188125372	3.085748434	2.89481616	1.980787039	1.868043661	1.414599895	1.314460516	0.645997286
706.0499878	8.70334053	9.082239151	8.309327126	9.739451408	11.12531185	10.16745281	10.56574821	10.61954594	11.54430676	10.5863657	11.29392433	12.09436417	13.03272533	13.14480019	11.78073502	13.67730808	13.19622612	14.12863445	14.85252094	14.28370953	14.95400143	14.91313267	14.73342037	15.89551449	14.26712132	14.21091938	12.4824152	13.02451611	12.85826492	10.60005474	10.46414089	9.63066864	9.123036385	9.883680344	8.229329109	7.615550041	6.673324585	6.386089325	5.307065964	4.921229362	4.242215157	3.172682047	2.891584158	2.993098497	2.376381159	1.993093252	1.54186511	1.341589212	0.857322693
708.0200195	7.897093773	7.895915031	8.724533081	9.384273529	8.547163963	9.622594833	9.053062439	9.833979607	10.07579613	10.41481972	10.19063854	10.9524765	11.09998989	11.28438854	11.54004097	11.64419651	12.45701981	13.86414242	13.85293674	15.04714298	14.37763119	13.89580631	14.72330761	13.71059895	13.23582649	12.34939861	11.77946377	10.52692223	9.97667408	9.505555153	9.669433594	8.473587036	8.173751831	7.946167946	7.70157814	6.845945358	6.420087814	5.389757156	5.15007019	4.110674858	3.612704992	3.062501669	2.842102766	2.516684771	2.19094491	1.658613443	1.82521224	1.476888657	0.683092117
710	6.943425179	6.964744568	6.670833588	7.431349754	7.624118805	7.627256393	8.643169403	7.896272659	7.764893532	7.929979324	9.069383621	8.529049873	8.836153984	9.057423592	9.416074753	9.706861496	11.8965168	11.63760471	12.51340866	12.19202423	12.48142338	12.0611496	11.56129074	11.31261063	10.20163631	10.39861488	10.37851334	9.284564972	8.687964439	8.176912308	7.975926399	7.373446465	7.251416206	6.640827179	6.211309433	5.245598793	5.096726418	4.259780884	4.161810875	3.737371683	2.932904959	2.591319323	1.98535943	1.727477789	1.959286928	1.129091978	0.99160099	0.829488516	0.836473465
711.9699707	5.79108429	5.413024902	5.29710865	5.774375916	6.236502647	6.001309395	6.057104111	6.248542786	6.869599342	6.106002808	6.0370121	7.680039406	6.955242157	7.586026192	6.937942505	7.766896248	8.899028778	8.652914047	8.187755585	8.904251099	8.723722458	9.0070467	9.688476563	8.420196533	8.240771294	8.393386841	7.766983986	6.764245033	7.070033073	5.810300827	5.731307983	4.792939186	5.421027184	4.603060722	4.372214317	4.150382996	3.946554422	3.313889742	3.132083178	2.427865744	1.936826468	1.603449106	1.283106327	1.263562202	1.289277554	0.532292128	0.547987461	0.320145369	0.003789663
713.9400024	3.736988306	3.76207757	4.142160416	4.614599228	3.735984564	4.192313194	4.995769501	4.788157463	5.307016373	5.504232407	5.23979187	5.409649849	5.387200356	6.180455208	5.535974503	5.641469002	7.575576782	6.549491882	7.547846794	8.170055389	7.535069466	6.924778938	8.481653214	6.792048454	7.10387516	6.239985466	4.901205063	4.634007454	4.755171776	4.603084564	4.961631775	4.27152729	4.036358833	3.552229643	3.62420392	2.84073472	2.348623037	2.488389254	2.006468058	1.803721189	1.549252033	1.319855928	0.763197422	0.449757814	0.298562288	0.362371683	0.073096037	-0.090647221	-0.542045951
716.0499878	3.631369352	3.608108759	3.190978765	3.252925158	3.258128405	3.290010214	3.405232668	3.978424788	2.870384455	4.034793854	4.272108078	4.622561455	3.23833251	4.252780914	4.123447418	5.40213871	5.772127151	5.573611259	5.525100708	5.626714706	5.2695961	6.852305412	6.508651733	6.19980526	5.583436012	5.692545891	3.706269503	4.208493233	3.543718576	2.844361067	3.200549841	3.25010705	2.767040014	2.371904612	2.10563302	1.931149244	1.643028021	1.68391037	1.605136395	1.091400862	0.661421299	0.233953476	0.396240234	0.244202375	-0.129557133	0.074317694	-0.40565443	-0.415208101	-0.440473437
718.0200195	2.245366335	2.630232573	2.143773317	2.598958254	2.497658968	2.981665373	2.579156637	3.062113047	2.694607019	2.726154089	2.303714514	2.903899908	3.291345835	2.97822547	3.290693521	3.854225874	4.137396812	5.070562363	4.987404823	4.731298447	5.312354088	4.873661041	4.57765007	3.93261838	4.513924599	3.739987135	3.230686903	2.481652021	2.137444735	2.44729352	1.588445902	1.800349951	1.684480906	1.469288349	1.204817533	1.402913094	1.360208511	1.158765793	0.73095727	0.844093084	0.161418676	0.171126127	-0.026197672	-0.074230671	-0.50656569	0.034312487	-0.613060355	-0.820546746	-0.74317205
720	2.225463629	2.628342867	2.350538492	1.511889458	1.874638796	1.687768936	2.315979242	2.424651384	1.804077387	2.083141088	2.341879129	2.546955824	3.009994268	3.540340662	3.456024885	3.566411734	3.327557325	4.202713966	4.381980896	4.769544601	4.439405441	4.494822502	4.252024651	3.420995951	2.739167929	2.67468524	2.4960711	1.818999052	2.102287054	1.803563833	1.008026838	1.341705084	1.37141037	1.240703344	0.752877951	0.702731848	0.681223392	0.358697891	0.526191473	0.14849329	-0.222555637	-0.146020889	-0.10370636	-0.496473551	-0.644681811	-0.597067237	-0.511708379	-1.033346057	-1.043650508
721.9699707	1.418906689	1.551061392	1.671193123	1.14584136	1.723563433	2.09388423	2.216669798	1.802567244	2.25632453	1.335923672	1.865615129	2.141956091	1.76455617	2.888586283	2.37266469	2.729532003	3.444120169	3.308356524	3.613861322	4.850678444	3.468071699	3.77583003	3.760652781	2.572156668	2.458769083	2.076481581	1.789261103	1.372395277	1.518498421	1.324009895	1.069941282	1.091240644	0.989644289	0.570567369	0.301248074	0.722029209	0.575232983	0.573740005	0.069363594	-0.1724298	-0.347980261	-0.19481945	-0.562030792	-0.651373506	-0.526723266	-0.549319267	-0.93952775	-0.923973322	-1.059181809
723.9400024	1.239755392	1.427946329	1.268950939	0.705664396	1.294189453	1.198207617	1.162408829	1.343601704	1.168729305	1.941730261	1.602280617	1.559636831	1.744107962	1.223624468	1.860963583	2.819621325	3.224775076	3.252266645	3.035661936	3.702774763	3.491795301	3.873762846	3.122352839	2.604221582	1.880567789	1.18084836	1.285257816	1.453472853	0.881685972	0.675606012	0.395260096	0.534404516	0.241551399	0.335446358	0.405463696	0.278639317	0.04663229	-0.507420659	-0.430711865	-0.23708725	-0.445722699	-0.807529926	-0.726819158	-0.660770059	-0.712823749	-0.411840439	-0.953367472	-1.164929628	-1.128422976
726.0499878	1.277547359	1.474943399	0.71045804	1.580881834	0.883089542	0.931338787	1.440921068	1.489302397	1.108517647	0.742656231	1.009087801	1.673284531	1.333329916	1.111766338	1.576329947	2.569472075	3.02248311	2.702172518	2.73980689	2.848356962	2.986214399	3.010665655	2.727976561	1.887799978	1.459225416	0.515461922	0.78177762	0.763353109	0.635987759	0.512943268	-0.027121305	0.00679493	0.157963753	0.147995949	-0.096553802	0.119808197	-0.16883111	-0.440304995	-0.797897816	-0.751963496	-0.751478672	-0.803142905	-0.916290641	-0.97878468	-0.879058003	-0.964793444	-1.367633343	-1.131724954	-1.20499146
728.0200195	0.84514761	0.600410461	0.770852089	0.614358664	0.513687849	0.37054491	0.357997656	0.826900721	0.702703476	0.696276903	0.801409245	1.085537195	1.357526541	1.253938675	1.406887531	2.386269331	2.274128675	2.469031096	2.681395769	3.771155119	3.181327105	2.512317896	2.22252202	1.466237068	0.885713816	1.057422638	0.354740858	0.029238462	0.256855726	-0.062153339	-0.204665899	-0.468544245	-0.252514839	-0.218155861	-0.281833768	-0.177153111	-0.486400247	-0.729746938	-0.57266593	-0.447592735	-0.74682641	-0.806217432	-1.047657967	-0.924124599	-1.264169216	-1.035760403	-1.250492215	-1.327906251	-1.024047494
730	0.190592766	0.960360765	0.732139349	0.343176126	0.338386774	0.631903172	0.928855181	0.511104822	0.603435755	0.266944647	0.347857714	0.564023495	1.064376116	1.713938951	1.64889431	2.341233492	2.464072943	3.471973181	3.278826952	2.635680437	2.24605155	2.276803255	1.462374449	1.235399485	0.362582445	0.246637821	-0.127223015	-0.177959204	-0.24587822	-0.060113192	-0.336419225	-0.328778148	-0.394456148	-0.482592463	-0.557844877	-0.23378849	-0.83415699	-0.75772655	-0.860141039	-0.838425994	-0.770353317	-1.261891603	-1.098207474	-1.084156632	-1.201528907	-1.058665276	-1.148315907	-1.110142469	-1.347191334
731.9400024	0.289054155	0.260262489	0.633489132	0.472828388	0.545152664	0.427116156	0.041563988	0.525009632	0.060298681	-0.240017176	0.785204649	0.193739653	0.70942235	0.72405386	1.49361372	2.71496892	2.119536161	2.174375772	2.881947756	2.698950052	2.084017515	1.896929026	1.990475893	0.917963743	0.381754875	0.256664515	-0.075274706	-0.460662842	-0.529757738	-0.383103251	-0.349386096	-0.300906777	-0.522760391	-0.693235517	-0.389107108	-0.785040736	-0.970176458	-0.815362334	-0.878810406	-0.9222579	-1.151288629	-0.930007935	-1.165680289	-1.095898271	-1.355932713	-1.130939722	-1.025372982	-0.901242971	-1.254689455
734.0200195	0.733633995	0.272172928	0.731019974	0.178793192	0.206286192	0.202435255	0.594939947	-0.098768234	-0.239514589	0.492442131	0.348125458	1.042609692	0.787956953	1.140614271	1.652663231	2.257944822	3.160815001	3.003097773	2.478043318	2.086317778	2.416114569	1.619233608	1.382719517	0.489858866	0.715257883	0.13574934	-0.230211496	-0.569521785	-0.537240028	-0.215185404	-0.672202945	-0.801537156	-0.534739256	-0.526875734	-0.538297176	-0.671114326	-0.882340312	-0.685857892	-0.992057204	-0.957859755	-1.035141945	-1.064371347	-1.274386525	-1.077410221	-1.071985841	-1.133561611	-1.296729326	-1.109764457	-1.625053883
735.9699707	0.574356079	0.61518836	0.108390093	0.787386656	0.235894203	-0.155773401	0.123716116	0.352380753	0.573869228	0.822853088	0.603075266	0.682400465	1.17244792	1.124218225	1.704037666	2.03417325	2.557079554	3.309619665	2.411722422	2.58616519	1.913067579	1.886130571	1.217200041	0.710745096	0.33628583	-0.098833561	-0.213962793	-0.428539157	-0.769950986	-0.615546584	-0.544367671	-0.756475687	-0.521854997	-0.481527567	-0.590201855	-0.78877306	-0.838860512	-0.831526518	-1.356908321	-0.914233923	-1.16409564	-0.69063127	-1.350404978	-1.000461578	-1.305027008	-1.451230884	-1.525186062	-1.306599379	-1.569626689
738.0499878	0.5543859	0.311316729	0.128261566	0.454953432	0.16332078	0.170392513	0.34643507	0.253455877	-0.113919258	0.075639725	0.402077675	0.465558767	1.051606178	1.082587957	1.785805941	2.285243273	2.317681551	2.643247843	2.265770197	1.970410585	2.06350112	2.224791288	0.734191418	0.271409035	-0.107988119	-0.106468916	-0.320658445	-0.882730484	-0.746404529	-0.662068844	-0.644208789	-0.640563488	-0.433852792	-0.745235562	-0.733183026	-0.794374228	-0.632202864	-0.986065269	-0.989529133	-1.180654049	-1.138038278	-1.335000753	-1.335504413	-1.033033013	-1.421916723	-1.495778561	-1.309062004	-1.491852641	-1.461009622
740	0.034364223	0.015904188	0.53127861	0.500283241	0.165925741	0.179541826	0.246249199	-0.292074084	0.085527658	0.33954668	0.350284338	0.871917248	0.591441631	1.499673605	1.63258934	1.90281558	2.726823092	2.540986776	2.410415411	2.535770178	2.327904463	0.616922379	0.472633123	0.373679161	-0.124325514	-0.113899946	-0.484065175	-0.650868177	-0.663621187	-0.577987313	-0.615467548	-0.737730145	-0.875694513	-0.914354563	-0.81874764	-0.950797558	-1.080378175	-1.051777601	-1.092423558	-0.854632497	-1.162510633	-1.170439839	-1.2503438	-1.45171082	-1.483137012	-1.284013152	-1.511204362	-1.538947821	-1.530921936
741.9400024	0.00139308	0.257882118	0.390338421	-0.173184633	0.462764978	-0.24745965	0.511514664	0.047146559	-0.174619198	0.561445713	0.733576298	0.198019028	0.387610674	0.933891058	1.27507329	1.977543592	2.068969488	2.040808439	2.732108355	2.128194571	1.236902952	1.064146996	0.819857121	0.395337343	-0.33346951	-0.443415761	-0.577250957	-1.009270787	-0.549716353	-0.543846965	-0.639238954	-0.776191473	-1.031784296	-0.646210432	-0.982638597	-1.064788342	-1.095362425	-0.974803567	-1.080040693	-1.308232307	-1.146805763	-1.217305303	-1.353621483	-1.241048455	-1.338517427	-1.48853898	-1.339670181	-1.414234877	-1.262745142
744.0200195	-0.028567314	-0.081979752	0.224125862	0.455387115	-0.121630907	0.235265493	-0.108278275	0.09303236	0.062225342	0.177249193	0.02114439	0.189722776	1.021170855	1.171162605	1.506777287	1.934526682	1.67091012	2.407335043	1.723012447	1.430593014	1.279624462	0.485903025	0.498829842	-0.272897005	-0.143956661	-0.65688026	-0.460873127	-0.598243952	-0.69981122	-0.765912056	-0.804926276	-1.053221822	-0.895771503	-0.828768015	-0.97449863	-0.851822972	-1.126369834	-1.029546738	-1.288241148	-1.019429088	-1.465142846	-1.109464169	-1.527837753	-1.308202744	-1.246000409	-1.32150197	-1.450786829	-1.321343184	-1.451465249
745.9699707	0.217064857	0.323193312	0.494193792	0.05223918	0.026483774	0.469786406	-0.130739927	-0.138246298	0.069743633	0.113132238	0.529813766	0.684585333	0.457205772	1.239882946	1.323716164	2.281435728	1.53723073	2.107882738	1.866471529	1.356194019	1.100123405	0.600554705	0.624630928	-0.819328785	-0.268900037	-0.686777949	-0.48114717	-0.283063412	-0.612798929	-0.783089757	-0.99439919	-0.937922955	-0.93310976	-1.059575677	-0.961192369	-0.876778841	-0.919013619	-1.277118921	-1.124572039	-1.321247578	-1.165218472	-1.250038266	-1.487989664	-1.431308746	-1.461882591	-1.430828333	-1.622545123	-1.597390175	-1.640746355
748.0499878	0.455952168	0.374658585	0.305153608	0.139017582	-0.119347334	0.05907917	0.039672613	0.103350639	0.112648964	0.277133942	0.292710304	0.471525908	0.438230991	0.552632809	1.682131529	1.603578568	1.595341682	1.419713259	1.401220798	1.113112688	0.885532856	0.356670141	0.403305054	-0.512679696	-0.486837506	-0.780552626	-0.554162502	-0.815395474	-0.721311808	-0.960265398	-1.022053003	-0.987416983	-0.88817966	-1.116424084	-1.087156415	-1.248923182	-1.033550978	-1.233978391	-1.177250385	-1.105023742	-1.241351128	-1.354998946	-1.492278099	-1.301068783	-1.330050826	-1.352585912	-1.405585289	-1.438524008	-1.453835011
750	0.719139099	0.70689559	0.223279238	0.091112614	0.077764988	0.160144329	-0.052206993	-0.007875443	-0.0467031	0.106604815	0.160677195	0.12241292	0.490787506	0.856820822	0.809918404	1.193512201	1.373522758	1.378234148	1.630891323	0.496725798	0.829323769	0.188365459	-0.171240807	0.047901392	-0.607128978	-0.785658479	-0.87883091	-0.72772646	-0.796796322	-0.757102847	-0.905665278	-1.267042637	-0.979958177	-0.969225764	-1.190021396	-1.093773007	-1.226009011	-1.048663139	-1.217750788	-1.274409771	-1.314240813	-1.187264323	-1.545118093	-1.507674932	-1.460603714	-1.553016663	-1.587642074	-1.575214028	-1.514042258
acid_EX_390.00						MAX		81.51091003
Collection Time: 11/13/2012 4:27:15 PM
Operator Name :						PEAK1		81.51091003		410!643
Scan Software Version: 1.1(132)						ARRAY1		80.13447952
Parameter List :
Instrument Cary Eclipse						PEAK2		9.744283676		398!622
Instrument Serial Number FL0811M004						ARRAY2		7.608300686
Data mode Fluorescence
Scan mode Emission						RATIO 1/2
X Mode Wavelength (nm)						PEAK		8.364997648
Start (nm) 480.00						ARRAY		10.53250691
Stop (nm) 750.00
Ex. Wavelength (nm) 390.00
Ex. Slit (nm) 5
Em. Slit (nm) 5
Scan rate (nm/min) 1200.00
Data interval (nm) 2.0000
Averaging Time (s) 0.1000
Excitation filter Auto
Emission filter Open
PMT voltage (V) High
Corrected spectra OFF
3-D Mode ON
Ex. Stop (nm) 450.00
Ex. Increment (nm) 1.00
[truncated: 18 more columns]
