# Supplementary material for: A Preliminary Study of the Effects of pH upon Fluorescence in Suspensions of Prevotella intermedia
Source: PLoS One. 2016 Jul 21;11(7):e0158835. doi: 10.1371/journal.pone.0158835 (PMC4956196; doi:10.1371/journal.pone.0158835)
Supplement: S1 File — (ZIP) [file pone.0158835.s001.zip › 24h alkaline.csv]

Emission\Excitation	390	391	392	393	394	395	396	397	398	399	400	401	402	403	404	405	406	407	408	409	410	411	412	413	414	415	416	417	418	419	420	421	422	423	424	425	426	427	428	429	430	431	432	433	434	435	436	437	438
480	11.81474876	10.34023762	11.38960457	11.12371635	11.39005947	9.875066757	9.713952065	9.24268055	11.0104208	10.03438759	10.47097778	9.443799973	9.197956085	8.698004723	9.151475906	9.52150631	9.239733696	10.7180872	9.665262222	11.51373196	11.04561329	11.37944698	12.91597843	13.30369759	11.60824966	13.20045185	10.98305225	9.698393822	8.337234497	8.102251053	7.466675282	6.237418652	6.184276104	6.534640789	6.079844952	6.30815649	5.576262474	6.665676594	5.738510609	6.306727886	5.721023083	6.37458849	5.624055386	6.407933712	6.727975368	6.650708675	7.684931278	7.34923315	6.957527637
481.9400024	12.85740471	12.09967899	11.84722042	11.33064175	11.54812527	11.22632027	11.37823105	10.59597111	11.21867752	11.04205513	10.31761169	9.407019615	10.99457836	9.135191917	9.141823769	9.422883987	10.22539902	10.21421432	9.780761719	10.08793163	10.6620245	12.49496841	12.51472282	12.48201561	11.82401276	12.87361717	11.37207508	10.19050217	10.58840561	9.111554146	7.959672451	7.873478413	7.340652943	6.696950436	6.586424351	6.644973278	6.105610371	6.55147028	6.446332455	6.901508808	6.820744991	7.052479267	6.687977314	6.731832027	7.916055202	7.745502949	6.918426991	7.449141026	7.702579021
484.019989	12.80322456	11.93796253	11.85163498	11.56783962	11.78770447	12.79188919	11.81752586	10.95753193	11.3217535	11.77775478	11.36873245	10.47908974	9.870556831	9.858065605	10.56435299	10.03642368	10.23549938	9.465856552	10.98191071	9.060832977	11.01680183	10.83343506	10.89062691	12.4735136	12.06837273	13.38019562	12.99778366	12.3541069	11.35175037	10.51702118	10.00579643	8.796772957	8.007835388	7.666791439	7.716720104	7.122879505	7.112817287	7.060738087	7.767725468	7.224071026	7.424701214	7.042687893	7.739627361	8.03215313	7.694134235	8.009236336	8.503479958	8.306079865	7.853429317
485.9700012	12.22723103	12.25750256	12.09906769	10.59839249	11.74144363	12.15734482	11.80924702	11.23775005	12.20055008	11.04496288	11.5288744	11.15981293	10.99430847	10.43346024	9.209536552	9.828064919	9.625871658	10.10945797	10.25872326	9.278155327	8.890408516	9.994812965	9.575705528	11.09047031	11.05892658	12.17362499	12.96277046	12.61980915	11.57209396	11.17449856	11.06569767	9.033610344	9.179570198	8.977306366	8.824902534	7.806221485	7.263881207	7.597782612	7.060719013	6.852555752	6.832762241	7.099429607	7.091250896	8.260760307	7.972704411	8.386837006	7.881973743	8.733868599	7.293970585
488.0499878	12.20511723	10.77925587	11.63876915	11.42891693	11.75989723	11.18027115	10.61952591	10.27642059	10.99712467	11.08194542	10.30526257	11.37501717	9.550760269	8.449709892	9.940550804	8.639108658	8.91267395	9.090143204	9.841501236	9.117423058	9.021374702	9.005096436	8.435828209	8.834933281	8.993749619	11.05221367	10.46613026	10.35736084	11.65938091	11.66997814	10.73707199	10.68796062	10.5513792	9.465169907	9.167528152	8.08382225	7.509276867	7.324186802	6.431540012	6.678961277	7.296000957	7.35039854	7.418143749	7.738788128	7.420016766	7.523678303	7.474759579	7.872748852	8.016457558
490	10.35705376	11.39450264	11.69511127	10.26650715	10.48599815	9.770183563	11.44355106	10.41477871	10.39124393	11.3759613	10.0210762	9.921290398	9.13759613	9.563279152	9.716962814	9.145920753	9.257019997	8.358549118	8.305075645	8.959825516	9.741851807	9.297613144	8.583787918	9.186405182	8.444793701	9.981332779	10.20029831	9.310527802	10.58741283	11.46247101	11.21483707	10.71176243	10.13311672	10.583354	9.749482155	8.510497093	8.090537071	7.630550861	7.606807232	7.685034275	6.281383991	7.49159193	7.323673725	7.646146297	7.551519871	7.592765331	7.772497654	7.166919231	6.526381969
491.9400024	12.48958397	10.42163944	9.804335594	10.56934643	10.03639507	9.591364861	9.309293747	9.368804932	10.09379292	9.017853737	9.628469467	8.570225716	9.616422653	9.152851105	8.210550308	7.908045292	8.645573616	8.081745148	8.109792709	8.887178421	8.1821661	8.484242439	7.562021732	8.112747192	8.096341133	7.042550564	8.225143433	8.517299652	9.229905128	9.992800713	10.41640186	11.47470093	11.02870464	9.85268116	10.58213711	9.615812302	9.183379173	8.349799156	7.813909054	7.480470181	7.159065723	7.454348087	6.782873631	6.97660017	7.02887392	7.515772343	7.038148403	6.784669399	7.210163593
494.019989	10.18328094	9.999293327	8.894784927	9.749651909	9.368543625	9.594574928	9.348733902	9.285338402	8.876218796	8.225814819	8.505916595	8.928759575	8.506966591	8.148882866	8.405035973	8.498521805	7.930413723	7.918425083	6.815198421	7.252235889	7.757496357	7.038147449	7.212693691	7.838933468	5.902084351	7.062953472	6.597522259	7.433951855	7.652207851	8.450399399	9.029273033	9.046139717	9.930521965	11.22467232	10.35728359	10.30074024	9.205621719	8.945793152	8.663576126	7.711892605	7.289425373	6.967387676	6.997933865	7.391208172	6.692400455	7.685905933	6.878093243	6.705402851	6.494191647
495.9700012	9.212853432	9.097121239	8.7251091	9.643819809	9.734354973	8.373164177	8.594642639	9.682347298	7.91412878	8.688371658	8.711263657	7.867740154	8.462711334	8.201036453	8.121232033	6.82269907	6.834914684	7.660803318	7.682775021	7.921594143	6.835405827	7.136913776	5.918581009	6.617561817	7.121524334	6.684455395	6.486197948	6.39282465	6.506431103	6.67069006	7.194416523	8.590180397	9.214395523	9.80618	10.18695545	10.13533211	9.6780653	9.639781952	9.758516312	8.293632507	8.983174324	6.875575542	7.397809505	6.988370419	6.758724689	7.25414896	7.322694302	7.320957661	6.362637043
498.0499878	8.86444664	8.819290161	8.22232914	7.842520237	9.073631287	8.179789543	8.553098679	8.308034897	8.233223915	8.267341614	8.609025002	7.622868061	7.204643726	7.33255434	7.292148113	6.616928577	7.64110136	6.198993206	7.49102354	7.204256535	6.493817806	6.38040781	7.327914715	7.280523777	6.167926311	6.258971691	5.74507618	5.880580425	5.606719971	6.052859783	6.609753132	6.93409586	8.225668907	9.093752861	8.737304688	9.073521614	9.438540459	9.127316475	9.724460602	9.159653664	8.646157265	7.900025845	7.874974728	7.340922832	7.420666218	7.983431339	7.064231396	6.494978428	5.820837021
500	8.478227615	8.224136353	8.510334015	7.276043415	8.966144562	8.384536743	7.59951067	7.761243343	7.470703602	7.114094257	7.458220005	7.496573925	7.516688824	7.78031683	6.562888622	6.908166409	7.60363245	6.845429897	6.481791019	6.967972279	7.327160358	6.670464039	6.564848423	6.820590496	6.076486111	6.402479649	5.44991827	5.141715527	5.884538651	5.442312241	5.449768543	6.382435322	5.995587349	6.709762096	7.355482578	8.556570053	9.110863686	9.592658997	10.06306362	10.26581383	9.426021576	8.917971611	8.666928291	7.938741207	7.622991085	8.108320236	8.113969803	7.484242916	5.942949772
501.9400024	8.187607765	8.671724319	7.813920498	8.193283081	8.004404068	7.734279156	7.713528156	7.995998859	7.9672122	8.027046204	7.019172192	7.543307781	7.496360302	7.433116436	7.783834934	5.94808054	6.279838085	7.058525562	6.726669788	6.826658726	6.416903019	6.760027409	5.802442074	6.568722248	6.186953068	5.561676025	6.405180454	5.629043579	5.000878811	5.568744183	5.344357491	5.542771339	6.046414375	6.690662861	6.813153744	7.425515652	8.316929817	7.966114521	8.719110489	9.91450119	10.07481194	9.296369553	9.369401932	9.332172394	7.843707561	7.666957378	7.798746586	6.964024067	5.775435925
504.019989	8.867224693	8.493105888	7.748634815	6.893665791	6.769705296	6.943723202	7.438671589	7.515198231	7.567776203	7.855115414	7.548058987	6.64577055	7.765947819	6.582822323	6.308774471	6.396522999	6.297455311	6.372845173	7.473285198	6.018897533	6.019048214	6.299429417	6.115318775	5.900251389	6.069254875	5.799157143	5.343281269	5.362886429	5.499545097	5.209609032	5.438016415	5.438845158	5.12415266	5.404483318	6.086584568	6.444116116	6.853769779	7.985413074	7.758848667	8.604890823	9.472917557	9.53676033	9.751761436	9.311020851	8.965436935	8.78765583	7.561163425	8.016077042	7.030538082
505.9700012	7.447659016	7.357154369	6.812301159	7.783371449	7.74049902	7.998556614	6.524424076	7.272194386	7.66958952	7.517156124	7.25469923	7.031299114	6.080974102	7.054477215	6.248363972	6.981694698	6.42587328	6.316452503	6.601109982	6.198424816	6.267926693	6.927960873	6.07697916	5.476024628	6.03394556	6.162788868	5.455061436	5.597468376	4.597353935	4.622134686	5.446254253	4.6558671	5.168334007	5.550365448	5.262953758	5.906795025	6.083336353	6.486019611	7.940535069	8.410535812	8.489830017	8.460443497	9.800103188	10.00720882	9.822640419	9.240885735	8.531647682	8.288004875	7.901903629
508.0499878	7.756324291	8.535516739	7.657598019	7.075887203	7.558770657	7.238691807	7.712438107	7.909283161	6.585273266	6.502520084	6.957417965	6.610842228	6.877566814	6.956948757	6.393230915	6.435161114	6.803593159	6.94342947	6.81915617	5.886741638	5.78907299	6.641386509	5.891999722	5.583108425	6.032144547	6.235458851	5.682522297	4.982051849	5.298984051	4.704180241	4.637932777	5.260966301	5.812243462	5.21056509	5.204832077	5.171718121	5.71495676	5.100147724	6.158019543	7.663024426	8.409375191	8.273376465	10.00616169	10.64345074	10.37663746	11.04358006	9.711535454	7.728187084	7.380456448
510	7.63063097	7.741165638	8.494053841	7.808609486	8.594978333	7.485025883	6.423051357	7.171672344	7.38500452	6.918785572	6.6631217	7.178137302	7.05057478	6.396060467	6.493517399	6.335254192	6.481471539	6.462515354	6.642036915	6.228129864	6.022139072	5.627589703	6.148879528	6.312398434	5.300564289	5.400499821	5.534657001	5.100389004	4.669145107	4.575211525	4.875701427	5.271586418	5.528025627	5.136980057	5.14690733	5.291151047	4.851525307	4.820162296	5.396989822	6.533194065	6.677194118	7.616185665	8.535481453	9.174408913	9.2292099	9.427769661	10.30105686	8.802922249	8.665424347
511.9400024	7.941099644	7.870480061	7.049813747	7.895887852	6.822523594	7.109372616	7.458152294	6.392885685	6.796620846	6.71744585	7.079980373	5.671750546	5.930954456	7.291450977	5.793310165	6.149405956	5.695432663	5.819099426	6.218914509	6.357025623	5.783540726	5.90151453	5.658013344	5.553678989	5.282613277	4.88452816	5.785281658	5.193459988	5.600484848	5.40344429	5.045650482	4.765954971	5.124777794	4.75193882	5.430272102	5.444087505	4.996020794	5.650502205	5.113937378	5.980415821	5.925674915	6.477068424	7.457944393	8.920703888	9.245188713	9.268311501	9.539880753	9.124277115	8.808496475
514.0200195	8.515731812	7.385270596	6.961125851	7.201529026	7.222729206	6.594432354	7.447204113	6.029029369	7.425796986	6.520262241	6.474694729	6.908258915	5.488761425	6.150393963	5.483433723	6.202693462	5.158828735	5.957187176	5.799203873	5.610917568	5.951019764	5.471997738	5.285127163	6.158558369	4.72553587	5.340853214	5.079604626	4.962854385	5.456624508	5.019519329	4.922405243	4.622356892	4.859176159	4.882985592	4.853319645	4.707315445	5.119386196	4.927770615	5.520955563	5.715595722	5.441616058	6.043514729	6.792490482	8.062251091	7.861707211	8.479272842	8.519378662	9.128461838	8.966806412
515.9699707	8.384102821	5.971405506	7.396600246	6.811710835	7.59421587	6.360375881	6.306619167	7.250524998	7.171452045	6.210968494	6.238936901	6.047575474	6.024720669	6.560515881	5.703606129	5.007182598	5.463167191	5.767683029	5.402693748	5.478817463	5.679965973	6.050535202	5.860264301	5.714669704	4.915890217	4.979232311	5.002293587	4.255785465	5.591732979	4.956446171	4.820533752	4.735925674	5.166505814	5.238117218	5.410892487	4.819696903	4.634940147	5.643139839	6.27036047	5.715889454	5.943259239	6.102253437	5.467161655	6.757637501	7.059370518	7.845823765	8.504323959	8.060300827	8.711677551
518.0499878	7.569060802	7.957821369	6.664101124	6.652429104	7.115296841	6.205944538	6.419337749	6.843801975	7.109593868	6.178158283	6.597269535	5.432728291	5.756923199	5.514752865	4.92526865	5.579964638	6.430642605	6.289375782	6.52853632	6.061693668	5.570222855	5.732516766	5.017276764	6.019840717	5.156611919	5.150238037	4.787797928	4.698694706	4.727863789	4.367835522	4.471369743	5.396312714	4.751216412	4.737262726	4.744338036	4.968380928	4.953708172	4.664497852	5.159221172	5.005814552	5.722373962	6.112923145	5.63469553	6.824472904	6.730830669	7.43360281	6.839006901	7.642901897	7.390482426
520	7.529005527	6.827340603	6.528891087	5.461713791	7.04510355	6.972700596	5.989185333	6.405353069	6.449577808	6.446681499	5.915854931	6.044795513	5.494613171	5.683530807	5.630597591	6.254024982	4.773705482	5.240325451	5.937020302	6.201851368	5.491177082	5.070832253	5.550131798	5.759953976	5.229926109	4.830882072	5.559855938	4.682507038	4.998047829	4.778440952	4.718850613	4.78661108	5.12147665	5.2039361	5.327392101	4.804482937	4.914901733	5.265227795	4.912354469	5.242825031	5.612586021	5.678151608	5.887895584	5.484484673	6.713179111	6.342137814	6.210113049	6.611740589	6.312173367
521.9400024	6.942473888	7.050941944	6.312925816	5.838347912	7.426238537	6.170321941	6.7135005	6.080937862	5.939792633	6.049933434	6.065469265	5.751833916	5.322216988	5.685549736	5.254234791	5.793495178	5.411971092	5.629785061	5.744040966	4.869783401	5.628388405	5.273923397	5.245314121	4.903648853	4.619819641	5.263796329	4.890456676	4.864187717	5.033046722	4.903814793	4.920035362	5.234765053	4.564718246	4.096362591	4.669729233	4.815734386	4.562369823	5.826152802	4.998796463	5.524542809	4.705493927	5.642692089	5.911674023	5.599030495	5.33101368	5.706290722	5.705615997	5.758841991	5.695310116
524.0200195	5.828068256	6.503622532	6.854723454	7.241795063	7.197421551	7.048320293	6.560891628	6.770743847	6.106278896	6.315601826	5.119903088	4.795816898	5.683177948	5.853660583	5.477440834	5.070744038	5.32387352	5.557190418	5.517407417	4.914803028	4.621052742	5.810647964	4.849058628	4.167198658	4.932440758	4.953939438	5.194903374	4.552238941	4.131249905	4.290970802	4.782968521	4.487257481	4.143011093	4.391341209	4.711808205	5.090274811	4.470422268	5.246989727	5.607041359	5.231896877	5.410284996	5.611206532	5.667958736	5.995131016	5.889807701	5.501502514	5.342035294	5.795098782	5.186691284
525.9699707	8.581534386	6.460656643	7.147920132	6.743920803	6.811286449	7.325867176	6.474831104	6.100836277	6.821532726	5.708874702	6.022510052	5.449449539	6.190129757	4.967118263	5.572998047	5.211434364	6.067145348	5.419650078	4.851850033	5.50555563	5.606469631	5.831943035	5.534561157	5.940433502	5.682518005	4.63456583	5.305869102	5.092371941	4.472894669	4.452619076	4.186649799	4.856934547	4.850980282	4.775175095	4.851460934	4.509372711	5.001787186	6.021016121	5.22743988	5.273599625	5.619931221	5.894443035	6.020051956	6.901750088	5.831896782	5.675068855	5.788202763	5.336766243	5.006385326
528.0499878	9.572100639	8.641396523	5.637625694	6.197816372	6.338854313	6.169972897	6.853169918	6.909208775	6.848642826	5.541796207	6.13258028	5.900840282	5.738924503	6.196718693	5.132967949	5.773840904	6.596601963	5.839087009	6.375284672	4.980267525	4.863289356	5.514967918	5.445983887	5.402224064	4.332978249	4.861236572	5.054701328	4.671883583	4.264736176	4.522101402	4.757089615	4.410904408	4.060067654	4.520287514	4.735710144	4.673480511	5.285596848	4.914363384	5.683958054	5.123689175	5.304490089	6.154838085	6.537173748	5.042326927	5.945201874	5.711307526	5.559416294	5.29106617	4.424128056
530	10.84605122	10.39923859	7.074167728	6.28118372	6.199556828	6.514577389	6.529132366	5.94593668	6.244207859	7.310754299	6.001768589	5.934700966	6.466459751	5.154644489	5.981366158	4.951416969	5.396088123	5.161146641	5.080073357	5.301644802	5.545631886	5.411719799	6.014025688	4.821986198	4.78167963	4.57448101	5.258785725	4.199489594	4.2550354	4.727228165	4.684973717	4.229643822	4.66377449	4.361831188	4.647889137	4.663844109	5.483478546	4.587358952	5.702733517	5.38186121	5.604763031	5.416941166	5.747204304	5.997576714	6.109174252	5.582737446	6.381236553	4.958002567	4.513380527
532.0499878	10.36338425	9.667398453	8.67067337	8.26811409	6.504164219	6.945768833	6.058272839	5.391186714	6.314612865	5.433569908	6.124499798	5.866833687	5.510343075	5.816751003	4.897266865	4.749088287	6.265986919	5.730020046	5.267181396	4.463592052	4.414615631	5.736068726	5.096963882	5.292227268	5.059477329	4.730896473	4.80762291	4.066308975	4.231659412	4.293920517	4.655447483	4.339429855	4.241387844	4.742786407	4.326048851	4.819989204	4.426221371	4.816680908	4.945746422	4.916529179	5.372908592	5.001428127	5.077153683	5.088181019	5.803813457	5.222256184	5.380288124	4.970140457	3.957234859
533.9699707	9.243758202	9.327754021	9.236553192	8.168633461	7.516695499	7.335525036	5.624961376	5.424528122	5.754187584	5.284810543	5.705940723	4.310926437	4.820448399	5.74072504	5.623355865	4.619591713	4.23043251	4.965283871	5.209554195	5.038156033	4.763566017	3.911720753	4.401707649	4.60491991	3.98406601	4.070550919	3.439391136	3.703609943	4.216062069	3.584359646	4.318382263	4.531548977	3.825798988	3.930325031	4.131605148	4.024330139	4.402044296	4.832704067	4.810601711	5.115237713	4.764329433	5.101419926	6.150827885	5.467265606	4.769367218	6.028385639	5.059916496	5.117642879	4.320073128
536.0200195	7.324249744	7.561576366	8.888916016	8.166723251	7.867185116	7.925918102	7.258183956	5.895317554	4.578333378	5.03497839	4.532494068	5.219870567	4.931576729	5.650341988	4.561655045	4.767703056	5.512294292	4.119755745	4.735224247	4.931868076	4.301878452	4.231248856	4.048980713	4.028634071	4.334702492	3.951529026	4.413076878	3.63233614	4.185210705	3.891364098	3.876112461	3.477193356	4.137827873	4.154624939	4.357614994	4.089778423	4.059439182	4.051626682	4.719551563	4.789761543	4.880655289	4.777072906	4.918541431	4.813550472	4.622673035	4.139132023	4.596125603	4.270775795	4.16858387
537.9400024	5.31008482	6.298074245	6.632354259	7.630608082	7.741565228	8.771208763	6.50853014	7.271562099	5.76589632	5.960669041	5.183575153	4.527113914	4.747572422	4.81106329	4.986930847	4.554040432	4.374028206	4.453560829	5.019575596	4.248334408	4.410270691	4.475624561	4.485897541	3.928333282	4.212054729	3.882366657	3.482643604	3.637976646	3.671066284	3.668964863	3.773310661	3.532184601	3.844363213	3.595932961	3.73629427	4.069250584	4.117067814	4.094639301	4.924460888	4.411578178	4.817891121	4.495594501	5.066106319	4.762876034	4.855365276	4.902059555	4.248515606	4.64158535	4.061730862
540	5.224618435	5.307938099	4.73146534	6.351556301	7.197656155	7.905186176	8.562747002	8.295598984	7.366249561	6.513839245	5.516266346	4.870366573	4.240745544	4.355196476	3.992643356	5.101998806	4.354703903	5.126849174	5.052711964	4.794469357	4.426663876	4.045461655	4.618993282	3.768581867	3.462989807	3.717562675	4.113236904	3.518437386	3.738855839	3.365989685	3.624072075	4.091025829	3.678612709	3.894993305	4.145586014	3.960359573	3.713829041	4.511873722	4.005376339	5.125214577	4.994784355	4.579386234	4.698987484	4.814262867	4.597602844	5.16332531	4.096204281	3.945104122	3.808526516
542.0499878	4.589029789	4.174662113	4.454092979	5.059862137	5.323596954	6.708399296	7.901015759	8.036343575	9.222174644	6.93067503	7.349402905	6.874649525	5.462724209	4.568636894	4.67871809	4.380998611	4.268825054	5.164327621	4.556603432	4.721348763	4.894693375	4.686131954	4.591122627	3.628660679	4.081923962	4.172874451	4.204559803	3.81709528	3.675157547	3.639947414	3.55591011	3.944012165	3.687915802	3.585915565	3.902509689	3.863567352	3.93451786	4.123025894	4.311622143	4.314649582	4.91632843	4.524548054	4.418577194	4.577348709	4.613811493	4.311882973	4.358567238	3.825431824	3.843968391
543.9699707	5.224343777	4.372021675	5.317058563	4.735088348	4.787819386	4.637742519	6.136490345	7.539326191	7.204358578	6.941624165	7.226296902	7.296901226	4.996836185	4.126186848	4.013875008	4.253608227	4.455904007	5.073264122	4.297698975	3.968282223	4.128119946	4.813471794	4.4135952	4.051443577	4.254186153	4.155781269	3.595507145	3.800279617	3.198624134	3.907424927	3.619513988	4.06444025	3.428742886	3.694532394	3.790729523	3.241894722	4.009861469	3.715877056	4.086851597	4.214466572	4.392909527	4.465584278	4.070222378	4.615736008	4.223074913	3.785585403	3.268712997	3.860359192	3.516114235
546.0200195	3.657344818	3.81406498	3.980131626	3.253599644	4.7608428	4.66732645	4.423042297	5.28853035	5.619130135	6.675028324	6.976735592	7.636162281	5.9257164	5.244224548	4.502942562	3.925057888	3.84326601	3.688556194	3.846122742	4.679800987	4.213895321	3.360106468	4.483717442	3.396186829	3.670638561	3.555841923	3.808436871	3.977230549	3.715686321	3.38082552	3.48579073	3.322222233	3.890833378	3.272220612	3.271078587	3.737362385	3.559367657	3.95802784	4.00007534	3.340633392	3.461475849	3.630853176	3.770216942	3.702067375	4.329031944	3.984272003	3.953225136	2.802337646	3.244177341
547.9400024	3.988918304	4.33142519	2.997472286	3.743219376	4.130245686	3.575742245	3.579359531	3.324163914	4.165538788	4.990607738	6.302228451	6.573333263	6.312668324	4.952396393	4.551147938	4.029323101	3.981751919	2.80176878	3.885537148	3.308660507	3.652685165	4.290830135	3.674283028	3.950798512	3.646867275	3.360254288	2.917687416	2.948821068	3.439943314	2.742835045	3.285161972	3.072464466	3.395998955	3.147742271	3.340616226	3.137494087	3.952028751	3.394657612	3.771980286	3.668981075	3.628728867	4.060250282	3.604522705	3.510118484	3.792857647	3.403692722	3.154769897	3.246594906	3.085220337
550	2.998487473	3.251045704	4.200878143	3.697034359	3.52550745	3.882007599	3.939974308	3.825644493	3.627333164	3.575555325	3.315364361	5.332307816	5.027846813	5.654308319	4.780648708	4.537611008	4.39594841	3.99966383	3.872505665	3.953917503	2.790997028	2.929574966	3.60373354	3.81735754	2.95476532	3.35144186	3.225790977	2.936505795	3.53620863	2.563036442	3.349431992	2.808055401	3.101504803	3.313488007	3.165013313	3.318813324	3.40002346	3.940122604	3.106104851	3.553903103	3.406525135	3.810486794	3.371444225	3.312661171	3.060454845	3.345923901	2.993839741	2.533586025	2.98716259
551.9400024	3.557854176	2.779767513	3.462935925	3.334703922	3.280203342	3.690228462	3.558801651	3.606408596	3.048713207	3.134853363	3.570159435	3.341766357	4.144649982	4.667839527	4.978443623	4.802117825	4.672456264	4.480783939	3.683944702	3.538125515	2.828026295	3.479613781	3.089269161	3.390931129	3.249154091	2.880647659	3.09660387	2.610814095	2.610270023	2.722197533	2.515425682	2.955235004	3.109200954	2.767608166	3.484833241	3.339276314	3.374019146	2.961100101	3.031621933	3.606292248	3.354302406	3.392439365	3.121660709	3.004437447	2.961822987	3.224711895	2.682230473	2.676217556	3.170977116
554.0200195	2.616778851	3.164456844	3.233821869	2.732057571	3.088143826	3.753861427	2.672814846	2.930025101	3.461683273	2.979346752	2.546565533	3.07370472	3.148879528	3.406808853	3.92733717	4.334152699	4.065969944	4.432360649	4.432343006	3.911727905	3.819438457	2.965447903	2.793635845	3.19949913	2.56293726	3.427038193	3.186276436	2.719006062	2.716225147	2.564239979	2.866394997	2.736388206	2.87039566	2.779166698	2.795014858	2.951637745	3.539315224	3.025903225	3.372299671	2.798637867	3.299712658	2.840158939	3.090997696	3.038389206	3.282967091	2.954041958	2.90275526	2.533767223	2.525460243
555.9699707	2.851770401	2.634815216	2.358437538	3.28136301	2.795044422	2.902367115	2.527932167	3.150536537	3.335096359	3.207418442	3.082424641	3.011126995	3.483858109	3.261956215	3.335914135	3.320933819	3.978044033	3.91847229	4.168442726	4.546179295	4.209113598	3.342123985	3.166899681	3.288013458	2.6871562	2.569555759	2.52331686	2.734938145	2.786036015	2.513455868	2.759777546	2.804611683	2.576619625	2.515433788	2.669066429	3.131832123	3.010742664	3.116837502	3.175727367	3.123724937	3.200708866	3.209867477	2.983310223	2.700511932	2.799258232	2.799977303	2.718668938	2.320458889	2.370627403
558.0499878	3.069135189	3.038015842	3.20156908	3.331852913	2.612931252	2.764839172	2.608967304	3.062889099	2.619948864	2.725847244	2.822824478	2.239152431	3.367060184	2.50320816	2.431088448	2.814604282	3.369868755	3.905372143	3.940838814	4.295313835	3.831571579	2.982916355	3.334768772	2.855273724	3.110560417	2.568961143	2.543750286	2.747859478	2.208261013	2.766793251	2.419985771	2.830327511	3.110349178	2.786242962	2.509932995	2.95140934	2.827625751	2.974461555	2.795840263	3.249510765	2.768906593	2.724588394	2.422410488	2.865475655	2.947270393	2.667347908	2.865649223	2.549828529	1.935518146
560	2.614504337	2.228161812	2.427202702	2.030990601	2.876366138	2.552908421	2.718859196	3.095502853	3.26133585	2.312373638	2.300992489	3.244302273	2.561013222	3.336231709	3.081305027	2.127078533	2.984146595	2.80420351	3.012627125	4.047572613	3.976728439	3.806744099	3.573157787	3.239373684	3.015866756	2.978464127	2.093453884	2.170900345	2.601830006	1.701224923	2.281130791	2.3633461	2.70788765	2.711478233	2.607904911	2.938501358	2.404005051	2.845445633	2.728751659	3.016532421	2.558848381	2.956099033	2.643063068	2.69371891	2.714410305	2.520549297	2.320091248	2.055394173	1.813997626
562.0499878	2.248954296	3.139363766	2.15357399	2.660495758	2.07275629	2.258279324	2.901377678	2.992125511	2.61506319	2.794825077	2.815384388	2.947183609	2.475367069	2.188946247	2.502305031	2.623883247	2.289003372	2.698166847	2.498773575	2.439469814	3.157155037	3.662340164	3.200061798	4.311733723	3.701219082	2.927277565	2.981881618	2.412413597	2.764262676	2.08213377	2.244374275	2.547347069	2.692736149	2.15687561	2.549720287	2.774819374	2.28984499	2.776961803	3.077238083	2.750579834	3.591613293	2.757697105	2.896437645	2.522032261	2.179551601	2.416262627	2.310992718	1.853745818	2.389555931
563.9699707	2.360808372	2.66651392	1.72087729	2.699212551	3.50813961	3.225683212	2.793002129	2.619459629	2.213746071	1.984762788	2.624537945	2.636484146	1.329824567	2.206258297	2.75440073	2.360321522	2.834355354	2.468837261	2.799982071	2.59980154	3.131018162	3.450520515	3.478728294	3.537218571	3.838630676	2.823655128	2.518997669	2.042048454	2.716249466	2.195333481	2.110384464	2.234397411	2.792974949	2.369220257	2.223864079	2.852367401	2.603433132	2.482754707	2.832890987	2.446437359	2.493236065	2.204017639	2.586469173	2.533574581	2.726941586	2.000667572	2.039571285	2.278346062	2.224965572
566.0200195	2.930205822	2.943494797	2.075813293	2.124969959	2.428538799	3.175467491	2.234736919	2.294165611	2.480221272	2.801244736	2.263330936	2.325542927	2.613333702	2.312510014	2.120466709	1.984158397	2.539179325	2.820135117	2.468792439	3.075110435	2.585789204	2.900804043	2.551439285	3.119553566	3.508421898	3.294079781	2.94469738	2.580706596	2.541834831	2.458695412	2.191450596	2.353862762	2.386392117	2.151030064	2.3546772	2.48456049	2.573727131	3.070846081	2.229712009	2.785582542	2.366695881	2.592823505	1.936107039	2.422134876	1.966727138	2.168329239	2.117714405	2.328822136	1.731624484
567.9400024	2.959001541	2.64021492	2.53772831	3.127493858	2.846423149	2.275134087	2.31752491	2.890489578	2.549142838	2.903430462	2.080822945	2.91185236	2.450765133	2.582300186	2.033249855	2.743396282	2.286557198	2.120205879	2.489004135	2.440889359	2.665242195	2.927861214	2.40460968	2.563726902	2.888629913	2.884736061	3.176511288	3.597719193	2.571400166	2.298658848	2.711041927	1.64663589	2.37380743	2.373906612	2.692700863	2.669409752	2.522885323	2.139127731	2.444359303	2.158071041	2.812245846	2.688318253	2.708234787	2.416050434	1.906134009	1.806116462	2.121895313	2.071919918	2.141429901
570	2.431329727	1.871811032	2.159480095	2.838316917	2.542611122	2.454232216	2.544277191	2.484484196	2.585513115	2.128890514	1.775595069	2.723790646	2.219666958	3.245670319	2.726098537	2.361171246	2.765431404	2.203547478	2.683603764	2.392303467	2.259346962	2.54449749	2.215818882	2.402971268	3.256635666	2.989275932	2.625283241	3.302007675	2.883453369	3.121612072	2.427186489	2.731981754	2.906998158	2.392918587	2.28441143	2.596912384	2.482513905	2.590091228	3.070304871	2.564637661	2.641009331	2.582042217	1.928044677	1.257378459	2.091208458	1.749203801	1.710879445	1.914457679	1.752450824
572.0200195	2.881567478	2.39509058	2.273810387	2.696117878	2.178880215	1.740089297	2.874200344	2.148174286	2.801940441	2.596624851	2.92584753	2.613391876	2.860834599	3.189739227	2.0470438	2.557802677	2.674800396	2.536615372	2.446499348	3.068665028	2.380090237	2.604717731	2.203790188	2.46074295	2.290068626	2.075472355	2.448786259	3.202557564	2.755042076	3.454940319	3.140626431	3.23570776	3.184007645	2.654551029	2.516673565	2.429715157	2.318377018	2.484577179	2.486935139	2.692853451	2.959481716	2.255239964	2.253614902	2.375319481	2.101613522	1.977587819	1.991276622	1.771992087	1.652811408
574.0499878	2.618131638	2.300819874	2.632958889	2.409359932	2.544983387	2.149267673	2.60502243	1.866414428	2.737391472	2.777866364	1.911562324	2.938428879	2.883561134	1.982759595	2.228973389	2.824896812	3.034856796	2.54150486	2.25590992	3.142934322	2.656043053	2.694347382	2.544336796	2.265385151	2.312343597	2.566551208	2.269989967	2.59958744	2.280125618	2.494935513	3.162647247	3.193301201	2.970738411	2.419575214	3.098918438	2.95717001	2.170683384	3.008824348	2.353713036	2.682443619	2.402503967	1.961287141	2.305108547	1.795778871	1.955033422	1.633532882	1.813965917	1.660428166	1.536638856
575.9400024	2.250839233	2.201228142	2.394495487	2.690115929	2.828475475	2.18748951	2.576180935	3.03633976	3.350134373	3.079170227	2.223556519	2.37725544	2.367179871	2.338405132	2.836625576	2.953654289	2.714702606	2.170881748	2.900449276	3.099124908	2.645850182	2.240506649	2.199998856	2.352898598	2.376095295	2.168600082	2.432130337	2.621729851	2.441360474	2.512944221	2.366805077	3.04416275	2.881594658	2.997487545	3.430577755	3.221766949	2.634946346	2.921056747	2.356721401	2.879146576	2.781236649	2.100972176	1.832066417	1.843057752	1.724746823	1.989605784	1.753774524	1.639288068	1.128538966
577.9699707	2.8240695	2.142428875	2.540220261	2.584178448	2.646775723	2.45634985	2.625873566	2.431437016	3.001652718	3.375292301	2.194694996	2.429039478	2.766913891	2.325799465	2.524044991	3.099525928	2.891836643	2.774299622	2.679649353	2.715445042	2.227232933	2.633452415	3.033466339	2.476214886	2.737828732	2.884706497	2.344396591	2.276459694	2.794145584	2.562364101	2.50566864	2.828312397	3.05850172	2.935939789	3.269237995	3.312605858	3.397624493	3.235490322	2.825289249	2.637852669	2.793097496	2.676017284	2.153731346	1.742355704	1.881667495	1.690534472	1.339821458	1.632379174	1.676873326
580	2.329209328	1.995067954	2.067975044	2.525680542	2.822273254	2.777580261	3.156921387	3.105728626	2.186789989	2.668129444	2.963391781	2.22498703	2.869031429	2.887821198	3.635232925	2.23749733	2.612790108	3.170500755	2.763614178	3.145508766	3.405845165	3.262183666	3.231359005	2.62466526	3.407095909	3.123960018	2.766910076	2.534910202	3.14563179	3.063124657	3.218247414	3.534478188	3.118890285	3.609865665	3.720674038	3.806436062	3.491440773	4.225558281	3.677351952	3.424054146	2.482036114	2.799962521	1.989846587	2.223023891	2.091701984	2.054666519	1.583987355	1.635984778	1.477502465
582.0499878	2.762906551	2.440144539	2.770563602	2.790097713	2.254617691	2.784358025	1.949988484	2.476513863	2.509472847	2.70038414	2.954874039	3.453633308	3.1663661	3.042983055	3.350768566	2.443979263	3.778371334	3.054302216	3.646966934	3.72491169	3.214012623	3.613368988	3.340072632	3.66007185	3.432574272	3.504216671	3.734899998	3.605247021	3.297464371	3.127793789	3.319903374	4.224584103	3.568814278	4.404129028	4.261583328	4.488114834	4.514077187	4.355706692	4.311980247	4.074558735	3.946303368	2.533342361	2.193834782	2.03807497	1.707524896	1.919470429	2.141275406	1.510762095	1.220379949
583.9699707	2.547438145	2.692817688	2.784719467	2.821886063	3.602082729	2.649628639	3.156526566	2.784725189	3.222177505	2.852897644	3.006122112	2.980181217	3.21668911	3.683912754	3.750973701	3.899668694	3.656573772	3.104181767	4.360552788	4.145848751	3.79671526	4.079473972	3.126924038	4.043797493	4.309506416	3.823147774	3.842629433	4.311152935	4.23755312	4.345276356	4.500044346	4.749127865	4.36818409	4.955760956	5.162936687	4.890722752	4.878450871	5.488546848	4.407478809	4.4688344	4.254629135	3.279251099	2.820401192	2.680631161	1.929283738	1.818830132	1.091676593	1.196117759	1.270929694
586.0200195	2.797266006	2.197181225	2.982866764	3.128104687	2.570030212	3.252863407	3.480098248	3.473513603	3.446056843	3.142729759	3.619658947	3.338670254	3.87020874	3.284035683	3.275682449	4.103209972	3.653073788	4.078807831	3.483696938	4.356406689	4.202973366	3.870428562	4.111024857	3.616729736	4.471194267	4.681827068	4.875874519	4.964117527	5.310853481	5.059690475	5.259765625	5.197555065	6.088151455	5.938705921	6.148844242	6.821145535	6.254139423	6.036205769	6.156368732	5.811332703	4.410018921	4.277675152	3.515642166	3.087570667	2.627385139	2.437849998	1.709266305	2.027198315	1.510452628
587.9400024	3.371732235	2.986327648	3.491000652	2.862513542	2.816418648	4.337658405	3.351577759	3.967969894	3.367886066	3.708775043	4.20024538	4.642128944	3.813913822	3.887853146	3.772920609	3.844609737	4.615036488	4.965857029	4.244575024	4.306656361	4.765075684	5.302986622	4.87515831	4.952534676	5.137945652	5.145949841	5.438910484	5.168239594	6.014131546	5.828272343	6.074127674	6.269110203	7.523751736	7.720083714	8.292677879	7.244910717	7.159610271	7.464539051	6.512668133	6.978857517	6.391588688	5.225588322	4.201870441	3.675400734	3.356494427	2.939274788	2.653448582	1.711757779	1.604278684
590	3.738196373	3.425314426	2.783540726	3.427391052	3.909189224	4.047071457	4.13385725	4.853676319	4.225267887	4.327497482	4.25347662	3.407719135	4.440255642	4.548858643	3.857236385	4.600130558	4.756772041	3.998260975	4.998684883	5.620957375	5.745516777	4.860012054	5.213742733	5.589589596	6.128221989	5.237264633	5.883789063	6.089000225	6.404518604	6.883057117	7.757230282	7.895171642	8.096372604	8.690054893	8.976616859	8.971021652	8.910780907	8.942709923	7.888393879	7.696904659	6.518321514	6.525640011	5.236289024	4.476774216	3.790199757	3.357325077	2.670474529	2.215056419	1.454385161
592.0200195	3.424100876	3.7961483	2.677700043	4.085208416	4.017140865	4.309832573	4.350046635	4.358447552	4.545737267	4.869179726	5.5383811	4.85251379	4.375785828	5.289309025	5.213189125	5.860687256	5.021143913	5.047033787	5.86414957	5.366030216	5.227184296	4.832652569	6.536803722	5.224470139	5.739178658	6.127698421	7.094393253	7.101480007	7.490643978	7.504142284	8.086236954	8.471024513	9.409923553	10.19029903	10.56697464	10.13503265	9.520396233	8.896778107	8.990538597	8.542392731	7.184536457	6.334333897	5.4970541	4.565237045	4.548672199	3.84607029	2.835165501	2.215716362	1.735285878
594.0499878	3.021576405	4.319890976	3.836932182	4.393472195	4.292745113	3.898789406	4.774504662	4.263803482	5.099896431	4.681286335	6.011048317	5.397256374	4.840781689	5.2342062	4.936028004	4.655246258	6.233007908	5.118744373	5.846236229	5.009390354	4.773017406	5.360803127	5.241286755	5.479765892	6.090108395	6.327201366	5.989851952	6.905640125	7.308284283	7.272670269	7.721599102	8.894346237	9.706296921	9.657458305	9.914055824	10.72367001	10.19340038	9.158247948	9.406097412	7.994417667	7.48331213	6.89770174	5.856209755	4.624520302	4.219615459	3.477917671	2.962225437	2.782629967	2.141136646
595.9400024	3.569478989	3.902339458	3.481842041	4.908533573	4.871342182	4.748378754	5.088345051	5.636423111	5.343765736	5.498718739	5.034668446	4.505487442	5.171125889	5.458717823	5.651599407	5.459261894	5.698150635	5.105993748	5.860943317	5.386146545	5.851807594	5.608756542	5.556920528	6.104385853	6.486855984	6.631024837	6.329722881	6.439135075	6.961091518	7.212090015	7.576336384	8.41069603	9.184980392	9.231858253	9.230670929	9.856138229	9.436215401	9.486578941	8.715506554	7.704985142	8.014557838	6.633210659	4.968690872	4.617183685	3.890924454	3.278925896	2.525686264	2.771086216	2.151522636
597.9699707	4.075961113	5.063951492	4.329453945	5.189455986	5.104104519	5.664047241	5.041014194	5.973416328	5.570832253	6.197352886	6.437494755	5.913888931	6.03348732	5.466833115	5.483172894	5.375197411	6.21868372	5.787821293	5.519620419	6.005744457	5.691998959	5.393058777	5.141010284	5.941149712	5.842247486	5.240272999	5.66998291	5.573221684	6.011795044	7.021983624	7.550806522	7.151235104	7.551184177	7.892067432	8.733949661	8.325667381	8.14515686	8.089477539	7.49162817	7.450911045	5.949498653	5.734265804	4.691689968	3.931909084	3.779821396	2.227005005	2.79699564	2.426243782	1.719052911
600	4.90533638	5.865348816	5.88901329	5.99601078	6.502821445	7.595058918	6.066193581	7.56660223	6.017184734	7.097072124	6.899179935	7.649995327	7.61525774	7.312517643	6.788631916	7.097766399	6.238033772	7.060837269	6.334320545	6.079448223	6.23105669	5.763194084	6.567859173	5.850753307	5.99512434	5.239758968	5.951478004	5.641307831	5.633991718	6.090787411	6.334393024	6.684137821	6.308681011	7.466228008	7.366865635	7.269257069	6.756672382	6.903765202	6.47066927	6.159630299	4.856873035	4.475234509	3.798860073	3.46449995	3.362781525	2.652930737	2.148377895	2.126029015	1.555294871
602.0499878	8.234954834	8.191459656	7.868134022	8.502696991	7.940998554	9.001769066	9.119261742	10.43451405	8.897922516	9.517147064	9.620443344	9.380513191	8.397697449	8.491257668	8.311144829	7.899566174	8.126918793	9.77855587	8.410966873	7.353814602	6.731335163	6.88855505	7.013893604	6.341821194	6.390217304	6.219995975	5.683865547	5.661885262	5.341524124	5.852847099	6.316635609	5.4570961	6.755650997	7.046609402	6.536558628	6.707510471	6.160356045	5.842514038	5.709819794	6.026031971	4.976730347	3.650224209	3.005840778	2.785545349	2.470565319	1.994749904	1.639351964	1.606309056	1.175538421
603.9699707	10.68067837	11.05765438	11.65867901	11.60071373	11.95380878	13.17462063	13.51285839	12.42982769	14.19960022	13.5287962	12.77151108	12.38546467	11.97267914	12.8807888	12.08228874	11.52495956	11.86903667	11.91497803	10.66499043	10.47899628	9.36402607	9.792573929	9.033099174	8.033265114	7.148066998	6.955438137	6.146995068	6.276593685	6.349983692	6.182277203	6.08739996	6.18785429	5.678631306	6.663141727	5.666293621	6.003807068	5.655765533	5.571845055	4.979393005	4.523098469	3.763888836	3.839362144	2.599498272	2.919714451	2.048556328	1.844626307	1.599101424	1.291442275	1.13310945
606.0200195	16.62391663	15.52657127	17.16895866	19.06008339	17.70874977	19.28041267	18.30786896	19.69165039	21.20217514	19.08243561	20.19561768	19.76457214	18.2265892	16.68137169	17.82172585	18.32559586	17.1680584	17.28714943	14.66954803	13.50909138	13.28742981	11.619874	11.50163841	10.86904716	9.074504852	8.61984539	8.817232132	8.711651802	6.487139225	7.296339512	6.657544613	6.736050129	6.704651356	6.540857792	6.797051907	6.003942013	6.159018993	5.864024162	5.537151814	4.718863964	3.906761646	3.129031181	3.245446205	2.362757683	1.947497249	1.938303351	1.580870509	1.263802886	1.622596145
607.9400024	22.87575722	24.16133881	25.47356796	23.95800018	25.07017899	27.34963226	27.24837112	27.3422699	27.58051872	28.25644112	27.8078804	27.9688015	25.11717796	25.4889698	24.00658035	24.0312767	24.7274704	22.13858032	20.82144928	19.0526104	19.01594353	16.68146706	16.3771019	14.87372017	12.87495613	13.45345879	11.35659695	10.6908884	9.560510635	9.343867302	9.008756638	7.947434902	8.24536705	6.72069788	7.293810368	7.363415241	6.77047205	5.476546288	5.863503933	5.109631062	4.511372089	3.955613613	2.914211273	3.124410629	2.846579552	2.143455982	1.543609738	1.901947618	1.531730294
610	34.05315781	34.35741806	35.72794342	39.94377136	39.1256485	41.47447586	38.67108536	40.49128342	42.93357468	41.12233353	40.52585983	40.15833282	40.2035675	38.58538437	36.02493668	35.90571976	36.70113373	32.46709442	31.76708603	28.97243881	27.09760284	24.40047264	24.15532112	21.7075386	19.41293526	17.05069733	15.17358971	13.84774208	12.37776947	12.05148602	10.55191231	10.17606068	9.771579742	9.904666901	9.153921127	8.237405777	7.612556934	7.568106174	6.237309933	5.675819874	4.758752823	4.512702465	3.977395535	3.805694103	3.438999176	2.834211826	2.541147232	2.130438328	2.1375103
612.0200195	47.09202194	48.4412117	49.53705597	53.02040482	55.92482758	54.80038071	54.77438736	58.40930939	59.40029144	59.64431381	59.05533218	57.9269104	57.17616272	54.59430313	55.67360687	51.76003647	48.83470154	46.87527084	44.30438995	40.31227875	37.92271423	34.60317993	31.42261124	28.71257401	26.03081894	22.97778702	20.83649635	18.84078789	16.77508163	16.32403374	15.57603073	13.37392998	12.84574509	11.06823444	11.22020721	10.51057243	9.73744297	9.075984955	8.317411423	6.452355862	6.425450802	5.79826355	5.302268505	4.778065205	4.150698185	3.047759056	3.429480076	2.338283062	2.658905029
614.0499878	63.12088394	68.30329132	68.76719666	70.64881897	74.05473328	75.66285706	79.09721375	79.95946503	77.27385712	76.45613861	80.33718109	79.16976929	76.55021667	72.68520355	72.3341217	70.03610229	66.17311096	61.23117065	59.66617966	54.79235077	49.4815979	46.2442131	42.41074753	39.00858307	34.14121246	30.98000336	26.54627991	26.7051506	22.62050247	20.96802139	18.99518204	16.34923935	16.36454582	15.31866264	14.86994362	13.36141491	11.7915287	11.22237015	9.902192116	9.223632813	7.876699924	6.581943989	5.795379162	5.376877308	4.987596035	4.228393078	3.984750271	3.179960728	3.631614208
615.9400024	84.12485504	83.94004059	84.88449097	90.0459671	93.87429047	97.46640778	99.68630981	98.1237793	102.2607574	99.16242981	100.2127533	99.46385193	94.46303558	91.70730591	92.56893921	89.04038239	85.00920105	81.04018402	76.88391113	67.55620575	67.10349274	59.56569672	56.10983658	48.99701691	44.30205154	40.95838928	36.6528244	31.99222565	29.3829174	27.5120182	24.68311882	23.8819313	21.73690033	19.40542221	18.21666527	16.4524231	14.98792076	13.37471008	12.11159039	10.532691	9.630068779	9.074267387	7.428945065	6.420371532	5.970442295	5.435208797	5.06089735	4.118803024	4.192105293
617.9699707	97.23304749	100.6376877	105.97686	110.2687073	115.0781479	114.51297	120.7376328	120.9782333	122.9228668	123.1361389	121.8969879	116.9825745	116.3770752	115.3755112	112.8198013	109.4196243	104.3621063	98.16819	91.32892609	85.86089325	78.99778748	73.41428375	68.54644012	61.27506256	55.23283768	49.13076019	45.52280045	40.2534523	37.64761353	33.41804123	31.97084808	28.86972046	26.5355587	23.896492	23.9702034	21.61314011	19.50697899	17.06905365	15.46634483	14.94416618	11.63668633	10.37561417	9.952577591	9.026591301	7.077099323	7.117278576	6.082796574	5.512325764	4.845362186
620	112.3228683	113.9756622	116.4768982	126.735527	130.2376709	132.0115662	135.2874603	135.1970673	137.2396698	136.3430939	138.099762	132.4236145	135.6243439	130.0592957	126.3237686	121.1598206	118.2207565	110.1727829	104.6832809	99.07307434	91.90071869	83.13040924	81.78177643	74.03845215	64.69354248	59.94701004	51.17299271	50.43468475	44.41667557	41.02526855	37.77899551	36.34467697	33.09919739	30.08014297	26.76620674	23.90814972	22.50915718	21.24633598	18.46492195	18.67466736	14.74128151	13.01693726	11.73917294	10.288517	9.486610413	8.517381668	7.253669262	7.380877018	5.927060604
622.0200195	115.1800156	120.6113129	123.5419998	131.0049133	137.2207947	137.2766571	139.5142059	143.372345	141.8950806	143.6775513	145.9285126	146.2129669	139.8480225	136.2798615	136.2810364	133.8937683	128.6592102	124.80233	118.5097351	107.7222595	100.1558609	94.61541748	88.23070526	81.60423279	73.81302643	66.18766022	59.35660934	54.78046036	51.5050354	48.03910065	44.25851822	41.23712921	39.11193466	35.5767746	33.13886261	30.68279648	26.79921532	25.0021534	24.17946243	20.95145416	17.84567261	15.54578972	14.62138748	13.29642105	12.01159096	9.870347977	9.158761978	8.048191071	8.274784088
624.0499878	117.1119385	117.2244492	124.0889969	132.8764496	132.9702606	142.6268616	139.3452148	147.3705597	145.8056335	149.7881622	144.5818329	143.1055756	141.7502289	140.9183044	140.3320007	136.3609009	129.1885681	124.1824265	121.392067	116.8862762	106.7619781	103.6074448	95.86660004	89.2048111	83.48896027	76.60637665	69.86956024	63.86609268	58.04564667	55.9065094	50.91411972	48.04735184	44.30826569	43.31042862	38.79439926	35.85617447	33.72573471	30.69910812	28.31261444	24.17603493	22.78681946	19.16216278	17.02837563	16.54927635	15.32668495	12.74222374	11.04702473	10.93254662	9.138329506
625.9400024	115.4185715	117.5065994	120.7963028	127.3255081	131.0308533	135.565155	135.8607025	141.5918427	144.0869751	141.7116089	144.3252716	141.0192413	144.4500885	141.9697876	135.6769257	132.5064087	137.688797	128.8986969	126.0450287	119.9778214	113.8983078	111.980751	104.5677872	96.0415802	92.92562103	86.23008728	78.61966705	73.12756348	67.24097443	64.64315033	61.51425552	57.74480438	53.64796448	50.39139175	48.2240181	43.65908813	39.55644226	37.27497101	32.96302032	28.9381485	27.27633286	24.10945129	21.36361504	19.24788284	18.70196152	16.27165031	14.41134453	13.33219433	11.03685474
627.9699707	115.7991486	118.3810959	122.601059	127.6222458	131.3286591	135.711792	136.3920441	138.0192566	141.6230316	144.0222473	144.4467163	146.9085693	145.6742096	141.0145569	142.6568298	144.1945343	140.9534607	138.003006	138.7591553	130.7447815	127.8682327	121.6871948	118.4189835	112.3362885	105.6431198	103.2608032	93.39437866	89.56130219	85.00984955	81.15883636	74.90135193	71.58132935	67.24798584	63.74456406	61.25906372	54.09770203	52.34623718	49.05485535	43.41166306	40.04125214	34.50670624	31.69430542	27.5465126	26.40134621	23.36412621	21.5305481	20.47265053	17.14622116	15.16827393
630	128.2333374	127.5085831	137.1793823	139.7422333	144.5491638	144.1469421	150.9462585	150.4973602	156.0988617	156.7466583	157.3242493	163.3437042	161.4225006	165.2110138	165.7942047	164.8933563	164.5647736	164.0185242	165.3722839	158.0744019	158.320816	154.8326569	149.1551056	146.3795471	142.1896362	136.9352875	124.8702164	119.7389679	114.3178864	110.3173599	106.5799179	102.1369247	94.30144501	90.6608963	86.34235382	79.30937958	74.65090942	67.69593048	62.51041794	58.49147797	52.09328079	44.76630402	40.6052475	36.36020279	33.73621368	31.47215271	27.27441025	24.67472076	23.29787064
632	149.0466614	152.7935333	161.1853638	163.7088318	168.1350708	171.7301636	177.5844879	179.9830627	181.578537	186.7719879	190.3573303	194.1338501	194.7772217	198.1227722	203.6848145	201.4613647	210.2987366	208.3227081	205.5810547	208.3468628	202.690094	205.1439056	199.1375275	196.9117584	191.6658478	184.9042206	174.187088	169.2139282	162.8451385	154.406189	145.2853088	139.7402649	137.3911285	126.5219803	123.0295181	115.6276169	104.6405716	97.58591461	89.95962524	83.20407867	73.12363434	65.00161743	57.93797302	55.90075302	50.20941925	46.12142944	39.99205399	35.2265625	32.73051834
634	165.4936981	164.0016785	175.7702789	178.0490417	186.4109192	190.4384613	194.0796204	193.2850647	203.2826691	207.6429749	211.6542511	212.9343109	220.4453735	223.4137726	228.5825958	232.9605103	238.8233795	236.1903534	241.0426788	240.9782715	237.4154663	239.6127167	235.1179962	227.6765747	224.3477783	220.301651	205.9164429	202.3520813	190.4660339	187.6491394	177.9533691	172.9855194	163.8444214	157.9463654	149.1474915	140.6799011	127.8032913	120.0981598	111.8313599	104.0780258	92.72285461	81.46760559	74.13066864	66.9462738	62.11303329	56.99230957	50.16278839	45.34288025	40.8334465
636	165.9337158	165.3684235	167.6696167	175.9978333	179.9736633	184.4892578	187.3764038	196.637619	203.2044983	202.1701508	204.4673767	208.1034851	213.7039032	219.4172668	228.1136475	226.2389221	235.1913452	236.8434753	240.7518463	240.4581909	239.2909393	243.7789459	241.9177399	234.7598114	225.2941589	221.6265106	213.0171967	205.1891327	197.0877991	193.6626587	185.4333954	176.7259674	170.685318	163.9096375	154.5045929	143.201889	133.8065033	124.1413269	114.8200378	105.1732864	96.08350372	83.82194519	74.61499786	68.57324219	65.51770782	56.50089264	50.55213165	46.14669037	41.18764877
638	138.5549316	137.3400574	147.4824829	152.782074	157.0695496	160.2216339	161.7689819	170.8820953	170.8765411	168.4552155	178.4047241	178.6714478	186.4780731	187.8051605	194.1089478	195.6512146	202.1504974	203.6087036	207.057785	206.9564362	207.3869781	211.5806885	200.1371765	199.3442078	200.9761658	193.6513367	184.4456787	179.6484375	170.4958954	165.2077789	159.289978	151.6786957	146.3177643	139.327774	131.6371307	126.6624527	118.1097641	109.2429657	100.6687317	89.29524994	85.75193024	74.06671143	67.87988281	61.05813217	55.49411392	49.0596962	44.94998169	41.39413834	35.5791893
640	106.9500275	106.004921	109.8577118	114.8046951	117.3475418	126.7896652	122.5805435	127.6188889	130.2575073	133.2666626	134.3321686	135.7495728	139.8538513	142.7147064	144.3627014	151.1872101	152.9789124	157.1125641	154.5297699	156.2451019	155.7022247	154.5945587	152.2264099	149.9069061	149.2926483	141.0024261	136.2045135	133.1828003	127.7177658	122.9734039	120.5399551	113.6324615	109.2636795	104.020462	101.4941559	95.18086243	88.81850433	80.98600006	75.84373474	69.59720612	63.50469589	56.00138092	50.18187714	45.69726181	41.97191238	39.14645004	35.04730225	30.94892502	27.91060448
642.0200195	80.8144989	80.87432861	86.06317902	86.70578003	90.97022247	89.92874146	90.98228455	96.63004303	95.52872467	100.4377899	100.4197388	101.3785172	103.968399	106.3539124	111.3225327	110.669548	110.7216873	108.2614746	116.0483246	114.8469086	113.1846237	114.3265305	111.4632339	110.818779	106.6128998	104.6753845	100.6046066	98.93341827	93.51472473	90.59742737	86.97265625	85.23259735	80.97929382	77.9522934	74.06160736	69.17674255	65.08960724	59.99915695	54.85348511	52.0135994	46.83106232	41.84292221	37.0860405	34.46968079	30.55940628	28.17011261	24.64847565	23.13443375	19.76655388
644.0499878	63.85781479	61.98215866	66.43997955	67.53173065	69.46094513	73.5102005	75.6829834	74.90675354	77.53544617	78.80757904	79.31191254	84.74977875	81.81236267	83.82933807	83.61569214	89.77709198	86.27605438	87.67671967	86.07918549	87.88072205	87.59973907	87.56771088	86.43136597	83.78123474	83.01996613	80.29590607	79.6312027	72.9678421	72.49576569	71.18682098	66.89325714	64.96050262	62.64830399	59.69506836	56.59888458	53.01686859	50.86745071	46.79513931	43.4058876	39.13877106	35.2831459	31.21593475	28.81656837	25.48668861	23.31276703	21.44294167	19.22884941	17.55020905	14.34134293
645.9400024	51.42032242	52.407547	53.30968475	54.35179901	57.6229744	58.66416931	61.71205902	60.64479446	62.93414688	63.4973259	66.66717529	66.76564026	67.07748413	67.30484772	68.64570618	66.91215515	68.16039276	71.40731812	69.44028473	68.61925507	69.36071014	67.32262421	67.56499481	66.88195038	61.634552	61.4703331	58.41799927	58.49616623	55.77520752	54.69007874	50.72584915	47.57326508	47.71483994	45.30894852	44.13238907	41.34301758	38.86973572	34.91300201	33.30504608	29.13613129	28.06341171	23.87099648	21.91273308	19.77212334	17.08408165	16.57880402	14.90332985	12.49624348	12.09593296
647.9699707	43.13903809	43.76214218	45.51467133	46.75415802	48.94783783	51.00195694	52.07892227	52.04702759	53.56856537	53.77375031	54.21217346	54.51571655	54.60249329	56.92350388	56.74474335	56.82197952	56.74640274	57.43875885	59.19625854	56.72505951	56.46619415	53.77728653	52.29344559	51.06857681	50.56543732	49.99728775	47.45390701	43.30527878	43.64023972	43.97379303	40.55137634	40.10608673	36.95404053	36.27703476	34.68699646	32.5976944	31.20905685	28.78639221	26.89916039	24.68800354	21.2526722	20.31284142	17.61167526	15.63793373	14.2834549	13.13356113	10.76767826	11.21431732	9.407077789
650	37.37751389	38.02813721	40.10684586	41.64770889	42.73825455	40.36212158	44.19774246	43.01947403	45.21372223	44.93609619	46.06792831	45.82778168	46.96866226	46.73082352	50.35759354	46.54933167	48.01289368	48.59804153	48.63879395	47.75271606	46.26551056	43.29761124	43.43751144	42.71239853	41.66172409	40.45611572	39.29395676	38.15614319	35.59571075	33.57940674	33.76156235	32.1412468	29.79735756	29.16135788	28.47275734	25.68303871	25.00396156	23.88601685	21.59024048	19.35229301	17.57793808	14.76821899	12.84674549	11.94511414	11.22232533	10.14975548	8.309206963	7.634658337	6.724311352
652	30.53644562	34.1386795	33.92309952	36.93691254	36.98317719	38.86081696	40.01225662	39.33522415	38.82616043	42.5188179	41.59487915	41.36574554	41.0088501	42.08469009	40.46228027	41.67381287	43.41992188	42.52404785	41.82283401	40.65847015	37.31583405	38.19815826	39.58065796	38.16728592	34.7852211	32.13484955	33.02027893	31.49288177	29.15870857	28.20082474	27.42673492	26.23589706	24.72258568	23.89338684	23.39593506	21.67207336	20.66235542	19.04637718	17.78660583	16.41065979	15.24273872	12.94131088	11.22767639	10.53488731	8.92075634	8.509418488	7.310151577	6.32891798	5.607224941
654	29.0670681	28.79123497	31.86400223	34.17359924	31.97694397	35.60414505	34.48315811	35.90743256	35.96737671	35.96453094	37.7026825	38.51560974	36.60200119	37.85409546	36.31482315	38.97552872	37.74272537	38.36202621	36.22152328	35.18425751	32.41029739	32.86795425	32.64663315	30.6730423	29.90610504	28.56477165	27.19446945	26.924366	24.65537643	22.76797104	23.48950386	22.48933792	21.8843174	20.81480217	19.37615204	17.90126991	18.24562263	16.02307129	14.28332901	12.92387867	12.29801655	10.25429249	9.325632095	7.946926594	8.06717968	7.089174747	5.773794174	4.803091049	3.999398232
656	27.4290905	28.45085716	31.61420441	32.03416824	32.90791321	32.73630905	32.69959641	34.559021	35.96091461	35.00683975	33.84245682	36.23813248	33.60129166	34.23430252	33.91344452	33.73883057	34.02506638	35.04470825	33.38851166	32.17750549	31.72854614	31.87424088	28.76291466	29.28437042	26.33170891	26.38477516	24.61677933	24.27615166	23.21652412	22.0723114	19.88451195	20.03727341	18.31475067	17.90426064	17.54078674	15.7965374	15.2888813	14.82718277	13.28574848	11.35861301	10.10770321	9.423833847	7.995017529	7.349201679	6.396906376	5.252234936	5.264692307	4.676339149	3.585725307
658	26.66080666	30.04910469	29.15130043	31.57684326	31.96551514	31.43319321	32.59963989	32.70428467	34.7283783	35.5331192	33.79746246	34.73650742	34.14657211	34.6124382	34.76016235	33.27642822	33.56723022	32.12305069	33.17178726	31.16103363	29.68718147	28.78692245	29.33598328	27.33828545	26.12287903	25.46404457	21.93352699	21.22498322	21.02013588	19.43713951	19.5650692	17.85250092	15.94094658	16.9774189	16.07109642	15.11709785	13.76368332	13.20862961	12.32391071	10.86195278	9.635192871	8.483401299	7.779717922	7.791620731	5.748952389	5.551668644	5.400421143	4.203650951	3.538432121
660	27.85415459	27.31035614	29.18636894	28.97936821	31.74035645	31.38120651	32.52412796	32.18263245	33.36190414	36.08504868	34.86880875	35.43592453	35.15589523	35.11102295	35.31352615	35.37892532	32.81254578	34.36856461	32.23047638	30.88308334	31.33882523	29.14866829	29.20571136	28.35828781	25.76036835	24.97621727	22.70456696	20.9781456	22.34553146	21.1849575	18.00256538	17.28756714	16.37260628	16.52397919	15.11773491	14.88443756	13.74160385	13.30916691	11.81821918	9.855949402	9.49677372	7.886891842	7.207354069	6.058519363	5.33596468	5.342896461	4.356501102	4.106326103	3.388907433
662	28.21258163	30.14413452	31.23779297	31.51651382	32.68743134	33.90075302	34.2039032	35.02342987	33.51006317	35.02967453	36.50625229	36.20555496	35.43532944	33.79054642	35.52851486	37.57513428	35.41798782	34.81298065	33.0451088	32.63928223	32.07857513	29.39276123	30.08052063	29.84727287	27.67974663	26.30511284	23.75340843	21.71012878	21.88064957	20.13670349	20.00436974	18.65405846	17.34302521	15.47956848	14.72276688	14.70168877	14.02544975	13.25477314	11.82793617	9.559699059	9.915314674	7.976869106	6.967854977	6.09773016	6.151713848	5.669267178	4.147677422	4.081212521	3.582996845
664	30.67380905	32.19216156	32.56942368	34.81999588	33.77183914	34.54154587	35.35198975	36.67845154	38.66347885	37.13918304	36.96463394	37.58250046	38.82352448	40.12837601	40.15784454	38.39641571	38.610466	36.63032532	35.72042847	34.06910324	32.53630447	33.09292603	31.18656921	31.24596024	26.96185684	27.09939194	25.95804024	23.95724106	22.03424072	22.50199509	21.90351295	20.65716743	18.67137527	17.22881699	16.32165527	15.64872932	14.05388165	13.1687851	12.63350105	11.62210846	9.771098137	8.639567375	7.354652882	7.283884525	6.196582317	5.094517708	5.651941776	4.12296772	3.698019505
666	32.21963882	32.29219818	31.92947006	33.6363678	36.81061172	36.92433548	39.15126038	38.70232773	40.09266281	39.11536407	38.60827255	40.20077896	39.48464966	42.09667969	39.53885269	40.14644623	39.11974716	39.46528244	36.11832047	37.35271072	37.19897079	33.2448082	33.48716354	33.27243423	28.61711693	28.00532532	27.59154701	23.94393349	23.69721222	23.15956497	22.08213997	20.2514286	18.80461121	18.77752304	17.05459785	15.77463913	14.74080658	14.14119911	11.9629097	11.27184963	9.667633057	8.386864662	8.146328926	6.945217609	6.524170399	6.491317272	5.111495018	4.117504597	3.448343277
668	31.7621994	34.96606445	35.34824753	35.60020447	37.06632996	38.0740242	38.30842972	39.9449234	38.13505936	39.82523346	41.56201172	42.05483627	40.90758133	41.40713501	42.40977859	41.09974289	39.46208191	38.91792297	37.77000427	37.39398575	38.27119827	34.42525482	34.43109894	32.78788376	30.59876633	28.89341927	26.79903984	25.40627289	24.14372253	24.38102913	21.88022423	20.56825447	19.97098732	17.86894035	16.45777512	16.21289825	15.84828758	14.18065262	12.70056057	10.68059063	10.70172119	9.441770554	8.971723557	7.440542698	6.609292507	6.088385105	4.918705463	4.05179882	4.057445526
670	34.10509491	35.21670914	35.30039597	38.93121719	37.80904007	39.06399536	41.01526642	39.30408859	41.17481613	39.90665436	41.21392441	41.46237183	39.87611389	39.62492752	41.33643341	41.45425415	40.72538376	39.32303619	37.75217819	38.4940567	35.21699524	36.05028915	34.45607376	31.83795547	29.75472069	28.36070442	26.57728577	24.99757576	24.28590965	22.49108124	21.67404175	19.7773571	20.36356544	18.65260124	17.87320328	16.89523125	15.05925179	13.22818375	12.45577621	11.40393829	10.85916996	8.646635056	8.872315407	6.911648273	6.188716412	6.166178226	5.085981846	4.45523119	4.109116554
672	32.45578384	36.20174026	36.61877441	36.94009781	39.23075867	40.08956909	41.86167145	41.81523895	40.80284882	40.62628555	42.39721298	43.86073685	43.20469284	42.0664444	43.22939682	42.46961975	39.59783936	41.03062439	38.45259857	38.24451065	36.50564957	35.82313919	33.52662277	31.42299652	31.10232162	27.11034203	26.33885384	25.36725616	22.36487198	23.9420414	22.67775726	20.22499466	19.40321159	17.98300362	17.60981941	16.15126038	13.91480923	13.85315132	11.8515234	11.67124081	9.751971245	8.941928864	7.893990993	6.843627453	6.059277534	5.611001015	4.903994083	3.954950809	3.724487305
674	35.39020538	35.8856926	38.56926727	39.02000809	40.05115128	39.07049179	44.21733856	44.73206329	46.29447937	43.25038147	40.5283699	43.91926956	44.53514862	41.943367	42.52734375	44.93016815	43.7743721	40.74244308	40.72057343	37.30691147	38.28307343	36.1219902	34.25611496	32.07876205	32.34260941	27.70691681	27.03855324	25.13728905	22.92989159	22.32087135	21.28467369	19.77830696	18.98726845	17.55521393	17.20432091	15.39439583	15.29586983	13.68239689	12.18870831	11.68344498	9.084348679	8.668097496	8.163024902	7.249812603	6.02649498	5.935537338	5.648416519	4.351204872	4.794188023
676	36.32902908	38.80755234	39.95931625	39.59151459	40.46183395	41.91962433	43.2816658	43.30385208	46.31294632	45.2008667	45.40110779	44.20760727	46.0428772	45.05881119	44.95025635	43.91194916	44.35014343	41.0515213	41.24922943	40.97608566	37.75915527	37.73166275	34.85609818	33.41834259	33.12820053	29.27496147	26.95581436	25.76369286	24.27914429	22.33127975	21.72687531	20.53496361	19.0119915	18.7669487	17.59714127	16.37218475	15.39350891	14.01192951	11.61259747	11.02789402	10.4422617	9.124923706	7.37363863	7.097908497	6.707112789	6.046332359	4.932044983	4.914523602	4.013403893
678	40.00291061	40.73723602	39.70607376	44.07933426	45.22708893	44.35651398	44.90250778	46.2906189	47.25296783	46.90196228	46.98650742	47.97046661	46.74182892	48.94376755	47.25656128	45.70850372	45.33329391	46.21383286	42.33672714	42.53501129	40.34630203	38.12161255	38.02239227	34.78193665	33.12830353	30.45121384	27.62656212	26.61051559	24.78913689	25.0298481	23.82953072	21.34110069	21.07427406	19.25915909	17.70328522	16.32843971	14.81536293	13.27565098	12.79146576	11.33202362	10.95104694	9.469044685	8.439897537	7.246816158	6.892649174	5.930972099	5.304010868	5.132238388	4.463574409
680	40.42373276	41.44353104	40.86906815	44.57146072	46.2930336	46.4917984	49.50709915	49.15133286	46.9989624	48.51873016	50.52616882	50.87604141	48.53958893	47.69514465	47.87346268	48.05704498	47.98328781	45.29519653	45.64371872	44.09024429	40.30131912	39.93886566	39.20611954	37.27504349	34.30113602	33.6892128	29.74535942	26.99584198	25.03857231	24.99409294	24.70430374	22.12832069	20.80903244	19.89769936	18.62022591	17.63128471	16.3686657	15.26498222	13.31400585	11.59073544	10.8385601	9.626591682	9.206015587	8.030747414	7.094127178	6.184006214	5.735008717	4.832628727	4.168124676
682	42.48389816	45.84862137	43.15996552	45.83455276	49.1100502	50.11517334	48.56931686	51.0293808	51.45662689	49.92071533	51.58317566	51.64751053	51.9814682	53.67823792	54.1338768	51.72678375	49.73564148	48.73263931	47.98316574	47.44480515	45.128479	41.17140961	41.17200851	36.41517639	36.41362381	33.7710495	31.89624786	31.38391495	27.90771103	27.23821068	25.70894051	22.96978951	21.20406914	20.9389267	19.09418869	18.92096329	17.48564148	15.38837433	14.62017822	12.85304165	11.78406906	11.02085686	9.761540413	8.505748749	7.659065723	6.913580418	6.101048946	5.344911575	4.635354996
684	41.10103989	42.44766998	46.77200699	46.95320892	49.42830658	51.28862	51.52345657	54.01319122	52.99198914	52.62436676	56.89437103	52.70908737	55.91923141	53.16135025	51.89987564	51.69562149	52.3277626	48.61011887	50.66428375	46.55800629	46.44802856	44.02051544	44.41817093	41.49206543	38.22855759	35.81504059	34.45466995	31.77795792	30.22991943	27.71380043	25.61833954	25.23327065	23.55364227	22.02969742	21.15082359	19.08232117	19.09359741	17.33854103	14.58510208	13.27805328	11.98288727	11.09118271	9.657361031	8.46504879	8.811750412	6.469434261	6.679534435	5.546257019	4.967790127
686	45.56648254	43.63900375	47.78428268	50.20425415	52.47598648	49.73186111	53.61927414	51.99720383	55.12487793	52.67897034	53.40384674	54.17773438	56.79915237	53.46962357	52.97550964	53.27379608	52.91041946	51.55677795	51.05224609	48.01013947	45.3492775	44.62457657	45.05591965	42.28562927	38.89909363	36.50951004	34.34827042	32.87911224	31.0956459	27.85339546	28.09505081	26.15381241	23.99184227	23.31002617	22.15986061	21.12981224	19.67308044	17.38635635	15.65738106	14.80423355	13.48786068	10.99176407	9.843899727	8.989191055	8.323853493	7.452494144	6.61977911	5.549947739	5.350240707
688	45.82782745	43.73927689	45.63014603	47.81404495	50.48399734	49.8168869	52.30330658	53.05250168	52.4638443	52.17826843	55.43368149	53.31341553	54.03341675	53.60168839	53.33100891	53.40397644	51.99505615	53.77111053	51.20898056	46.82836151	48.48869705	47.21149445	44.13093567	43.14044952	39.60450363	36.64907455	34.65523529	34.07202911	32.31157303	29.40205956	27.1797924	27.31449318	23.64013672	23.81587601	21.82621193	20.70648956	19.31152153	17.33506775	15.72893333	13.93813324	13.15765476	11.17880726	10.36801147	9.489888191	8.160689354	7.446819782	6.559813976	6.643828869	4.620921612
690	41.38866806	39.97497559	42.26335144	46.15593719	45.14276505	47.71647263	48.66064072	49.60236359	51.17443848	52.36100006	49.1913147	52.92863464	51.31737137	52.43147278	50.01923752	49.69611359	50.0724411	51.29827881	50.48546219	46.20803833	46.32528305	44.98180008	42.73123169	40.72462845	37.41328812	36.86200333	33.32932663	31.85827637	29.9387207	28.63117409	26.80975151	24.95972824	24.17700386	23.08680153	21.97364616	20.43754005	18.23229027	16.05688286	16.53850365	14.05616093	12.94503593	11.26692772	11.42852688	8.257537842	8.18950367	7.542307377	6.575248241	5.75675869	5.367108822
691.9699707	36.89935684	40.1950798	39.33254242	40.9004631	42.99750519	42.79644394	43.30555344	47.54286575	49.60336304	47.85782623	47.07292557	48.15467453	45.912117	45.91821289	48.68228149	49.45966721	47.35645676	47.69118118	48.45497513	46.2803421	45.55309677	43.29475403	41.32106781	39.28977203	38.71874619	35.7456665	33.15248489	30.423172	30.65063095	29.41853905	26.75957108	24.65208244	24.17661285	21.83366585	22.32487869	20.09238243	18.48286438	17.33048248	15.23657036	13.12956333	12.03174305	12.17161751	9.754275322	8.654639244	8.143123627	7.070175648	6.228744984	5.782030106	4.83809042
693.9400024	32.6705513	35.79269409	39.13557053	40.84711838	40.19602585	41.23134995	42.20018387	44.82605743	44.06613541	43.07299805	44.51087189	44.47900391	42.95006943	45.93904877	43.96605301	45.53942108	46.06259155	47.2917099	45.78569794	43.62646484	41.70070648	41.19376373	40.57025528	38.87836838	36.97055817	35.2450676	32.35824203	30.33857346	30.15715027	29.41503334	26.53949738	24.73274994	24.87380219	22.0435791	21.07817078	19.13287735	18.61377144	16.21784019	15.10311699	14.36652184	12.71857452	11.162467	9.511727333	8.345150948	7.800799847	6.958158016	6.168920994	6.315604687	4.50815773
696.0499878	30.24757385	35.94069672	35.24855423	34.62555695	37.30184174	38.46678162	39.67485428	39.7601738	40.99796677	41.77108765	40.71783829	43.49411774	40.80177689	42.00666809	42.12203217	41.96720123	43.85088348	42.19761658	41.76762009	42.17480087	41.04340744	38.51113129	38.5570755	36.74201965	36.84040451	35.00692368	32.41773987	29.42486954	28.69114304	27.94937325	26.99200439	26.04798317	24.38301849	21.98069954	22.14198494	20.43668938	17.89693642	16.94872093	15.62800407	13.95670319	12.0952549	10.98305607	9.511418343	8.627131462	8.108823776	7.268277645	6.639002323	6.290853977	5.227516651
698.0200195	32.13550949	32.79482651	33.08262634	36.0488205	36.40852356	33.36998367	36.59321594	37.14610291	39.2472496	39.97990417	37.98152161	38.20159531	39.85535049	40.90550613	42.10555649	40.63159561	40.68770981	42.67481232	43.00152206	41.75769043	38.5800209	39.36522293	40.43955231	37.35494614	37.0719223	35.17144775	33.9056778	30.28627396	29.77846527	29.16100502	26.59851837	25.66687965	25.60776138	22.2569046	22.2741394	20.01425552	20.64944839	17.6729126	17.38990021	14.52412415	12.36487103	12.46062565	10.49913788	9.684026718	7.978238583	7.026477337	6.597077847	5.94586134	4.70493269
700	30.90764999	32.49243927	32.3704834	35.78528976	34.76693344	33.12879944	37.14403534	37.36641312	37.71324921	37.35492325	38.90111923	39.26830292	42.66303253	38.95576096	41.10361099	42.15405273	43.08439636	44.17498398	41.82530212	40.55498123	39.87096786	39.57424545	39.4181366	38.47889709	38.89506912	37.05243683	34.63475037	33.95068741	31.71367264	30.73562241	28.61114693	27.94631004	25.66661072	24.49783134	22.92646599	21.97952461	20.79850769	19.19236755	17.04367828	15.7429924	13.70105934	11.67784309	11.05012226	9.955377579	8.606052399	8.252038002	7.229373455	6.727487087	5.113956928
701.9699707	32.02869415	32.40037918	34.21483612	33.96491623	32.41810608	36.52629471	36.58418655	36.60763168	37.79190063	38.64799881	39.02062988	39.60177231	40.53339005	42.30293274	43.4025116	42.00048065	42.38944626	44.42994308	44.76177216	44.03595734	43.88368988	43.52344894	42.47008514	40.49161911	40.10588074	39.67111588	37.51382446	35.2581749	33.9412384	32.3586731	30.61239624	30.21368027	28.66963959	25.87222481	25.48038483	23.95928192	20.97747993	20.57925034	18.70328522	17.23273277	14.9034977	12.88268661	12.74744129	11.25147057	9.367053986	9.367807388	8.22790432	6.764886379	6.627213001
703.9400024	30.54582596	31.40270615	32.58494186	34.25064468	35.29494095	35.06979752	36.64639664	37.07146835	37.88313675	38.99292755	38.19657516	41.15241623	40.01992035	41.63582611	41.83011627	44.61123657	43.88266373	46.17422104	45.85961151	45.09251404	45.43200684	45.4226799	45.33360672	43.06565094	42.99255753	40.74123764	40.48588943	37.89017868	34.87944794	34.72441101	34.41284561	32.51637268	29.50764465	27.32031441	28.0547657	25.41003418	23.64857674	21.90525818	20.42092133	18.2149334	16.35397148	13.58998299	13.12978649	11.93417931	10.8000803	9.417783737	8.514360428	7.569851398	6.184525967
706.0499878	28.61497688	29.47671318	33.01867676	32.72964859	34.13486481	33.93470764	34.13195038	34.45055771	39.55578232	37.93362045	39.4695015	38.20639801	40.99557877	39.29009247	41.48933411	42.72515106	42.31066513	43.4510994	45.36105728	44.59328079	43.65389633	44.74160385	44.40195465	44.30542755	42.72220993	41.91573334	38.96899414	36.64908218	34.50407791	35.51502228	32.37369156	31.41770554	30.75875473	27.82444191	25.50026512	26.11865997	24.36385727	22.51721954	21.13407516	19.0231266	16.4165287	14.97885323	13.58268356	11.62132454	10.66655922	8.998820305	8.136473656	7.266512394	6.656738758
708.0200195	26.07486916	28.07995987	29.6188488	30.2994194	29.80876732	30.67839432	31.31636047	32.43733978	32.09262466	34.33481979	34.52351761	35.04131317	35.86135101	37.01280212	38.39692688	36.45127106	38.21109009	39.24700165	40.22112274	40.24608994	39.71852493	39.95222855	38.74915695	39.36223984	37.11857605	35.28252792	34.87992477	34.42024231	31.76216507	32.01016998	29.42116928	28.10584641	26.55972672	25.8218956	24.63643265	22.15040016	22.09500504	20.5835495	18.67462349	16.3751564	15.26000595	13.68098259	11.2893858	11.24496365	9.972364426	9.048765182	8.046273232	7.419181347	6.32868433
710	23.34605408	23.36307907	23.05839348	24.92000389	26.0960331	26.40089798	25.93552589	25.84152985	28.92873383	27.34118462	29.15698624	29.62115479	30.21931076	29.76564026	31.95827866	32.4336853	33.49814224	33.05860519	32.87332153	35.59840012	34.30124664	35.46603775	35.16691971	34.44206238	31.76140213	31.14987564	28.67584801	28.77232742	27.3391037	26.08814621	26.1496563	24.05932808	23.3286438	22.86002731	20.38409424	19.29662132	18.68148994	16.94278336	15.71119308	14.23596191	13.15115261	11.63317204	9.373696327	9.310548782	8.310529709	7.793700695	5.792250156	5.660710812	4.202972412
711.9699707	18.84576035	17.52159119	20.28447342	20.00458145	21.084692	21.75416374	20.98274422	22.17412758	23.44406128	24.27856064	25.06533813	22.29120445	25.48360634	25.23553467	26.04059601	24.04017448	26.20000267	27.40638351	26.92206955	26.77628708	27.65741158	27.85746956	26.76795006	25.9889164	25.60472298	24.54557228	23.83325195	22.24098015	21.52877045	21.4501667	19.81694221	19.04321671	17.87818527	17.21291924	15.92532921	15.4831562	13.98548889	12.99278927	11.97162151	10.62865925	10.5960989	9.040259361	7.995587826	6.752959728	6.084879398	5.832397461	4.710157394	4.203085899	3.299077511
713.9400024	15.97102356	15.33580399	15.63368416	15.66195869	16.36349487	17.23722076	18.17091179	17.98612404	17.53813934	18.45555878	17.44626045	18.94317436	18.56282425	21.27394485	19.98117828	20.57747459	21.6807003	21.29511261	20.09203148	21.48319626	21.27950859	22.01503181	20.7428093	21.06187057	20.81653786	19.5644989	18.14811325	17.08985519	16.83420372	16.54515839	15.93488121	14.72314072	13.72858906	13.68085384	12.33123302	12.20814991	11.33865833	10.20712185	8.400823593	8.432354927	7.38577795	7.310607433	6.132423878	5.048709393	3.968710899	4.191923141	3.305789471	2.795182228	2.938628674
716.0499878	12.05002689	13.17477036	13.50113297	13.39206696	13.80208492	13.62594128	13.82240868	13.4760952	15.52238846	14.37545586	14.47066879	14.37793732	15.2941246	16.09218788	16.31214333	15.39437294	16.39097786	16.77599716	17.68480301	18.65719414	18.17540932	17.8782692	17.74334145	15.89056969	15.30646133	15.35076332	14.47196198	13.526968	13.41256332	12.53352451	11.61452103	11.42383671	10.82513809	9.438704491	9.825951576	9.395571709	8.562605858	7.585520267	7.274821758	6.627958775	6.37202692	4.860744476	4.632630825	3.765300274	3.962243557	2.427266598	2.977867603	2.024588585	1.683885932
718.0200195	9.700942993	10.08924389	11.11744976	10.54313946	11.68267059	12.23835278	12.00739765	11.57022667	12.48384666	12.19516182	13.63371944	11.10718441	13.86342239	12.91657543	14.53276443	13.17364693	14.06712627	13.55011368	13.51340199	15.37191963	14.67667007	12.93747139	13.82824993	13.76244068	13.50859261	12.04568005	11.62662315	10.91440582	10.71319771	10.45098019	10.2424345	8.552529335	8.937893867	8.743128777	7.958803654	7.61316061	6.518084049	6.462564945	5.895255089	5.310805798	4.248247147	3.722082138	4.236085415	3.154670715	2.237498283	2.005885124	2.000585079	1.432083011	1.420968175
720	7.700044155	8.58697319	8.634020805	9.651185036	10.05536175	8.952771187	8.765526772	8.942152977	11.05420589	10.74197006	9.759536743	11.96081257	10.84992504	11.03595257	11.60161591	12.21146488	12.85619736	11.20830822	12.56382179	12.44178581	12.271245	12.13360977	11.35462189	10.29621315	10.63965321	9.332807541	9.423648834	8.052573204	8.972899437	7.902880192	7.744737148	7.489426136	7.110696316	6.901369572	6.761851788	6.120824337	5.637647629	4.66634798	4.005286694	4.11138916	3.157053947	2.898738384	2.286071301	1.492059827	2.199331284	1.316521525	0.972555757	1.132976174	1.13554275
721.9699707	7.426124096	7.407970905	7.92848444	8.421346664	7.88150835	8.464306831	7.700102329	7.813663006	8.775231361	9.24891758	9.716524124	8.177192688	9.838294983	10.40757561	8.95033741	9.379530907	10.06784725	9.793134689	10.14432526	11.44333267	10.21441078	10.54776955	10.3387146	9.945987701	7.91857481	8.205635071	7.976006031	7.044333935	6.210464954	6.326960087	5.541519642	6.167760372	5.477275372	4.923456669	5.116562843	4.454376698	4.451886654	3.884572506	4.10956955	3.034902573	3.043633461	2.23594141	2.153292656	1.433808684	1.242082715	1.071576715	1.456644893	0.531636834	0.410837531
723.9400024	5.786250591	5.997179031	6.342601299	7.359351635	7.413105488	7.068953991	7.570244312	7.262471676	7.918402195	8.045954704	7.506106853	7.600859165	7.833549976	8.510613441	7.669602871	8.721611977	8.834496498	9.663440704	9.701024055	9.450083733	9.680131912	8.707597733	8.795098305	7.372400761	6.989199162	6.326659679	6.400960445	5.98701334	5.502769947	5.537732601	4.774095058	4.588178635	4.998376369	3.993299961	3.694616795	3.609343529	3.280330181	3.474212646	3.375010014	1.991059184	2.423827648	1.774906278	1.605353951	1.188055873	1.086180806	0.894288659	0.862078547	0.424304843	-0.122821808
726.0499878	6.109805584	5.54336071	6.455837727	5.829330921	5.911229134	6.249759197	6.277671337	6.211031437	6.109657764	6.103980541	6.143409252	6.414865971	6.861012936	7.090287685	7.29536581	7.942774296	7.745003223	7.49852705	9.051672935	7.666276455	7.364780903	7.640552044	7.928107738	6.235918522	6.713761806	5.871222019	5.088951588	5.529706478	4.31474638	4.369065285	3.51832819	4.100217342	3.180685043	3.685558319	2.547245026	2.937030315	3.000601768	2.69798708	2.224404335	1.626808047	1.866058707	0.960291266	1.434872746	0.550069213	1.018905997	0.45367825	0.321288228	-0.10894537	0.120725513
728.0200195	4.661139011	5.325145245	4.54749155	5.603563309	4.82636261	5.235223293	5.262958527	6.577536106	5.303284645	5.569684505	6.060846806	6.337479115	6.235405445	5.975903034	6.150015354	7.284965992	7.426754475	7.80035162	7.717275143	7.756366253	7.291205883	7.195755482	6.649661541	5.866754532	5.616533279	4.760994434	4.385668278	4.061078548	3.782444	3.718317032	3.321699142	3.588044643	3.105808258	3.285058975	2.405461788	2.38500452	1.996396899	1.662463546	1.969442964	1.907022119	1.317105412	0.907270789	1.039175391	0.377137542	0.350573182	0.19651258	-0.184477687	-0.196759939	-0.346320152
730	4.381734371	4.81414032	3.819208622	5.187167645	4.578286648	4.340678215	4.723897457	4.75988102	4.975044727	5.872498512	4.791935444	5.02213335	4.778452873	5.809030056	6.714667797	5.905406475	6.555080891	6.88340807	6.648370266	6.398780346	7.209844112	5.983057022	5.581231594	4.858421326	4.503916264	4.092030048	4.343434334	2.988988876	3.384847164	3.154494286	2.719978333	2.431447029	2.248774052	2.525228024	2.470117569	1.983106971	1.419380784	1.036922812	1.132757783	1.067169309	0.880245328	0.444237828	0.530733943	0.113671422	-0.208328366	0.357915521	-0.393410683	-0.361930132	-0.444236636
731.9400024	3.981459618	3.164407253	4.545234203	4.328814983	3.613492012	4.167645454	4.308060169	4.049184322	4.11284399	4.376280785	4.156484604	4.33455658	4.961942196	4.919581413	4.985770226	5.346132755	5.569825649	7.286420345	6.094001293	5.910928249	6.124857426	5.542577267	4.733817577	4.411425591	4.297733307	3.782660961	2.876794338	3.244266033	2.847717762	2.610595226	2.318789959	2.056877136	2.006150723	2.157049179	1.964386821	1.507439494	1.277735829	1.194132686	0.918208718	0.595174193	0.730813861	0.528632283	0.318144917	0.155538917	-0.171524167	-0.120183706	-0.245233417	-0.137971282	-0.637194753
734.0200195	3.131806374	4.095162392	4.020342827	2.846652508	3.886806011	4.456029892	4.173525333	4.141605854	3.702978134	4.364658833	4.252268314	4.643359184	4.91169405	4.928136826	5.42477417	4.728889465	6.875739574	5.616119862	5.178133011	5.419600964	5.859566212	4.72219038	4.426841259	4.318322659	3.068771362	2.78312397	2.865882874	2.952000618	2.118902206	2.308834076	2.068885803	2.168429852	1.721724153	1.248080373	1.54216826	1.272661328	0.984954476	0.814323783	1.117447495	0.48640883	0.157522082	0.403991342	0.07948029	-0.277640939	-0.015196204	-0.11119175	-0.615573287	-0.607123017	-0.688524842
735.9699707	3.074440479	3.04464817	3.307510853	3.605301857	3.488847256	3.829822063	3.489868641	4.024875641	3.995030403	3.985104561	4.063153744	4.096199989	4.129010201	4.918119907	4.695129395	5.060254574	5.532683849	6.089680195	6.265855312	4.708014488	4.397828102	3.93429184	3.847944736	3.735116482	2.99326849	2.633456707	2.875730991	2.081290722	2.14962244	2.2085886	1.339181304	1.393113494	1.318435788	1.326269269	1.02548945	1.08320725	0.930778384	0.825624585	1.011658072	0.160768867	0.275496364	0.056353092	0.303488135	-0.079150319	-0.151070952	-0.311279655	-0.159578085	-0.36424768	-0.604683995
738.0499878	3.605711937	3.038151741	3.277633667	3.115424156	3.403340816	3.487018585	3.523271084	3.608834743	3.538649082	3.2846241	3.954422951	3.54074049	2.808097839	4.262324333	3.781847	5.632918835	5.597912788	5.349166393	5.690388203	5.183605671	4.5897789	4.211015224	3.581375122	2.5820508	2.751680374	2.292261124	2.536973476	2.437263012	2.087661743	1.954358935	2.03909874	1.180334926	1.291646838	1.261968017	0.973296523	0.901699185	0.308565259	0.652969003	0.125952125	0.893996358	0.173204064	0.236314893	-0.208197951	-0.377229691	-0.076195121	-0.405761242	-0.530342221	-0.76373899	-0.581298113
740	2.817226887	2.797304153	2.895412922	3.158591747	2.697976589	2.99171114	3.071922779	3.806622505	2.933756828	3.153584003	3.508626461	3.949935913	4.059673309	3.94659996	4.804348469	4.937491417	5.121428013	5.425723076	5.37107563	5.207892418	4.668798923	4.046388149	3.518956661	3.031476021	2.838640213	2.062542915	2.003321648	2.150332928	1.417112708	1.831046462	1.502824664	1.44398272	0.983399987	1.065800071	1.168554902	1.009104371	0.68878758	0.615617871	0.353970885	0.298100591	0.1008991	-0.113136172	0.011270881	-0.033162713	-0.272031069	-0.314404011	-0.352034926	-0.805899024	-0.808490634
741.9400024	2.771727562	3.151406765	2.940903187	2.83102417	3.285894871	3.14786005	2.982042313	3.573749065	3.489293575	3.27273035	3.125925064	3.769855976	3.344459057	3.570029259	4.208113194	4.332890511	4.130523682	4.480358601	4.308886528	3.719153881	3.530560017	3.542057514	3.619664192	3.036876202	1.889599442	2.300615311	1.925129533	1.705531955	1.964301467	1.533198953	0.996198297	1.152615666	1.362861276	0.817644715	0.871554971	0.859625459	0.323436379	0.293403506	0.198330998	0.215797544	0.052059412	-0.187243342	-0.243412733	-0.06514132	-0.183470607	-0.238456964	-0.504334688	-0.593363523	-0.539276004
744.0200195	1.910887599	2.956962585	2.519114494	2.956464291	2.527452946	3.029754162	3.302130222	3.287459373	3.410041332	3.079713821	3.131148815	3.414975643	3.329350948	3.841417789	4.258436203	4.029929161	4.483654022	4.468937874	4.116038322	3.638609886	3.632738113	3.599062443	2.419525623	2.501411438	2.115025043	1.91947329	1.878714681	1.459829211	1.275574327	1.508217216	1.507146716	1.205512404	0.946165681	0.930889964	0.62200892	0.982977748	0.376325727	0.117611289	0.35126698	0.023521066	-0.348733306	-0.18298924	-0.32584691	-0.526275754	-0.271638036	-0.790508866	-0.380346775	-0.914763689	-0.904734015
745.9699707	2.422986507	2.728360176	2.361649513	3.1572299	2.849916935	2.698141098	2.463794708	2.821915627	2.629211903	3.253041267	3.162615776	3.56752491	2.670133114	3.418095589	4.023535728	4.03181076	4.462073326	4.203460693	3.735794544	3.901259422	2.972864628	2.971791744	2.516891956	2.061537266	2.302907467	1.404887557	1.660646319	1.586199403	1.35197103	1.34525311	1.434708476	0.862756133	0.754567981	1.121987939	0.546512961	0.430616736	0.401801229	0.368211627	0.079402804	0.017389417	-0.031804681	-0.318030119	-0.517404556	-0.526800632	-0.319669604	-0.386119366	-0.631250858	-0.523801446	-0.985720873
748.0499878	2.413215637	2.931147575	2.28110075	1.872624278	2.693848133	2.672397137	2.4062953	2.878116131	2.577361584	3.201309204	1.893504024	3.222497463	2.885173321	3.348694801	3.091886044	3.613308907	3.765520573	4.235357761	3.732278347	3.043190956	2.856920242	1.902580857	2.524479866	2.689259052	1.6296767	1.547452092	1.46248281	1.377520919	0.807189107	1.151094556	0.863183379	0.781293035	0.748296618	0.597654939	0.87351048	0.458074212	0.189829469	-0.050924659	0.18832624	0.159348607	-0.050173521	-0.175110817	-0.468276262	-0.263820052	-0.7770648	-0.442597151	-0.689337134	-0.757983923	-0.642528057
750	2.740105152	1.993314624	2.419501305	2.413122654	2.224728584	2.73025465	2.537182331	2.788243294	2.392347336	2.678310394	2.178475857	2.998125076	3.00107336	3.182551384	3.46664381	3.785413265	3.829742432	3.446699142	3.543871403	2.806612015	2.690936089	1.839536309	2.135979176	2.453701496	1.394117713	1.364637733	1.365743518	1.155665994	1.098601937	0.752520919	0.517988801	0.280067325	0.770583034	0.372163892	0.618975759	0.318548083	-0.146607637	-0.088281989	0.002077818	-0.168160677	-0.100088835	-0.311771631	-0.25717175	-0.597502589	-0.572207808	-0.704982519	-0.666786909	-0.731916547	-0.938016415
[truncated: 18 more columns]
