# Supplementary material for: A Preliminary Study of the Effects of pH upon Fluorescence in Suspensions of Prevotella intermedia
Source: PLoS One. 2016 Jul 21;11(7):e0158835. doi: 10.1371/journal.pone.0158835 (PMC4956196; doi:10.1371/journal.pone.0158835)
Supplement: S1 File — (ZIP) [file pone.0158835.s001.zip › 24h excitation.csv]

Excitation (nm)	pH 8.63	pH 7.14	pH 5.74
380	173.9568787	115.0228119	50.15293884
381.0700073	183.5374298	129.0928345	52.0045166
382	188.9837799	128.5657654	50.83398438
383.0700073	191.4772491	140.9202728	50.78599167
384	201.8957672	138.8982086	56.52571106
385.0700073	200.3402405	142.6556702	57.45663834
386	211.6162415	148.1839905	58.17694092
387.0700073	220.8050385	154.0479279	62.02189255
388	219.6700592	155.9917603	58.92136002
389.0700073	228.581604	161.5585785	61.65891266
390	233.3021088	166.9809418	63.49792862
391.0599976	244.2916107	165.3872986	63.4399147
391.9599915	245.6499786	173.3223419	67.65467834
393.0299988	258.9682007	177.5129242	71.12814331
393.9299927	259.5078125	182.3344574	66.13017273
395	270.287262	185.5912018	69.49925232
396.0599976	279.7996216	187.2183075	70.5710907
396.9599915	275.6139526	196.7819519	74.91343689
398.0299988	283.5044861	202.2113037	74.23103333
398.9299927	292.1156921	200.639389	74.24606323
400	290.7928467	204.9872437	80.67227173
401.0700073	298.4339294	206.0365753	77.95973206
402	299.8578796	210.8237762	83.42355347
403.0700073	308.6427307	209.9411011	87.17028809
404	305.2266235	217.2293854	90.68511963
405.0700073	310.6387024	217.2905884	92.49234009
406	313.5422058	217.273056	94.2308197
407.0700073	307.4844055	217.975708	93.17744446
408	305.0580444	220.6415253	95.8269043
409.0700073	302.5574036	220.2234802	98.09547424
410	299.2853699	213.87854	101.0988922
411.0599976	297.7824707	211.7261505	100.462677
411.9599915	292.713623	209.1578369	101.2312164
413.0299988	281.3187866	206.1024933	97.00662231
413.9299927	275.2002869	201.3942871	96.64926147
415	268.9197388	195.3057404	93.24578857
416.0599976	258.9718018	185.7539215	92.50630188
416.9599915	248.0022125	179.3604736	87.95748901
418.0299988	234.6647034	170.7223663	86.28256226
418.9299927	225.758667	166.3908539	81.35310364
420	209.5158997	154.634964	76.26731873
421.0700073	198.021286	147.6097565	70.25907898
422	190.5425873	134.6243286	66.31513977
423.0700073	173.9373779	127.2282715	63.7688942
424	164.51297	122.1962509	59.19519043
425.0700073	152.1634216	112.0395279	55.94473648
426	143.9670868	105.4188614	49.84307098
427.0700073	132.5542908	96.54592896	46.8011322
428	120.8659897	89.23659515	42.91103745
429.0700073	111.2285538	82.70935822	40.27313995
430	103.3718033	74.90811157	38.53694153
431.0599976	93.0298996	66.86250305	33.57686234
431.9599915	84.6830368	60.929039	29.52479553
433.0299988	76.0491333	54.9498024	27.5015564
433.9299927	70.13146973	52.68117523	25.88967705
435	65.9088974	46.49692535	23.04633331
436.0599976	57.89377594	43.22182465	22.6230545
436.9599915	54.2125473	37.74282074	18.12139893
438.0299988	46.07718658	34.87942123	17.68790627
438.9299927	43.80712509	32.21352005	15.95763969
440	39.40094376	28.52803802	14.78495121
441.0599976	36.49046326	27.53882217	14.3773241
441.9599915	34.93154907	25.20082283	11.92460918
443.0299988	31.55770874	23.24171066	12.14127445
443.9299927	28.84335327	21.27143478	9.64778614
445	26.66283417	19.09670639	9.730053902
446.0599976	24.31534195	17.15797615	9.168335915
446.9599915	22.69744873	16.21145821	8.008170128
448.0299988	21.22598839	15.25902081	7.621955872
448.9299927	18.79168701	14.50294685	7.996038437
450	18.47792625	13.48287392	6.536153793
451.0599976	17.12405396	12.35281372	6.789707661
451.9599915	16.53027916	12.69587708	6.602620125
453.0299988	15.56858635	11.89862823	6.272999763
453.9299927	15.43028259	11.71111012	5.878397465
455	14.64900875	10.61593246	6.135628223
456.0599976	13.42859936	10.65091133	5.961726189
456.9599915	13.32692719	10.10647678	6.009003162
458.0299988	12.62769699	10.11561298	5.320290565
458.9299927	12.0045805	9.118216515	4.851507187
460	12.49792671	9.327437401	4.934826374
461.0599976	11.80333519	9.392916679	4.403029442
461.9599915	11.93161106	9.329971313	5.205947399
463.0299988	11.59089851	9.144646645	5.512316704
463.9299927	10.57062817	8.591023445	4.79712677
465	10.88797188	8.116236687	4.908035278
466.0599976	11.37353992	8.213612556	5.022698402
466.9599915	10.70344448	8.620781898	4.633116722
468.0299988	11.49801922	9.123207092	4.332447529
468.9299927	10.86047745	8.087078094	5.055795193
470	12.34885311	8.45244503	4.183444023
471.0400085	11.88762856	8.99588871	5.163887024
471.9400024	12.40769196	8.442240715	4.706533909
472.980011	12.00110149	9.13176918	5.416910648
474.019989	11.47081661	9.58526516	5.367313862
475.0700073	12.51470566	8.090085983	5.433788776
475.9700012	12.69782162	8.899196625	5.41353178
477.0100098	11.63918972	9.142053604	4.884590149
478.0499878	13.42958641	10.4866066	5.465654373
478.9500122	13.1867094	10.46219158	5.294658184
480	14.03275681	10.01824474	6.06805706
481.0599976	14.63208485	9.61527729	4.177994728
481.9599915	13.54624748	10.81103039	5.099469662
483.0299988	14.84404755	9.999177933	5.462187767
483.9299927	14.38425446	11.36766338	5.651618004
485	14.52254963	10.82240295	6.033095837
486.0599976	15.31796074	11.16248703	6.159417152
486.9599915	16.66862869	12.29978085	5.563122272
488.0299988	16.51388931	13.56954098	6.958690643
488.9299927	16.21515465	11.8781004	5.746790886
490	18.43691635	14.95367432	6.936560154
491.0400085	19.26815414	15.44990253	8.276242256
491.9400024	21.2789135	15.97208881	7.623002052
492.980011	22.43692589	16.25623703	7.982381821
494.019989	21.63516045	16.33467674	8.476528168
495.0700073	25.79135513	18.88194656	10.18220139
495.9700012	27.42362976	21.14091492	10.12872219
497.0100098	31.20646667	21.32900047	10.47103214
498.0499878	29.61384583	23.83268929	10.81011391
498.9500122	34.41001129	24.40364838	11.76385593
500	37.18244171	24.88559532	12.92906857
501.0599976	36.98655701	27.64597321	12.13654327
501.9599915	40.57619095	27.40399933	14.03298664
503.0299988	42.70775604	29.79323006	14.61470032
503.9299927	44.69829941	29.99027061	13.65753746
505	42.27519226	32.9009819	14.07617188
506.0599976	49.01496506	33.84594345	15.29729366
506.9599915	44.03420258	30.8544178	14.46711826
508.0299988	46.81432724	31.91697311	16.00680733
508.9299927	47.04528046	33.6117363	16.28979874
510	42.99410248	33.95008469	14.95621586
511.0400085	42.45933533	29.80981445	14.67523003
511.9400024	42.63763428	32.4981308	14.34973431
512.9799805	42.63333893	31.21925926	13.70355511
514.0200195	39.26879501	28.41981316	13.4709301
515.0700073	38.27038193	26.73654175	12.84160042
515.9699707	36.00393295	27.00409317	11.26978874
517.0100098	35.07495499	25.31959915	12.0333004
518.0499878	31.43107605	24.37793541	11.47233772
518.9500122	28.52998543	21.17444801	11.06835556
520	25.4002533	20.47670555	10.06913376
521.039978	23.66903687	16.66788483	8.482089996
521.9400024	21.61721611	17.49508858	9.647678375
522.9799805	21.58737183	15.72041798	7.687535286
524.0200195	18.16306877	14.36584949	7.967075348
525.0700073	17.10380173	12.65949345	6.557729721
525.9699707	16.15949631	13.62984753	7.248630524
527.0100098	16.77450371	12.45751572	6.785847664
528.0499878	16.81119919	12.96933842	6.619484901
528.9500122	17.3915596	13.07656479	6.593572617
530	18.74926186	15.48520184	7.475430489
531.039978	20.60252953	15.81735325	6.941063881
531.9400024	22.20334244	16.97758102	8.231497765
532.9799805	24.35909081	17.9918499	8.253473282
534.0200195	26.33267212	19.14626694	10.57346821
535.0700073	30.36429787	21.4777565	10.8412838
535.9699707	30.86236954	21.87170601	10.66428661
537.0100098	33.97775269	25.95854378	12.67978668
538.0499878	38.23613739	25.54780388	13.50383854
538.9500122	39.10006714	27.08385086	13.25455284
540	41.67819977	28.5996933	14.37618542
541.0200195	42.98012543	31.43321228	14.94389629
542.0499878	43.72981644	31.01809692	13.60089302
542.9400024	42.90166092	31.60967255	15.00039768
543.9699707	43.16716766	31.18349648	15.14466858
545	41.52983093	26.81785393	12.99209118
546.0200195	38.80847549	28.20392609	12.27895164
547.0499878	35.60910034	25.73736382	10.63902664
547.9400024	35.32986832	22.8376503	12.19863892
548.9699707	30.10132599	22.94477081	10.72436714
550	25.95957375	18.8164959	9.008542061
551.039978	22.59578705	15.41264439	7.306498528
551.9400024	21.77449417	15.34113121	7.762458801
552.9799805	17.41580963	11.97805405	6.955327988
554.0200195	16.39484406	11.6840477	6.352504253
555.0700073	17.34002876	10.76425743	6.114963055
555.9699707	15.15046883	11.1685257	4.953624725
557.0100098	14.55636692	9.504291534	5.280956745
558.0499878	13.62524605	9.902596474	4.569979191
558.9500122	14.0599947	9.673388481	4.320189476
560	15.44246483	9.953837395	5.052355766
561.0200195	15.87020302	10.60996151	5.459000587
562.0499878	14.67741966	10.66173077	4.287379742
562.9400024	16.76441383	11.04790592	4.377964973
563.9699707	17.52673149	8.814126968	5.334131718
565	15.58607483	10.62244987	5.143453598
566.0200195	16.64238167	10.65551662	6.29047823
567.0499878	16.15686607	10.11851311	5.852170944
567.9400024	17.67840767	10.60338116	6.435214043
568.9699707	18.60350037	13.15699863	6.722810268
570	19.37337494	14.23302937	7.712589264
571.039978	17.73074532	13.01550961	6.87445879
571.9400024	19.93333435	14.81063652	7.475198746
572.9799805	21.66306877	16.15886497	7.654583931
574.0200195	20.39118004	15.97097111	10.31264973
575.0700073	24.51984978	19.08580399	10.71480274
575.9699707	26.09339714	20.12558746	10.88462162
577.0100098	28.92025948	20.23868942	10.5219593
578.0499878	27.40371704	20.54324341	11.59510612
578.9500122	25.80291557	21.17687035	12.97755814
580	28.22239685	18.93318558	11.35543823
581.0200195	27.40535355	19.77795029	10.93366909
582.0499878	24.1107254	17.43444061	11.53263474
582.9400024	26.89009094	21.17456245	9.87083149
583.9699707	22.56422234	20.1611557	12.31562901
585	22.93976402	18.19864273	10.93104839
586.0200195	24.27947998	18.06375694	11.92497826
587.0499878	23.8234272	17.27262497	9.062047958
587.9400024	20.65655518	15.80176258	10.18446636
588.9699707	18.06368065	16.41481209	7.174282074
590	19.49530029	15.14995193	9.467808723
591.0100098	18.9239502	13.14224911	9.259918213
592.0200195	16.62650871	12.95524883	8.267365456
593.039978	16.70893478	12.70142937	9.370957375
594.0499878	16.66110229	10.91671753	8.455220222
595.0700073	15.30378151	10.46311951	7.663960457
595.9400024	12.60783958	10.52188396	6.789842129
596.9500122	12.24755001	9.61306572	7.34732151
597.9699707	11.67175484	8.075438499	7.416902542
598.9799805	12.43859196	8.196515083	7.899912834
600	10.33458805	10.14427471	7.935770988
