# Supplementary material for: A Preliminary Study of the Effects of pH upon Fluorescence in Suspensions of Prevotella intermedia
Source: PLoS One. 2016 Jul 21;11(7):e0158835. doi: 10.1371/journal.pone.0158835 (PMC4956196; doi:10.1371/journal.pone.0158835)
Supplement: S1 File — (ZIP) [file pone.0158835.s001.zip › 24h neutral.csv]

Emission\Excitation	390	391	392	393	394	395	396	397	398	399	400	401	402	403	404	405	406	407	408	409	410	411	412	413	414	415	416	417	418	419	420	421	422	423	424	425	426	427	428	429	430	431	432	433	434	435	436	437	438
480	10.41898632	9.551509857	8.963788986	8.673351288	9.622134209	8.747984886	9.635956764	8.631508827	8.338536263	8.824581146	9.02520752	8.901841164	8.262777328	8.643753052	8.901865959	7.394345284	7.920146942	8.749097824	9.11178875	9.301418304	10.91555119	11.08379173	12.35872078	11.20526028	11.14448738	11.3491106	9.065839767	8.999623299	7.502639771	6.945504189	6.15812397	5.90451622	6.017560005	5.896816254	5.27935791	5.374729156	5.418369293	5.217108727	5.506011963	5.733948708	5.909276962	5.157036781	6.235527992	5.94705677	5.71822834	6.767193794	6.345060349	6.550256729	6.88138485
481.9400024	11.51481819	9.352692604	10.55125141	10.10729885	10.69499302	10.04641628	9.867584229	10.14927292	9.516113281	9.840291977	8.539422035	8.053881645	8.748286247	8.473769188	8.759288788	7.970100403	8.726989746	8.875572205	9.099986076	9.547244072	10.55457211	11.49606609	11.38279629	12.33462334	12.04298592	12.03904247	10.23236179	10.63437462	10.01823997	8.3359375	7.783940315	7.511163712	6.611460686	6.134555817	5.734579086	6.612113953	5.818779945	6.16770649	5.491160393	6.481442451	5.990602493	6.039795876	6.038172722	6.321854591	7.072914124	7.241914749	6.961065292	7.500354767	7.105111122
484.019989	12.10256863	10.83810329	10.70813847	10.02518654	9.970141411	9.804840088	9.124093056	8.856284142	11.22775841	11.86796093	9.165595055	9.258195877	9.690713882	8.480487823	8.964902878	8.640542984	9.432657242	8.534222603	9.966861725	9.440272331	8.819124222	9.781524658	11.38050842	10.81016159	13.48233604	11.50963974	12.80398464	11.31706715	10.32370853	9.479973793	9.047637939	8.208770752	7.460866928	6.374541283	6.836517334	6.278417587	6.063035965	6.863173485	6.137332916	6.173755646	7.012034416	6.757914543	7.338624954	7.042937279	7.275391579	7.177934647	7.696312904	8.105672836	7.946619034
485.9700012	11.68223858	10.94386482	11.49671841	10.59484959	10.6568203	9.85187149	10.82987022	10.24631596	10.34007835	10.6777029	10.32156563	9.640084267	9.341298103	9.391766548	9.243932724	8.852421761	8.80249691	9.372609138	9.194903374	8.944449425	9.491744041	8.807480812	10.17766094	10.08740807	11.4110117	11.56667042	12.20767784	10.96594334	10.54445362	9.997804642	10.93241119	9.392557144	8.195904732	7.877197266	7.366228104	6.973907471	6.516204834	6.438690186	6.182106972	6.835752487	6.48862648	6.792368889	6.767813683	7.413093567	7.261593819	7.749921799	7.398948669	7.361082077	7.913713455
488.0499878	10.20115089	10.75632286	10.94993687	10.85548401	9.082365036	9.477349281	10.54207039	8.972057343	9.646039963	9.308849335	9.344583511	8.969489098	9.681378365	8.543876648	9.228100777	8.486836433	8.374269485	8.781038284	8.630503654	7.816010475	8.168654442	8.239705086	8.369771957	9.003192902	9.256753922	9.461431503	10.30470943	11.07884026	10.84949493	10.27512264	11.27288628	10.08369827	9.68861866	9.012013435	8.134065628	7.429520607	7.074425697	6.620160103	6.475548744	6.358979225	6.141214371	6.456576347	6.011527061	7.117483139	6.455099106	6.48620224	7.267197609	6.79946804	6.283151627
490	9.700759888	10.46231556	10.32623959	9.907538414	9.760644913	9.318802834	10.14726353	10.04482651	9.451123238	9.321190834	10.20027447	8.823483467	7.938426018	8.11096859	8.546711922	8.284211159	8.351066589	8.869040489	7.274122238	8.165258408	7.954982758	7.756137848	7.871238708	7.84696579	8.568580627	9.030914307	8.786549568	8.571418762	10.02701283	9.157074928	9.739994049	9.973935127	10.38834381	9.772488594	8.962963104	8.149494171	8.120697021	7.472846031	6.279842377	6.787683487	6.328473091	5.908982277	6.736969948	7.097269058	7.104905128	7.610419273	6.876879692	6.978230476	6.875008583
491.9400024	10.02750301	9.34690094	8.074969292	8.668067932	9.553387642	9.780480385	8.923463821	9.278928757	8.922021866	9.198084831	9.899799347	7.767624855	7.639931679	7.608795166	8.248887062	7.487330437	8.122564316	7.717914581	6.90263176	7.882068634	7.819856644	7.238098145	6.871354103	7.21797657	6.695296288	7.514201164	7.931103706	7.723740578	8.720116615	8.668640137	9.561547279	10.38216114	9.955458641	10.13703156	9.279464722	8.73952961	8.629187584	7.241199493	6.782946587	6.870192528	5.938029289	6.07683754	6.002183914	6.461506844	6.192689896	7.036551476	7.214080811	6.778079033	6.366326332
494.019989	8.948425293	9.08568573	8.06071949	9.053798676	7.899521828	8.417611122	8.238342285	7.886571884	9.016978264	8.448226929	7.746041298	7.137191772	7.783132553	7.4674263	6.874678612	7.438101768	7.260869026	6.881076813	6.125802994	6.728260994	7.222599983	6.884904861	6.199564934	7.391245842	5.606161118	6.295718193	6.880336761	6.371522903	6.791073799	7.895581245	8.575056076	8.996673584	8.963458061	9.89594841	10.43933201	9.330212593	8.989058495	8.298729897	8.435296059	7.7918396	6.328271866	6.755414963	6.772610664	6.940412521	6.729129791	7.286183357	6.096364021	6.721357346	6.267971992
495.9700012	7.734246254	8.16235733	7.797361374	8.586567879	8.245061874	7.849318504	8.205277443	7.985603333	7.263999939	8.261180878	8.346421242	7.131392479	7.338183403	6.926981926	6.975932121	6.391819954	7.019987106	7.194011688	5.848926544	6.3808918	6.287583351	6.608568192	6.035074234	6.146762848	6.250411034	6.246474266	5.114347458	6.311735153	6.334884644	5.88328743	6.92375946	7.728634834	8.521349907	9.002381325	9.443342209	9.483908653	9.249224663	8.870501518	9.121780396	8.49849987	7.626358032	6.627137184	6.97133255	6.747906685	6.333305359	6.260555267	6.333407402	6.194418907	5.874329567
498.0499878	8.145624161	9.231765747	7.540205002	7.397039413	8.510866165	8.2113657	6.934873581	8.14276123	7.063378334	8.276283264	7.454758644	7.794782639	6.505957603	7.533716202	7.072535515	6.420190811	6.685934067	6.803647041	6.531516075	6.541584969	6.326681137	5.935470581	6.078306198	6.210769653	5.376554489	6.079025269	5.503096581	5.029265404	5.257777214	6.146541595	6.338370323	6.407177925	7.122497559	7.475803375	8.13037014	9.07691288	9.182857513	9.347377777	9.806611061	8.972712517	8.240902901	7.997819901	6.591582298	6.820645332	6.984851837	6.378224373	6.715642929	6.886811256	6.233233452
500	8.875432014	8.460185051	7.68806076	6.569213867	7.581978798	7.505054474	6.431681633	6.951259613	6.615159035	6.609525681	6.519932747	6.548427582	6.811458588	6.584917068	6.309980392	5.90927124	6.234625816	5.930246353	5.645467758	6.177427292	5.656803131	6.175694466	5.88355732	5.852109909	5.190659523	4.865755081	5.196658134	4.638760567	4.944791794	4.912866592	5.710412979	5.390603065	6.339571953	6.53204155	7.110783577	8.143299103	8.307842255	9.907361984	9.529320717	8.721621513	9.03685379	8.514485359	8.764657974	8.162519455	7.888360977	6.990585327	6.271654129	6.608166695	5.55687809
501.9400024	7.425642014	7.084072113	7.684220314	7.077978134	7.399557114	7.19572258	7.571453094	7.221053123	7.590116501	6.925077438	6.4965868	5.626743317	5.780515671	6.768606186	5.541402817	7.009355545	6.127195358	6.183384895	6.028858185	6.035090446	6.542215347	5.684926987	5.401043892	5.181731224	5.842770576	5.305835724	5.091404915	4.675919533	5.14738369	5.379802704	4.7876091	5.282780647	5.072813034	5.878708839	6.039230347	7.333442688	7.38285923	7.972756386	8.439837456	9.368185043	8.755832672	9.163648605	7.922086716	8.130599022	8.239339828	7.469939232	7.53057003	6.389533997	5.804101944
504.019989	6.928864479	8.082102776	6.433003426	7.396883011	7.068408012	6.447797775	6.144200325	6.570329666	6.647756577	6.866120338	6.040276527	6.315439224	6.425794601	5.740445137	5.869132042	6.988588333	6.125530243	6.049129486	5.631822586	6.588486671	6.62504673	5.876021385	5.536951065	5.20379734	5.12690258	5.132665634	4.9678936	4.711118698	4.796396255	4.583824158	5.119198799	5.188735962	4.722065926	4.578266144	5.664968491	5.905799866	6.13250351	6.794206619	7.657252312	8.476523399	9.094231606	8.946787834	9.544671059	9.460842133	9.607584	8.156101227	7.639315605	7.14262104	6.217857361
505.9700012	7.694516182	7.471822739	6.74246788	7.327106476	6.941410065	6.342927933	7.288066864	6.328419685	6.636045456	6.449030876	6.756726265	6.804235458	6.487552643	6.199483871	5.92051506	5.567528725	6.96576786	6.008573532	5.869522095	6.03394413	5.632030487	6.697339058	5.953208923	5.637087822	5.293025017	4.90007782	5.039500237	4.929387093	5.48946476	4.888519287	5.334062576	4.870031357	4.868797302	4.982147217	5.018759727	4.953811646	5.957886696	6.951937675	6.289672852	7.223870277	8.364822388	8.822066307	9.648784637	9.227453232	9.368021011	9.252266884	9.001522064	7.881145477	6.526073456
508.0499878	7.267795563	7.267157555	6.624728203	6.891180992	6.531472206	7.079850197	7.065601349	7.236479759	6.068929672	6.202190399	7.265845299	5.884795189	6.417169571	5.765936852	6.035531044	6.388226509	5.334939003	5.764242172	5.687831879	5.30757618	5.832470894	5.580393791	5.812636375	5.832897186	4.865672112	5.091971397	4.69148159	5.250198364	5.129584312	4.778438568	4.897706985	4.861365318	5.50663662	4.690815926	5.008821487	5.365271568	5.551833153	5.809876442	5.893424988	6.473057747	7.304887772	7.727313042	8.520499229	9.785198212	10.11855412	8.367712021	9.243483543	8.313611984	7.945999146
510	7.765602112	6.630474091	6.904585838	7.852657318	7.321116447	7.516384125	6.190403938	6.973980904	6.255970001	6.156171799	5.527070999	5.806908607	6.587999344	6.296045303	5.721099854	6.417263031	5.67363739	5.41526413	5.535451889	6.267222404	5.466085434	5.33314991	4.829835892	5.679470062	5.501711845	4.109697342	5.257450104	5.374861717	4.914295197	4.994978905	4.532662392	4.806969643	4.726054192	4.94713974	5.22647953	4.734771729	5.153838158	4.837499619	5.683258057	5.872756958	6.616509438	7.71442318	8.001057625	9.433690071	9.387692451	9.868438721	9.19179821	8.852804184	8.241465569
511.9400024	6.554749489	7.266778946	8.173002243	7.19994545	5.983834267	6.421225548	6.639162064	6.25183773	5.593214035	7.195015907	6.65306282	6.299161911	5.649812698	5.202316284	5.575449944	6.190011978	5.919300079	5.978792191	5.66769886	5.536245346	5.322721481	5.763497353	5.912384987	5.447352409	5.121067047	4.652869225	5.229584694	4.298804283	4.666269302	4.843354225	4.450088501	4.765428543	4.579861641	5.012570381	5.126449585	4.701253891	5.028828621	5.000570297	5.323005676	5.898235321	6.329317093	6.708236694	7.913698196	7.953896523	8.890550613	8.726230621	8.686372757	9.134252548	8.026674271
514.0200195	6.381605148	7.562547684	7.263733864	7.043979645	6.692773819	6.140343666	6.068494797	6.477168083	5.76307106	6.374392509	5.87226963	5.308204651	4.952706337	5.998867989	4.928740501	4.958675385	5.245946884	6.200180054	5.332689285	4.961165428	5.314939499	5.215563774	5.728246689	5.444143295	4.741723061	5.489141464	5.181954384	4.955298424	4.936868668	4.265019417	4.668449402	4.820908546	4.808192253	4.906957626	4.359070778	4.820014	4.859000206	4.796724319	4.952079773	5.442767143	5.569941521	6.296823502	6.45923996	7.389209747	7.335298538	7.937479019	8.673280716	8.51089859	8.946519852
515.9699707	7.505576134	7.292391777	5.877193451	6.059556961	6.461593628	5.929728508	6.928889275	5.488678932	5.997445107	6.258745193	6.006908417	6.35159874	5.767022133	5.324483871	5.746525764	5.544516563	6.283815384	5.558562279	5.353070259	4.926297188	5.652398109	5.294679642	5.064422607	5.514185905	5.358381271	4.252966881	4.531247139	4.394900322	4.629303932	5.156116486	4.632534027	4.871087074	4.477537155	5.106664658	4.440799713	5.41859436	4.5822649	5.03076458	4.980090141	4.849164009	5.353741646	4.956315041	6.27381134	6.997860909	7.056228638	7.576797485	8.435709	7.906734467	8.526290894
518.0499878	6.493577003	6.105928421	6.202605247	6.573269844	6.214698792	5.598629951	6.737010002	5.710262299	6.150301933	5.462371826	5.785575867	4.963748932	5.817855835	4.869911194	5.67800045	6.273100853	6.474324226	5.043449402	5.273668289	5.706655502	5.005569458	4.945728302	5.113965034	4.754368782	4.816170692	5.08173275	5.288064957	4.672679901	4.391578674	4.657183647	4.262260437	4.09387207	4.524108887	4.703889847	4.54506588	4.558415413	4.838147163	4.918698311	5.014433861	4.953765869	5.493251801	5.35560894	6.231891632	6.301245689	6.011871338	6.395588875	6.552518845	7.875524521	7.58296299
520	7.481507301	6.834549904	6.855662346	7.00720787	5.848899841	5.949293137	6.785937309	5.93723774	5.872307777	5.681256294	5.757500648	5.70790863	4.619469643	5.594081879	4.911572456	4.975159645	5.668381691	5.296535492	6.216638565	4.486323357	5.228276253	5.481078148	5.567676544	5.443544388	4.808573723	4.94724369	4.44242382	4.636133194	4.793545723	4.150876999	4.91123867	4.740390778	4.926430702	4.874682426	4.56388092	4.420592308	4.91851902	4.994901657	4.716452599	4.962644577	4.813275337	5.004063606	5.734230995	6.434187889	5.922405243	7.065854073	6.320631981	6.664084435	6.781069756
521.9400024	5.48304081	6.677020073	5.955733299	5.856127739	6.118721008	6.675162315	6.028943062	5.269452095	5.374645233	6.47559166	5.155693054	5.104176521	4.802498817	5.587320328	4.698576927	5.479823112	4.471014977	5.270848274	5.13394928	5.704595566	4.354791641	4.971909523	5.561408043	4.456882477	4.469825745	4.151844978	3.615044832	4.182553291	4.619239807	4.21182251	4.26567173	4.83874321	4.396446228	4.60429287	4.6431427	4.88307476	4.194348335	5.309862137	4.59064579	5.715684891	4.896487236	5.53947258	5.051690102	5.784079552	5.619056702	5.464882851	5.765806198	5.902401924	5.305350304
524.0200195	6.621982574	6.309581757	6.055193901	5.870321274	6.088323593	5.750782967	6.047016144	5.349197388	6.218545914	5.763590813	5.395041466	5.49146843	5.011856079	6.131652832	4.942910194	4.375175476	4.838616371	4.535498619	5.073060036	5.139122009	4.822194099	5.125191689	5.05573082	5.203204155	4.767020226	3.6571877	3.80811429	4.705857277	4.279693604	4.547600746	4.217370987	4.441372871	4.701416969	4.319293976	4.201321602	4.281643867	4.538165092	4.953306198	4.542254448	4.734417915	5.366449356	5.27069664	5.479712486	5.864028931	5.267554283	5.309005737	5.191251755	5.443401337	5.136902809
525.9699707	6.689870834	7.327900887	7.056891441	6.378734589	6.323405266	6.27320385	6.570461273	5.391206741	5.993739128	5.796143532	5.039383888	5.739152908	5.578123093	5.430749893	4.81143856	5.873663902	5.01756382	5.714996338	4.785662651	5.088283539	5.548612595	4.896932602	4.517158508	5.594819069	5.09615612	4.790878296	4.522461891	4.440559387	4.460593224	4.131206512	4.656011581	4.232729912	4.154256821	4.53359127	4.555065155	4.581870079	4.669631958	4.39826107	5.384277344	4.720899582	5.115828514	5.261452675	6.289045334	5.8667202	5.839491844	5.592336655	5.148605347	5.313673019	5.046252251
528.0499878	8.67962265	7.784664154	5.690723419	6.451273918	5.815793991	6.388189316	6.350590706	5.785488129	5.588075638	6.159769058	6.188557625	5.510700226	5.881302834	5.02124691	5.003152847	4.853307724	4.985708237	5.030216217	5.704478264	7.149775505	5.179611206	5.284790993	4.740533829	4.785655975	4.962254524	5.171696663	4.951418877	4.316764832	4.36348629	4.396362305	4.172595978	4.344619751	4.004079819	4.525887489	4.502006531	4.647363663	4.536130905	5.014039993	5.36588192	5.999940872	5.662585258	4.847705841	5.67537117	5.497716904	5.879905701	5.250721931	4.921595573	5.585170746	4.845726967
530	10.70818138	8.668572426	7.862308502	6.122550964	6.599572182	5.889994621	6.623872757	6.28186512	5.558012962	5.946058273	5.431301117	5.157893181	5.110471725	4.574537277	4.893890381	5.234912872	4.794342995	5.124473572	4.983248711	5.351631165	4.711893082	4.871376991	5.346301079	5.000720024	4.821775436	4.89603138	4.097298622	4.622660637	4.049326897	4.269050598	4.286655426	4.460990906	4.028848648	4.597914696	4.541192055	4.101858139	5.072999954	4.877074242	5.048569679	5.333520889	5.30890274	5.768403053	6.109312057	5.054918289	5.341918945	5.231591225	5.02812767	4.379961014	4.244597435
532.0499878	10.44334984	10.40847111	8.301374435	7.93883419	6.487880707	5.013015747	5.690784454	6.034079552	6.064902306	6.114376068	6.200902939	5.154610634	4.714798927	5.561416626	4.826644897	5.203373909	5.187908173	5.725041389	4.507870674	4.917297363	4.650827408	5.78172493	5.19645977	5.187413216	4.93669796	4.518746376	4.438799858	3.763835192	3.565520525	4.002094269	4.191178322	4.0145998	4.066087723	4.024704933	4.154928207	4.170427322	4.244571686	4.607589722	4.629683495	4.791477203	4.873680115	5.225665092	5.73538208	5.163125038	5.249036789	5.078327179	4.924399376	4.440954208	4.208639145
533.9699707	8.384436607	8.75945282	9.651222229	8.554205894	7.160197258	6.26362133	5.162736893	5.485122681	4.818983078	5.264964104	5.796544075	5.189861298	4.988474846	5.799255371	5.175935745	4.445896149	5.081573486	4.589231491	4.069475174	4.257081985	5.070561409	4.631101608	4.270824432	4.061730385	4.49246788	4.448028564	4.512870789	4.735965729	3.773319006	4.01642704	4.183458328	3.952968836	3.864142179	4.542789459	3.671743631	3.711688757	4.61805439	4.272836685	3.992357016	5.03931427	4.782236099	4.862075806	5.160985947	5.772472382	4.951803207	4.989689827	4.720200539	4.7368927	4.130373955
536.0200195	7.028414726	6.913768768	7.803726196	8.305170059	8.668152809	7.456252098	5.829695702	6.027201653	4.856477737	5.10244751	4.360976219	4.874145508	4.390337944	4.194572449	4.114877701	4.418193817	5.048976898	5.136390686	4.071811676	4.193458557	3.847566366	3.974705935	4.267258644	4.238770485	4.585049629	4.132913589	4.000908852	4.237780571	3.783636332	3.876036406	3.720906496	3.756342649	3.823189497	3.771116495	4.158912659	4.278440475	4.388563156	4.172930717	4.025114059	4.614942551	4.842734337	4.610589027	4.646533012	5.062602997	4.890190125	4.682932854	4.38677597	4.034219742	3.829385519
537.9400024	5.158241272	6.348406792	6.837164879	7.527294159	6.393785477	6.908571243	7.029040337	5.974570274	6.36414814	5.124560356	4.467208862	4.647192001	4.183869362	5.008694649	5.117330551	4.306943893	4.388299942	3.893488646	4.453542709	4.10751152	3.270305395	4.240064621	4.367477417	3.891855001	4.282852173	3.732271433	2.990624189	3.955556154	3.957834005	3.580084562	3.453136683	3.983660936	4.066399574	3.297783613	4.058414459	3.791938066	3.602182627	4.157665253	4.02974987	4.668416023	4.085362434	5.071580887	3.989376307	4.450653076	4.773451805	4.85919857	3.888989687	3.825916052	3.519732237
540	4.509231567	4.899965286	5.361322403	5.611925125	6.687700272	8.019753456	7.901721954	8.000606537	7.063806534	5.809490204	5.18745327	4.72886467	4.377043724	4.28869915	4.446854591	3.973364592	4.430380821	4.792779922	4.185667038	4.026545525	3.896671057	3.635284185	3.738947153	4.358782768	3.368191481	3.892815351	3.949612856	3.779485941	4.22266674	3.588354826	3.397272825	3.603099585	3.944532633	4.117001534	3.153050184	3.563753843	3.738661528	4.062671661	4.098936081	4.349206924	4.517450333	4.108516693	4.697627068	4.240218163	4.698054314	3.882559061	3.966685057	3.971567869	3.682343245
542.0499878	4.454130173	4.712371826	3.848828077	5.30930233	5.352311134	7.002547264	6.975916862	8.301416397	8.04747963	7.755261421	5.725143433	5.163422585	3.613167048	4.29907608	4.283750534	5.050774574	4.239382744	4.616848946	4.820773125	3.416191339	4.293227196	4.187869072	4.210975647	3.528787374	4.115086555	3.691287756	3.420987368	3.347787619	3.807561159	3.657901049	3.695369482	3.598990679	3.545342207	3.364155531	3.84190774	3.773432016	3.477627516	4.315922737	4.278512001	3.924670458	4.558903694	3.769773722	4.224250793	4.593132973	4.706882477	4.125968933	4.148245811	4.158885956	3.518715143
543.9699707	3.867457628	4.097472191	4.210996628	4.459440231	4.189676285	5.238074303	6.44347477	7.400259972	7.46596241	7.323951721	7.429068565	6.363164902	4.417678833	4.806088448	4.320791245	4.309864998	4.571380615	4.476570129	5.106155396	3.84929347	3.921820402	4.049614906	4.15013504	3.857387781	3.856800318	3.450421095	3.185595751	3.332000971	3.747452497	3.39764142	3.827042341	3.308604479	3.342845678	3.717469931	3.744523287	3.340061426	4.232965469	3.628070593	3.432843924	3.839629889	4.036556244	4.309022903	3.980690718	3.666270494	4.491827965	4.16094017	3.723874331	3.339719534	3.355827093
546.0200195	4.28292942	3.777041197	3.99241662	3.723717928	3.89785409	3.839748144	4.565481186	5.617636681	5.560379982	6.428984642	6.706736565	6.421064377	6.155718803	4.975605965	3.693274736	4.853770256	3.12609458	3.196447611	3.800376177	4.238250732	3.913703203	3.862610102	3.925203562	3.521894693	4.113164902	3.477869749	3.043673754	2.983424902	2.910248041	3.063515425	3.060260534	3.445869684	2.930436373	3.305547476	3.841516733	3.770955324	3.148735762	4.409163475	3.81606555	4.026464462	3.950580359	3.316945314	3.711809874	3.599304438	3.590874434	3.122597456	3.485788107	3.286079168	3.869584322
547.9400024	3.491366625	3.534485579	3.023334265	3.797619104	3.528863668	3.727843523	4.585988998	3.849306822	4.220217705	5.480337143	5.293207169	5.39457798	4.803954124	5.530374527	4.27719593	4.469987869	3.592239141	3.698257208	3.485993624	3.27869153	3.750165701	3.484280348	3.38944459	3.65847373	2.791256666	2.757073164	2.953205824	2.821233034	2.711075544	3.007565737	3.242011309	3.17892909	3.317906141	2.885195971	3.26643014	3.63709712	3.944213629	3.626648664	3.179469347	3.764158487	3.47261548	3.464618444	3.508208513	3.567761183	3.903813601	3.231339693	3.397954702	3.08526969	3.08308816
550	3.530174494	3.605589628	3.350114107	3.171854734	3.756642103	3.687389135	3.518900633	3.770089388	4.089179039	3.704300642	4.090770721	4.825538635	4.807912827	4.258411407	5.008308411	4.752070427	3.74058795	3.607679605	3.355369806	3.742194414	3.051697969	3.451672316	3.780488253	3.346841097	3.216717958	3.458564043	3.255052328	2.924001932	2.935286283	2.74830842	3.556736231	3.158586264	3.06302762	3.122033358	3.167737246	3.224780321	3.425807238	3.613883734	3.52001977	3.556442022	3.187895536	3.144714117	3.307642221	2.976225615	3.239109278	3.210409403	3.479245901	3.123623133	2.852388144
551.9400024	3.190021276	3.778189898	3.201476336	2.852589369	3.742050409	3.435078382	3.084089041	3.219466448	3.012623549	3.565922022	3.927583933	3.966142416	3.827713251	4.102608681	4.614343643	4.084650993	4.455472946	4.52662468	3.551901579	3.339128733	3.341956377	3.415584326	3.113029242	2.779154062	3.025351286	3.263106585	2.696531057	2.807030916	2.725914717	3.130357027	2.738619566	3.164117098	2.819910288	2.816954851	3.362868071	2.977038145	3.226229429	3.644759893	3.14292407	3.330344439	3.588631868	2.832105875	2.998879194	3.105926275	3.154440641	3.327136755	3.056301355	2.430337906	3.011512041
554.0200195	2.931822062	2.864659548	2.655593157	3.605062246	3.738970041	3.12670064	3.192466497	3.01279521	2.559526205	3.443310976	2.980310202	2.849105597	2.899602652	3.334641218	3.480486631	4.12060833	4.741775513	4.564080238	3.604524374	4.085486412	3.673845053	3.321532488	3.012164354	2.754678965	2.564118147	2.249678612	3.709133863	2.338735104	2.322439194	2.858818293	2.960247278	2.736248732	2.733927488	2.658688307	2.883447886	2.85908103	2.737657309	2.824665785	3.317429304	3.246178865	3.214389086	2.973961115	2.992954969	3.043177366	3.287811995	3.314856291	2.957555532	2.470546484	2.966532946
555.9699707	3.01987958	2.29717803	2.987961531	2.626225233	3.308855295	2.579902887	2.458721399	3.070594549	3.11323905	3.446747065	2.391586542	3.309900999	2.102509737	2.544794798	3.091212034	3.519603968	3.590467215	3.923027754	3.463257074	3.978555918	4.023311615	3.643110037	3.276652098	2.75318408	2.852996111	2.887235403	2.24600029	2.156646013	2.517669439	2.492934942	2.7092278	2.97494626	2.510773897	2.978378057	2.689556837	2.503235102	2.759899855	2.906891108	2.994450331	2.822086096	2.920799494	2.84133172	2.973457575	2.461424112	2.411375284	2.470021009	2.614379168	2.425575256	2.528428793
558.0499878	2.499787092	2.736891508	2.810190439	2.270795107	2.426477671	2.889190912	3.487526655	2.323464155	3.079627752	2.00189662	2.962924242	2.840885878	3.089551687	2.851859808	3.378783941	2.525403738	3.152553797	3.227443933	4.144353867	3.604486227	4.136400223	3.521341085	3.282012224	2.7248528	2.556914091	2.641178846	2.090643644	2.392053604	2.604652643	2.354875803	2.952631235	2.137817144	2.735008001	2.278929949	2.593106985	2.390290737	3.298730135	2.825956583	2.615008116	3.361985445	2.747834921	2.598269701	2.528807402	2.521994829	2.829111338	2.283639431	2.895063639	1.670360088	2.34777832
560	2.516565561	2.838592291	3.27270484	2.585937738	2.348906994	2.906535864	2.840987921	2.602719545	2.771390676	2.278003216	3.142733335	2.72996974	2.150965929	2.451115847	2.243334532	2.226139307	3.198929548	2.606717348	3.277920961	2.543204546	3.750908613	4.127289772	4.023652077	3.056144476	3.137045622	1.940130949	2.171264648	1.839053869	2.440358162	2.864884615	2.370218754	2.436692476	2.88592124	2.20393157	2.713642359	2.686974764	2.767482519	2.570163488	3.008011103	2.546653509	2.657895327	2.629365683	3.123599291	2.77709651	3.36501956	2.653027773	2.30406189	2.517214537	2.25005722
562.0499878	2.195225239	3.428189516	2.032754898	2.214426279	2.591200113	2.749741316	3.032659769	2.616160154	2.705753088	2.212267637	2.987634897	2.130509377	2.09755373	2.092660427	1.923169851	2.867141485	2.339491129	2.440869331	2.864738703	3.075662851	3.733007669	3.983276606	2.905632734	3.44502759	3.226378679	3.250039816	2.321420193	1.691753387	2.359447956	2.310340405	2.338397026	2.199241638	2.412185431	2.3531425	2.155508041	2.649955511	2.492078066	2.882255793	2.542138338	2.832849264	2.694505453	3.049957991	2.370619297	2.825371981	2.597768545	2.535443544	2.450386286	2.40419817	1.826224804
563.9699707	2.58464551	2.512575388	2.315169334	2.360351324	2.652504206	3.283373117	3.038883924	2.773176908	2.245037079	2.955498457	2.605487585	2.630407095	2.436281681	2.334368944	2.260491133	2.532480478	2.220534325	2.444597006	2.298808813	2.445497513	3.108738661	3.592650652	3.530270338	3.279523611	2.788560629	3.565564394	2.738435984	2.91921401	2.370887995	2.461710215	2.284008265	2.516486883	2.002236605	2.462546587	2.435199499	2.39134264	2.482006311	2.888973951	2.86373353	1.89332509	2.022132397	2.659974337	2.070739985	2.379529238	2.417461872	2.602164984	2.304966688	1.908545017	2.488558054
566.0200195	2.098073721	2.166686535	2.624159575	2.499049902	2.414053679	2.3250494	2.6511724	2.949924231	2.666058302	2.448817968	2.875778913	2.783836126	2.8003757	2.281357765	2.916271448	2.659624338	2.476970911	1.836883307	2.506313086	2.497239828	2.970508814	2.570311785	3.178431749	3.211823702	2.846606016	2.981034994	3.581114054	2.697698832	2.211618423	2.703827143	2.431558371	2.275922298	2.173136234	2.544627428	2.222790956	2.606095552	2.661228418	2.885480165	2.476695299	2.281204224	2.451488256	1.888274431	2.058010817	2.065651655	2.578344107	2.260001659	2.507056475	2.147245169	1.747957468
567.9400024	2.897922277	3.014301062	2.037614107	2.724109888	2.687641382	2.147786856	2.085001707	2.052998543	1.930385828	2.460781813	2.441898108	1.658594608	2.235837698	2.224062443	1.720317602	2.683264494	1.962339401	2.125861883	2.597836733	2.509058714	2.475331545	2.432924747	2.10481739	2.837836504	2.794648886	2.758832216	3.49319005	2.867484331	2.586535692	2.68582654	1.967224598	2.686906576	1.919466257	2.085246325	2.43282795	2.685526609	2.626993895	2.272694111	2.520332098	2.467374563	2.213255644	2.106920481	2.423102617	2.243776798	2.230059147	1.635665655	2.07384181	1.42118454	2.22691679
570	1.97576499	2.287631035	2.003097057	2.343192101	2.052240372	2.503308535	2.593830824	2.399338961	1.995242596	2.548511267	2.425417662	1.971727371	2.351541281	2.655009508	2.240581512	2.306821585	3.027111292	1.798353434	2.379410028	2.381641388	2.345696449	2.572600126	2.058161974	2.299998283	2.216285229	2.937033892	3.143258333	2.793750048	3.000673532	2.553351164	2.50680232	2.507455111	2.089207649	2.319498301	2.509786367	2.186089993	2.407927513	2.040413857	2.339467525	2.354256392	2.048350096	2.464137793	1.917813063	1.901894331	2.239446878	2.132490396	2.463149309	1.361637354	1.901324749
572.0200195	1.977525234	1.847417831	1.804513931	2.127047062	2.196896315	2.372399092	2.614932299	2.014497519	2.324046135	2.562140226	2.091562748	2.024595976	2.299782991	2.179166794	2.082176924	1.823268652	2.359137058	2.64230895	2.263541937	2.0879879	2.07275486	2.308592796	2.245880127	2.151508331	2.411052942	2.310933828	2.461980581	2.099335432	2.778503656	2.804979086	2.915937185	2.846553564	2.510074377	2.237720728	2.9675982	2.365618944	2.314124584	2.715689421	3.058751822	2.475958109	2.038701534	2.146168232	2.214197874	2.145348787	1.973415852	2.051414967	2.325263262	1.665968418	2.043351412
574.0499878	1.831981421	1.84431982	2.520184755	2.066645384	2.535908937	2.562765837	2.256833792	1.937712431	2.545086622	2.709475279	2.676809549	2.288652182	2.402939796	2.181172371	2.338955402	2.629894495	1.965250015	2.352754593	2.062288523	2.298796415	2.806860685	2.400040627	2.288805962	2.138550758	2.355871677	2.418513536	1.974263191	2.389412403	2.798237085	2.855726004	2.289335728	2.66505456	2.638800859	2.490827322	2.417080641	2.04655385	2.633846045	2.743455648	2.38254571	2.103239775	2.006469488	2.059327364	1.692300558	1.910298824	1.537401676	1.827656984	1.932610512	1.71222043	1.725133657
575.9400024	2.092982769	2.202192545	2.156461	1.92802763	2.378386974	1.893849134	2.358898163	1.917072535	2.962899446	2.454756498	1.334907055	2.504912138	2.20038414	2.05253768	2.733239889	3.047067881	1.998466253	2.100640774	2.526019812	2.431530476	2.770249128	2.238916159	2.408103466	2.46872592	2.246921062	2.14722681	2.300577164	2.273839474	2.045176983	2.136209011	2.417222977	2.773577929	2.814779043	2.399012089	2.993762255	2.930451632	2.654468298	2.722079992	2.617861509	1.882482529	2.252449512	1.85463953	1.411260128	2.123717546	1.680953264	1.582509756	1.436687708	1.719297171	1.524291277
577.9699707	2.253289461	2.072009563	2.620922327	2.235268354	2.387276888	2.197613955	2.37709713	2.547248125	2.527383566	2.188246727	2.466149569	2.816526175	2.181936026	2.59001708	2.816178083	1.980529785	2.547611475	2.192610025	2.642334223	2.266392946	2.917936087	3.050573587	2.49058032	2.355370283	2.145900011	2.558031321	2.381784439	2.518877745	2.564283609	2.421301842	2.5395329	2.523409605	2.885347605	2.847432375	3.235445738	2.99616313	3.03727746	2.872508287	2.925827265	2.695893049	2.328795433	1.909278154	1.917145729	1.742176771	1.755947828	1.633272886	1.446300745	1.443501234	1.469623327
580	2.650143862	2.323868752	1.934673071	2.448222876	1.677778006	3.100092649	2.822234869	2.341516018	2.852456808	2.309658051	2.503254175	2.391495705	2.924935579	2.24769783	2.46401906	2.536650896	2.659444094	2.919536829	2.436642647	3.17917037	2.468483686	2.62142539	3.324664831	2.870188951	2.486562967	2.422626495	2.23882699	2.699190378	2.224769115	2.054125071	2.56594348	2.518681765	2.506330252	2.649182558	3.061543226	3.136745214	2.874022245	3.209002733	3.127179384	2.474612474	2.457468271	2.011614084	1.521939516	2.087651014	1.851614952	1.418860197	1.518286467	1.183714867	1.382377625
582.0499878	2.195383072	2.458881617	1.957150221	1.523152113	2.319484234	2.355968475	2.269987106	1.927866697	3.043917894	2.319731951	2.199171066	2.95718503	2.582022429	2.318566799	2.57499814	3.100131273	2.759732008	2.740240812	3.726550341	2.974902868	3.228355169	3.049300909	3.107863665	2.52664113	3.78580451	3.060474634	3.350452185	3.41642499	2.557035685	3.460173845	2.495897532	3.120718718	2.69564271	3.118713617	3.326283693	3.329088449	2.866840124	3.818457842	3.37676692	3.296578646	2.800369501	2.360800743	2.376693726	1.651260376	1.474989891	1.437799454	1.240050316	1.31093955	1.463348389
583.9699707	2.153661728	2.049446106	2.149349689	1.766582012	2.26734519	2.488226175	1.918690681	1.798294544	2.320395708	2.776174784	2.778231382	2.654802084	2.290501356	2.873291731	3.097658873	2.765906572	3.168397665	2.871001482	3.561195135	3.775088549	2.841511965	3.672579527	3.631998777	2.967740297	3.77363658	2.756434202	3.844094038	3.470548391	3.096329451	3.383047342	3.190047503	3.102878809	3.723638296	4.133455276	3.173728704	3.689475298	3.154616117	3.540761232	3.290900469	3.908968687	3.140634775	2.512893915	1.799411297	1.936413288	2.047199249	1.618290901	1.20480752	0.989818335	1.400236368
586.0200195	1.986231327	2.524129629	2.349242687	1.881103754	1.987130404	2.45902133	2.196684599	3.002042532	2.84706378	2.478804827	2.169968367	2.894541979	3.431881666	3.285884142	3.2703197	3.615766764	3.332103968	3.030569792	3.248188734	3.253471136	3.62923646	2.806344748	3.569215536	3.217364073	3.31278491	3.221503496	3.470981359	4.025100708	3.594041109	3.945246935	4.19166851	3.816344976	4.127696991	4.303183556	3.854723215	4.243330002	3.7793715	4.296966553	3.514894247	3.9614923	3.841914415	3.200417757	2.469780207	1.99314189	2.693448305	1.901870489	2.030926943	1.678188324	1.219783545
587.9400024	2.357834101	2.275049448	2.476050615	2.227370501	2.431226969	2.621551752	2.340179682	3.279626131	3.367647886	3.740545034	3.23636651	3.049862623	3.354897738	2.953182459	3.461589098	3.026108503	3.100455046	3.261261225	3.420171499	3.880163908	3.571607828	3.728424788	4.305911064	3.591571093	3.707032442	3.661009073	3.588580847	3.825665236	4.128578186	3.892747641	4.064764023	4.178908348	4.401859283	4.601888657	4.561479568	5.518397331	4.288225174	4.675668716	4.414067268	3.815840006	4.10729599	3.123435736	3.340174913	2.866357088	2.543425322	1.61528182	1.953038216	1.385779142	1.274256229
590	2.104913712	2.510535479	2.258904696	2.799952269	2.470042467	2.764158487	3.246581316	2.884808779	3.501661062	3.20086503	2.498425245	3.10578227	3.101183653	3.600165129	3.128886938	3.191478968	3.937714338	3.50812459	3.740957499	3.95331645	4.348138809	3.331034899	4.088652611	4.225349426	4.905669212	4.15857029	4.612639427	4.500985146	4.478822708	4.899044991	4.530008316	4.716217041	4.991156578	5.000680923	5.711187363	5.457925797	5.396454811	5.028186798	4.943561554	4.380350113	4.728822708	3.470765352	3.216024637	3.546890974	2.766178846	1.968226671	1.860596418	1.870088816	1.534971952
592.0200195	2.545310259	3.044039965	2.632936716	2.622332335	2.577065706	3.278337717	2.761461496	2.906333685	2.453167677	2.74083972	3.735846758	3.623657942	3.436174631	3.442450762	3.805531263	2.946348429	3.684419394	3.741739035	4.140950203	3.8656075	3.488093138	4.612148285	3.838808298	4.372558594	4.483416557	3.37000823	3.610010862	4.440202713	4.562585831	4.37947464	4.709149361	5.279361725	5.440993309	5.180641174	5.596401215	5.820879936	5.750826836	5.706046104	5.313453674	5.16055584	4.500475883	4.23141861	3.605567217	3.218281984	2.575086355	2.692839384	1.653540611	1.80862093	1.629704237
594.0499878	2.893924475	2.280087471	3.001262426	2.109754324	2.349016905	2.808249712	2.796956301	3.664707422	3.518291712	2.76296258	3.144717932	3.75817132	3.406894445	3.203756094	3.642616034	3.99154973	3.408210993	3.156718969	4.212062836	3.485284567	3.416037321	3.873514891	3.86048007	4.037018776	4.702288628	3.509548426	4.439949989	4.522472382	4.636921883	4.785651207	4.601028442	5.500349045	5.797768593	5.63458252	5.790548325	5.459265709	6.397259712	5.276432037	5.177268982	5.132154465	4.014842033	3.373632669	3.376456499	3.096547842	2.874477625	2.379594326	2.059214592	1.80403018	1.596301794
595.9400024	2.810517073	2.288612843	2.603957415	2.71923852	3.622950315	3.342754602	2.818487883	2.874817133	3.697951078	2.671149015	3.120579004	3.601269484	3.649488211	4.303416252	3.799480677	3.504655123	4.065037727	4.677470207	3.936887026	3.279661417	3.790280104	3.598053217	3.650786161	3.990853548	3.510403872	3.800693274	3.70323348	3.834152937	4.001419067	4.237998009	4.891814232	4.713850021	4.940742493	5.06620121	5.408543587	5.901844025	4.828018188	4.631482124	4.58771801	4.33074379	4.358567238	3.024747133	3.504903555	2.51790452	2.296694279	1.788831472	1.669578552	1.649119854	1.969962358
597.9699707	2.657609224	2.743865252	3.298461676	3.363666773	2.844274759	3.647083521	3.991304636	4.436123848	3.19860816	3.476262331	3.761820555	3.68645978	3.596866846	3.568621397	3.792934179	4.2844944	3.70385623	4.778215408	3.616411448	3.050606966	3.983185053	3.930038691	4.134989738	4.001615524	2.946959734	3.404506922	3.964968443	3.6000278	3.873426199	4.106996536	4.219043732	4.969264984	3.816069841	4.766226768	4.898467064	4.932468414	4.408555984	4.247045517	4.482168198	4.400086403	3.756083727	3.582991838	2.542585611	1.98675704	1.866171598	1.666267872	1.85189414	1.595686436	1.551100254
600	3.256998777	4.209328651	3.385846376	3.874262571	4.014315605	3.980498075	4.062877655	3.997203588	4.126553535	4.18775177	4.272210121	4.468395233	4.494671822	4.62361145	3.837771177	3.763427973	4.384192467	3.894261122	4.857689857	4.642758369	4.113349915	3.4325912	3.744649649	3.208298445	3.408792734	3.860038996	3.432647943	3.169006586	3.380006075	3.438842535	3.716290712	3.813867807	3.586054087	3.750507116	4.21441555	4.437011719	3.6935184	4.567783356	3.663535357	3.465235949	3.082071066	2.749325037	2.575664282	1.799382687	1.74206996	1.400114775	1.396123409	1.586556673	1.056681156
602.0499878	4.719733238	4.789319038	4.840709686	4.665842056	4.44573307	4.405201912	5.850608826	4.691041946	5.358082771	5.15942955	5.225014687	5.262536049	5.270143509	6.004513741	6.021461487	5.316802979	4.631900787	4.804887772	4.521010399	4.556825638	4.619450569	4.60641861	4.392328262	4.53464222	4.089653015	3.321083307	4.158870697	3.813709974	3.411382437	3.472417116	3.823024511	3.453461409	4.165277481	3.968529463	4.047372818	3.687573195	2.835397959	3.796483278	3.06850028	3.149019957	3.032287359	2.401375294	1.95732522	1.439311743	1.513361931	1.218892813	1.012335777	0.927656651	0.684720278
603.9699707	5.976035118	6.496589661	5.669758797	6.552793503	6.800545692	6.826101303	7.176558495	7.392029762	9.079040527	7.601825714	6.912150383	7.447514534	7.769818306	7.432380676	6.708974838	7.550110817	6.820113182	6.323597908	6.088112831	5.850502014	5.863319397	6.066023827	5.194666862	5.391201019	4.477936745	4.267507553	4.218943596	4.245549202	4.166316032	3.378330946	3.709298372	3.478883982	3.599597692	3.47342658	3.282199621	3.440689802	3.253614664	3.247785807	2.877858877	2.133997202	2.362340212	2.073206425	1.825278044	1.529539108	1.499460459	1.323422909	1.197460175	0.601430178	1.046691179
606.0200195	9.189930916	9.122712135	9.068964005	9.394638062	10.83329773	10.86449718	10.04304695	11.64528656	10.19756031	11.31877613	10.91671562	10.33347797	10.26336288	11.18848324	9.883613586	9.956261635	9.511916161	9.723727226	7.929629326	8.770764351	8.093896866	7.261213303	7.01071167	6.030275345	6.134960175	5.355233192	4.832756042	5.168901443	4.615092278	4.204662323	3.850380659	4.218430519	4.080595016	4.101044655	3.695776224	3.787488222	3.534597158	3.39775157	3.062353373	2.905942202	2.563578844	1.810063601	1.707736492	1.524465799	1.258072376	1.131167173	0.920699358	0.888620138	0.965316534
607.9400024	12.77662086	12.24143124	13.63688946	14.71924114	14.2311306	14.63282299	14.8065958	14.13249588	14.72280598	15.67228413	15.58158398	14.86527729	15.45988369	13.91842842	14.6052084	13.21877861	13.21954155	11.82042122	12.33332253	11.15691185	9.733107567	10.18793678	9.592270851	8.76126194	7.861429214	6.864107132	6.605419159	6.618519783	5.219082832	5.273981094	5.439473152	4.927412987	4.318675041	4.503059387	4.580527306	3.87448144	3.97820735	3.772188425	3.051091909	2.567003012	2.825546503	2.477931738	2.262166977	1.668726921	1.512981653	1.233681917	1.327103376	1.009722948	0.865246534
610	18.62466049	20.97958946	19.99720955	22.08930206	20.67502022	22.01701355	20.89035034	22.28940582	21.78006935	22.6506691	22.70002747	21.37750435	22.78420639	21.46123695	21.1427784	19.44660187	19.86987495	18.47004128	17.07224083	15.01728153	13.96429253	13.32238197	13.36525631	10.90838718	10.55973339	9.397420883	8.695734978	7.137245178	7.258229256	6.672060013	6.603401184	5.892273903	5.50540638	5.33634758	4.696536064	4.656527519	4.17202282	4.064723015	4.177689552	3.640018702	2.565650225	2.350492477	2.842009306	2.42763114	1.401972532	1.18047905	1.639376163	0.82166934	1.267457247
612.0200195	25.79851913	26.79737091	30.18254089	28.50766373	30.2306385	30.69806671	30.53450012	30.55345535	31.11615753	31.63556671	31.76542664	30.63629913	30.30204582	29.45798874	28.49242592	26.87658501	27.35571861	25.11162758	23.45555115	22.0759697	21.1870594	18.68342972	17.4511776	15.45663357	14.02067471	12.37339211	11.19872761	10.59319782	9.652201653	9.347057343	7.701869965	7.386555672	7.132166862	6.732124329	6.463638306	5.965377808	6.00666523	5.090625763	5.111021042	4.452952385	3.413423777	2.852390051	2.725568056	2.339964628	2.372403622	1.57468009	1.867372036	1.553196669	1.324750662
614.0499878	35.835289	38.05358505	37.91044235	39.74584198	39.58298492	40.81959915	40.93869781	42.93841934	42.41505051	42.83758545	43.66622925	41.60560608	38.38065338	39.97661972	37.3923378	36.02635574	36.90458679	34.91502762	31.39429474	28.35586548	28.82444	25.96178436	21.66851425	20.70134735	19.04766464	16.73455048	14.80386639	13.79776287	12.62542152	10.66297531	10.59675694	9.719089508	8.984279633	8.845841408	8.097813606	7.392364502	6.841892242	5.9442873	5.97134304	5.443943977	4.411458969	3.680845499	3.865130663	2.31470108	2.743800879	2.430169344	2.13843751	1.650414705	1.760111332
615.9400024	48.44466782	45.73813629	45.92788696	49.3094902	50.75888062	51.40016937	53.85971451	53.04673004	55.133255	52.54182434	56.63399124	51.74651337	51.33346939	50.42514801	48.5041008	48.11581039	44.12453079	43.17599869	41.932621	34.1339798	33.5656929	31.73295593	28.44521523	27.47823715	25.02625656	20.00954628	18.89920044	16.62931061	16.45056152	13.80068016	12.58660221	12.67984486	11.70798016	10.87744808	9.616254807	8.673048019	7.692386627	7.413355827	6.465378761	5.596220016	5.110215187	4.64384079	3.801529169	3.641150236	3.008778811	3.001280069	2.624028444	2.149070978	2.117066622
617.9699707	56.35131073	57.09579468	57.07440567	59.436306	60.74446869	61.24872971	63.47798538	63.24225235	64.28292084	67.54689026	66.99990082	63.08421707	62.47188187	59.24022675	59.03453827	56.44884491	55.71271133	52.20426178	48.84185791	44.01340103	44.78002167	40.28529739	36.98828506	33.74505615	31.25857162	26.08494568	23.07157516	21.69078636	19.43550301	19.47156715	16.60222054	15.89787579	15.01656246	13.29387856	12.89729786	11.28886795	10.60599327	8.852325439	7.759849548	7.032191277	6.826358795	5.596842766	5.395311356	4.731221199	4.594942093	3.451978922	3.253748655	2.934331179	2.181874275
620	59.82447815	61.69687271	65.02934265	64.27894592	69.19881439	69.52220154	71.92482758	73.66152191	72.16164398	73.28482819	73.70586395	72.87306976	69.68862915	67.2582016	67.7461853	62.79336166	65.10832977	60.30904388	59.24994278	55.86890793	50.09780121	46.37968063	42.37716675	39.58537674	35.04983902	31.71009827	28.46798325	26.93484306	23.77992821	22.26687622	21.74494171	18.95123291	17.08966637	16.71498489	15.51004314	14.82962132	12.96038246	10.70935726	11.04189873	8.699698448	8.254873276	6.293349266	6.315191269	5.590484619	5.226635933	4.445101738	4.076498985	3.709595919	3.433080912
622.0200195	66.50517273	66.71694946	67.75445557	71.2334671	70.60173035	72.15955353	75.23375702	78.1585083	76.15142822	77.36244202	77.47412872	77.49131012	72.73684692	72.85083008	74.42913055	70.84017944	69.0798111	65.07727814	64.14985657	57.19041061	54.73772812	52.33870316	46.54620743	44.82003784	39.37992859	34.51406097	33.72777557	30.44419479	28.30004883	25.66256523	24.00829315	22.40809059	20.77519989	19.71489334	18.67604065	16.33216667	14.60516071	14.09123516	12.93904877	10.86791992	9.725848198	8.641856194	7.483792305	7.096352577	6.463906288	5.804134369	5.181246758	4.149255753	4.172445297
624.0499878	65.5305481	66.28203583	67.59564209	70.86695862	75.7253952	76.85888672	78.65940094	78.48164368	77.06855011	80.42572784	80.32324219	77.61898804	79.04582214	76.39339447	76.36917114	74.32950592	72.94922638	70.41134644	66.75534821	63.46007156	60.05718231	54.60229874	50.61853409	51.07565689	45.08707428	42.75264359	39.42827225	34.21072769	33.30508041	30.95526505	28.89273453	27.43403625	24.48758698	24.32558441	22.94940376	20.18619728	18.95296478	16.71567917	16.07349586	14.28329372	12.65894985	10.65623569	9.599271774	8.942160606	8.377977371	7.199028969	6.442278862	5.93076992	4.955534935
625.9400024	65.16543579	67.42695618	67.26432037	70.20506287	72.2602005	73.64798737	75.22928619	78.62490082	78.95053864	80.59938049	80.07463837	79.56453705	77.52338409	75.73595428	77.96941376	78.32183075	75.02276611	74.67902374	70.25732422	68.63381195	67.67149353	61.35887146	58.68698883	55.09642029	50.68286133	49.48426819	45.18340302	41.55450439	39.84285355	37.39323807	35.80915451	32.72841644	31.03242874	31.11290741	27.96135902	26.85562897	24.4499855	21.72845078	20.30410576	17.8359642	15.42742062	13.0544548	12.11773396	11.55166817	10.07039738	9.513077736	8.579752922	7.241393089	6.785079002
627.9699707	68.73777008	69.75654602	71.94579315	72.07862854	74.87658691	76.32662964	77.55049896	84.28356171	84.38332367	83.93876648	82.67722321	82.3123703	82.06054688	83.50243378	83.77587128	82.71577454	80.53451538	79.43434143	81.06884766	78.24275208	73.92140961	72.50197601	70.88070679	66.21676636	64.53598022	61.7120285	56.36262131	52.87452316	50.10009766	49.69236755	46.13942719	43.44414139	40.07242584	38.98217773	37.1784668	33.34355164	31.29428482	28.55124664	26.30776978	23.04000854	21.68885231	18.72127533	16.87306404	14.93270206	13.86357498	12.77657509	11.03475571	9.932833672	8.651641846
630	79.25439453	78.74350739	78.76899719	83.88900757	84.50828552	86.73083496	86.8105011	93.70011139	92.78041077	92.58200836	93.10063171	96.2675705	97.92111206	96.61578369	97.66295624	102.6462326	102.7791748	101.4843445	101.6278534	98.95635986	97.75366211	92.60731506	93.7191925	91.33007813	87.443367	82.95127106	79.52267456	74.02786255	70.07819366	67.79720306	66.13373566	61.8596077	58.85521317	55.40073013	52.24731064	49.60335541	46.11091995	41.8511734	38.52833176	34.45823669	32.59197617	28.48090553	25.13831711	21.95253563	21.28824425	19.59353447	17.27897263	14.89108181	13.9159174
632	91.75216675	96.07831573	97.30754089	99.71453094	101.2337723	104.28405	104.4951401	110.7118683	111.2952957	117.0922852	116.4004517	118.4958725	119.4011612	124.4942551	124.689621	128.2741699	130.045578	128.7411194	125.5876694	132.0328064	125.253479	126.5915451	128.0682983	119.7404251	119.1806107	114.9363708	109.3539734	104.3815765	101.1331406	96.79683685	96.67765045	87.62261963	86.24835968	78.56703949	76.29794312	70.44526672	64.84622955	60.56212234	57.25022507	50.53082657	46.26283264	40.93361282	38.23674774	33.50152969	30.97764206	28.91795349	24.46872711	23.23348045	19.87996101
634	103.1127701	105.8019409	112.1254959	109.1538162	114.1242905	118.1383667	114.9962234	123.4221191	127.7130051	124.5190811	130.5202484	132.4279633	134.9804077	137.2837982	140.9865875	144.3772278	145.4253845	147.909668	152.2845459	149.8463745	153.0997925	146.7612457	149.9770813	149.9104614	145.5880127	134.2269897	132.1523438	127.7206192	120.6704407	115.9749069	112.1950607	107.8106842	103.252594	97.93770599	96.44126129	87.11215973	80.91653442	75.60731506	69.99140167	62.1275177	57.42675018	48.95736313	45.71603012	40.14777756	38.82271194	33.9889946	33.16106796	26.37338448	23.59376144
636	104.809639	102.289772	109.4102478	108.5133057	114.9763641	113.6852188	119.7604752	123.3591461	121.5981445	124.0002365	129.2950592	129.8913422	133.0370026	135.734787	141.7012787	143.9442444	144.4425659	146.1583405	151.161026	148.3885651	149.679718	153.0888519	147.9124908	147.6147308	140.6348267	140.9920807	134.3621826	126.9816208	120.9532623	118.5859528	112.7631302	108.8055649	105.5521698	99.00318909	95.57092285	89.52230835	81.95656586	76.75331879	72.38789368	63.57936478	58.47515106	52.39377213	45.81489944	42.31454849	40.50562286	35.01120758	30.78818893	28.92672729	25.47781372
638	88.27377319	92.1080246	90.76248932	91.9197464	98.61734772	97.65686798	99.07284546	102.1577454	108.3013763	108.0705261	106.2697144	109.569931	113.9873428	115.6652603	121.5239105	120.4112015	121.1666336	125.0237198	128.7886963	126.4867172	130.1422729	133.5641327	128.0550232	126.2166901	121.2370071	120.0515366	114.6716232	110.2817307	106.604599	101.925972	99.65216064	94.06207275	88.84290314	85.65421295	83.09805298	76.19989777	73.10614777	66.79855347	62.44704056	55.23409271	50.10882187	44.4002533	40.23498535	37.284935	36.66165924	30.13651848	26.91565895	24.89706612	22.44406319
640	67.80404663	67.93689728	71.24401855	70.78643036	74.21489716	75.17701721	74.23345184	76.99887085	79.67865753	84.81157684	84.43023682	84.71302795	82.58019257	89.24495697	91.2310257	88.883461	94.54323578	93.56707001	95.77641296	97.36567688	97.11241913	95.09980011	95.6098175	94.00294495	93.09526825	87.82701111	84.45388031	81.36423492	78.9710083	77.02623749	74.09432983	70.63890076	68.36061096	65.81109619	63.2231102	57.92925644	55.84924316	49.77486801	47.81842804	42.43067551	38.13221741	31.62612915	30.35919952	26.35877037	25.91304016	23.20207787	21.53615379	19.04276085	16.23622513
642.0200195	51.57592773	50.65062714	51.68465424	53.76821518	52.24355698	55.85815811	57.63148499	58.3447113	58.76309204	62.02750015	63.57326126	62.88344193	62.77646255	64.49271393	68.08139801	68.27980042	69.01650238	70.68544006	71.22688293	70.26292419	72.17784882	71.52159119	71.59400177	70.09901428	67.84528351	65.20158386	62.05908203	59.85366821	58.81492615	53.57066727	53.64748764	51.66732025	49.26432419	47.14680862	46.33804703	42.16344452	40.64133072	36.10144806	33.88906479	30.85012054	28.47592735	23.89497757	22.24213982	20.86874962	18.92101097	16.87421799	15.10401249	13.63481712	11.75371933
644.0499878	40.55552292	38.07329178	39.38660049	42.51036072	41.3824234	43.93523788	44.26499939	46.10153198	47.41956711	46.50939178	47.31523132	48.88032913	49.42395782	51.68262863	50.96820831	52.54621887	51.79509735	54.11006165	53.73067093	54.54156494	53.97797775	54.00987244	53.75775909	53.64724731	50.02518082	49.39143753	46.92857361	45.05386353	42.77253342	42.18510818	42.00086212	39.35241318	37.1254158	36.5391922	34.48434448	31.95979691	30.54706192	26.56459236	26.06998062	23.40090179	20.45915031	19.87793541	16.4777832	14.84106922	14.05796909	13.83642864	10.6987648	9.739180565	9.388110161
645.9400024	31.36013412	32.19376755	31.77217865	34.34595108	34.6326561	36.45973587	35.56943893	36.26816177	38.51931	38.65179443	38.07017899	39.70045853	38.4396286	40.41149902	41.99256897	43.48999786	42.42640686	43.52995682	43.61726379	42.09544754	42.48266602	42.21292877	44.53185272	40.54390717	39.30270767	38.92131424	37.30041504	35.38700104	33.96774673	32.84448242	30.48576355	29.53568459	29.2977066	26.52857399	26.80574799	24.54633904	22.96598816	20.87743759	19.9325676	18.92877388	16.03634071	13.531106	12.59654045	10.99951267	10.32529163	9.520537376	8.516357422	7.18157196	7.408849716
647.9699707	26.23731232	25.97530174	25.75145721	27.81204796	27.6819973	30.08897781	31.53272247	31.17373657	32.94274902	31.12874222	31.30778122	32.84286499	31.90704346	32.05884933	34.99850845	34.44327164	37.05133057	35.02318573	34.66797256	36.36102676	36.12294006	34.75821304	32.21737289	31.59552002	31.43708801	29.85502434	28.63569832	27.75543213	26.86230087	24.93096352	23.93486786	23.51480865	23.00210571	22.33407974	20.77515221	18.68544006	17.98065186	16.98947906	15.61069584	13.21825886	13.06163502	11.41388512	11.13718605	8.862286568	7.372629166	7.955368996	6.822299957	5.655654907	5.250304222
650	22.3603096	23.64424706	21.98816109	21.87375259	25.62753105	25.71059608	24.86709023	26.28590202	27.275177	26.06270027	27.3681736	27.6488781	28.82575226	27.94174385	29.14826965	28.01730728	27.49290657	28.00958443	27.5678463	27.98114395	26.48623085	26.23618889	25.45909309	25.74908066	23.62060165	25.24845886	22.15697861	21.86953926	21.02981377	20.46923828	18.69437408	18.9212513	17.4570694	16.80122185	16.33189964	16.87972832	14.73089886	13.05817986	12.97879219	11.38573837	10.79288578	8.866393089	7.797868729	7.088850021	6.963815689	5.308112144	5.304249763	4.215772629	3.776015997
652	19.70654488	19.7170639	19.79971123	19.51329041	21.38306618	22.16884613	22.04232216	23.03246689	23.52304077	24.2734108	22.6980381	22.55700874	23.52304649	24.26447296	23.49199867	24.78621674	25.54851913	23.93821144	24.63451004	23.00164986	23.65796661	23.48768044	22.73566818	21.72465134	21.52027512	19.20471191	18.59981346	18.21809196	17.43169212	17.34183693	16.51553726	15.73396778	15.07181835	14.50872898	13.83090115	12.4995966	12.06813908	10.45841694	10.05468082	9.882349968	8.70884037	8.059138298	6.146435738	5.763953209	5.334164619	4.825762749	4.200751305	3.583411455	3.338982821
654	16.81138611	18.48193932	17.55320358	18.67826653	17.56300354	19.30635262	19.79475594	21.77869797	20.62564278	19.65254211	20.77375793	21.12989616	22.00499916	21.04075241	21.75378418	21.21649742	21.24705696	21.09963989	21.63658333	20.60169411	19.40104485	19.47971153	19.79493713	19.32459641	17.7204628	16.55346489	17.62696075	15.12448978	13.90485096	13.92191887	13.95829105	12.6637516	11.57395172	11.52555084	11.19360065	10.73818207	9.137701988	8.645971298	8.468257904	6.905101776	6.81692028	5.878460884	5.011260986	4.669874191	3.817996264	3.764890432	3.692913771	2.561555624	2.498617411
656	16.24671173	15.83320332	16.29043579	16.47257423	16.82335663	19.37643242	17.69054031	19.46686935	19.23697662	19.56969452	18.74705505	19.82300758	19.29403305	19.43961525	20.2803936	20.01384926	20.46924591	19.95610237	19.08483696	20.05524254	18.24175262	18.38321495	16.30795288	16.74060822	14.84304333	14.20999718	14.16306782	13.00603485	11.75108719	12.39881992	11.31885433	11.0802021	10.2626791	9.934335709	9.939717293	8.897406578	8.836135864	8.436199188	7.191185951	6.677674294	5.265731812	5.024347305	4.56278801	4.00706768	3.822062254	3.393158197	2.46091485	2.487299681	2.088293552
658	14.90010548	15.77673435	15.64648724	17.5316391	17.68040848	19.04321098	18.19217491	16.98757744	18.44093704	17.76832771	19.15692139	19.00062943	18.86135292	20.39905167	19.12631416	19.57122803	20.34427071	19.71457863	18.1232338	18.01291275	18.0132885	16.85087967	14.93059826	14.66236973	15.75256824	13.72241402	12.95263004	12.69397926	12.31512642	10.42890835	10.59283161	10.31032085	10.0491724	9.40292263	9.165880203	8.901629448	8.419276237	6.987611771	6.228578568	5.866690636	5.393734932	4.782514572	4.281616211	3.49649024	3.552286386	2.867145777	2.342393637	1.915593863	1.507387161
660	15.52493572	16.73144722	16.40084839	16.88643265	16.48499489	17.75103569	17.31764984	18.37164116	19.18741608	20.08013344	18.95019722	19.73386383	19.19286537	19.65391922	19.32490158	19.20897675	19.8847332	18.63718414	18.17008209	17.62648582	16.98359108	16.22249985	16.2042675	15.96162128	14.96703243	13.88442612	13.31838036	11.99096489	11.68452358	12.24043655	10.2911129	10.47960854	9.384691238	9.358445168	8.466237068	7.442173004	7.198255539	7.574467659	6.93507576	6.559550285	5.080563545	4.903893471	3.744385004	3.129101515	2.766796827	3.383250952	2.613210917	2.367776871	1.665105581
662	17.09556389	17.04005814	17.02066994	18.49010086	17.90093613	19.76761246	18.72437096	18.84547615	20.63972092	20.5193882	19.87338638	21.06732559	19.93140793	19.5070858	20.01529884	20.11547279	20.6698513	19.197155	18.43417931	16.74952126	17.57239914	17.27805328	17.050354	16.42628098	16.11799622	14.15493774	13.20108032	13.34832573	11.9008379	11.84710693	12.05460835	10.4308033	9.82256031	9.800225258	8.746094704	8.465118408	8.327289581	6.532252312	6.69119072	6.08220768	5.198744774	4.803216934	3.887115717	3.358858347	3.349956751	2.41471839	2.430515766	2.19619894	1.731151819
664	17.26286697	16.96031761	18.24136734	18.55252266	19.89802361	20.02268219	20.20048332	20.16010094	21.1292305	20.73880768	20.54630852	21.24676132	21.41225052	20.15259933	21.68758774	21.11410904	21.39709282	20.82782364	19.54824066	20.60309982	19.62246323	19.41802979	17.02928734	16.87379456	17.72862816	15.46971416	14.75950718	14.4640646	13.37339592	12.5148201	12.12393951	11.74754143	11.55266094	9.691397667	9.661833763	8.129387856	8.404738426	7.729380608	7.474604607	6.272801399	5.994534492	4.868769646	4.811714172	3.852809668	3.012236834	3.009509325	2.654496431	2.385605574	1.703752041
666	17.87522507	18.15267181	18.89491272	19.28360939	21.49521828	20.04049492	21.80747414	20.80595589	21.84477234	22.43246078	21.84390831	22.42533875	22.10698509	22.07580948	23.16812325	22.78006554	19.68317032	20.71655273	21.57431412	20.13580513	19.69890213	19.10837364	18.29967499	19.10563087	17.37184715	16.24762726	15.63842678	13.68148136	13.69373417	13.87910938	11.66676998	10.96364784	10.93404961	10.32827473	10.46100235	8.711752892	9.199558258	7.095366478	7.142212868	6.07315731	5.889802933	5.209202766	4.162997246	3.50865531	3.77922225	3.465254068	2.701099157	2.614574194	1.582670689
668	19.31803513	19.27046585	19.48756218	19.50836372	19.84988022	21.82983208	21.75058937	22.90442467	24.29619789	22.13605118	21.18560791	23.22099304	21.90099335	22.32888412	22.96733284	21.60163307	21.92176056	22.77247238	21.71786118	21.56084824	21.47877121	20.6122818	20.08637047	18.97356987	16.92378235	16.50885391	15.7452631	13.72048283	13.58198929	13.4565506	13.4537344	12.13529301	11.54249287	9.990774155	9.785973549	8.844403267	7.843891144	8.12430954	7.295881271	6.579190254	5.744224548	5.373725891	4.266694069	3.906694651	3.775222063	3.338397741	2.636207819	2.094225168	1.956587791
670	19.81328964	19.84859848	20.13735962	19.81551361	20.93984985	21.35100937	21.8420372	22.7826004	22.11353111	22.86370277	23.29630852	23.4861145	22.71231079	23.21555901	22.2795887	23.14071465	23.7375946	20.04884529	21.21279335	21.05277443	20.10871696	19.58645439	17.61727524	18.31708145	17.45009232	15.7869482	15.27969265	13.57692242	13.741745	13.15458298	12.31842899	11.23529816	11.05874348	10.0445013	9.489922523	8.96325016	8.068787575	8.10439682	6.940747261	5.848386765	5.536772728	4.445842743	4.371658325	4.141792297	3.688358068	2.965616941	2.792981386	2.662089109	1.877038479
672	18.09539604	19.1354866	20.45325851	20.69549179	21.49514008	21.30489349	22.4780426	22.84225655	23.86374664	22.6511097	23.10049438	23.21034622	23.63651657	22.78739357	22.15229988	22.66156769	23.7744503	22.76882553	22.78521347	21.88050842	20.31127357	19.2870121	19.14020348	17.51948929	17.84447861	15.88421345	15.31304264	13.44663811	13.6494894	11.45693493	12.31422043	11.25242615	10.56321907	8.941885948	9.466100693	8.515915871	8.045934677	7.434225082	7.132045746	6.05812645	5.403102875	4.661178589	3.719802618	3.605811357	2.876549959	2.794891596	2.636642218	2.466623545	1.986644745
674	20.03027534	21.04037666	21.70946693	21.30833054	21.85312843	23.4608593	24.0273838	24.17124748	22.88571548	21.87583733	23.50047493	24.54423523	23.78583717	24.12802315	23.40361595	24.25107002	22.24175644	22.40061378	22.22243881	21.26813316	19.71822929	20.69527817	19.49808502	17.39826393	17.16606903	15.91746616	14.66953754	14.41795444	13.1984129	12.24447632	11.22489357	11.46662235	11.12311935	10.41786289	10.06430721	8.990750313	8.2822752	7.424225807	6.728138924	5.854314804	5.278401375	4.031077385	3.841212511	4.046227455	3.009771109	2.785976648	2.333304405	2.089596748	2.050367594
676	19.77533913	22.09095192	22.81647491	22.21488762	23.87609482	24.05914307	24.05606651	23.30098152	25.88440132	25.31502914	23.96173477	24.47863388	24.96542358	24.58470154	24.52734756	24.25305748	22.63463211	23.57181549	23.02439499	22.72408867	20.89074135	19.74082184	18.96206093	18.52818108	17.63352394	16.51296616	15.57028103	13.91714287	14.90650845	12.95688248	12.34767151	11.2545681	10.86957359	9.45909214	9.15137291	8.931810379	7.639690399	7.149822235	6.171965599	6.107308388	5.27972126	4.422474861	4.28441906	3.687547445	3.100021124	2.781167269	2.569895983	1.691390038	1.312826633
678	20.7877636	22.66335106	23.15680695	22.37563515	23.65251732	25.13585091	24.9274826	26.79710388	27.21616936	26.88496399	25.95101547	25.09183693	25.22493553	27.09210777	26.07053566	25.70692825	26.04527092	26.64039421	23.27638626	23.49070358	22.39629745	20.38240433	21.44755936	19.77746964	17.72138405	17.23094177	17.37841606	15.25379276	14.41658688	13.0197773	11.71605301	12.22960472	10.66195107	10.88387203	9.989919662	8.626516342	8.714424133	8.232124329	7.01219368	6.35438633	5.849918365	4.436034203	4.330721855	3.494710207	3.719259024	3.430018187	2.983050108	2.89620471	2.300562859
680	24.05752754	23.54766273	23.20811844	25.09216118	25.83730698	27.41882896	26.30394173	26.03399658	29.85599709	27.65481186	26.46763229	28.51721954	27.2622242	27.25581551	26.83455467	26.26538849	28.4412899	26.36006355	25.78350449	24.78954124	23.57962036	21.4384346	21.520998	20.94830132	18.51227951	18.88193321	16.34193993	16.36514664	15.04806232	14.26390362	13.75612164	13.01057911	12.40939903	11.87310219	10.81770897	9.953827858	9.244351387	8.105822563	7.562945366	6.792476654	5.957559586	5.42117691	4.669651031	3.228619337	3.556908846	3.411631346	2.754090548	2.346518517	2.423564434
682	23.51508904	25.49900627	24.64596558	26.41120529	26.32468224	26.62482262	27.45024681	27.64727783	29.44491768	28.27895546	30.00933838	29.69236183	27.09864807	28.9866848	28.96688461	29.10440254	28.18853378	28.14379692	26.91649246	26.19046593	24.81110001	24.6871357	22.37370682	22.03347969	20.84218025	18.89102364	17.33596039	17.56102562	16.58098602	14.74195576	14.21048164	14.59116268	12.71924114	11.9743557	11.25354481	10.11374855	9.411704063	9.045291901	8.117682457	7.837451935	6.765989304	5.762997627	4.820503235	4.535960197	4.180542946	4.013439178	3.32145524	3.281775236	2.104508877
684	25.30399895	25.39779854	27.68951225	27.24938583	26.64945602	27.17768288	28.41322708	29.47649765	29.83090782	30.39488029	30.99339294	30.20637512	30.88846588	30.67114639	29.64761162	29.48631096	28.24110603	29.78173828	27.44809723	26.08412933	26.78557014	26.38935661	26.11359024	23.96031189	21.83021355	19.93879128	19.0742588	18.12268448	18.00426483	16.71018219	15.92582798	14.96277905	13.38006878	12.13017178	11.86355019	11.60991001	10.22661495	9.608614922	8.619578362	7.958646774	7.388311386	5.452880859	5.041703224	4.987559319	4.319887161	3.85065484	3.556453943	2.448780298	2.907906771
686	23.70907402	25.87859726	26.87435532	27.08376122	28.45866585	29.71843338	30.05359459	31.08003616	31.5559845	31.17720795	31.5771637	31.0550499	31.74212265	29.99245834	31.92720032	30.53739548	29.29669762	28.2832222	29.60408211	28.4095726	27.26196861	27.08951569	24.5899353	22.62970543	23.43135643	21.71809006	19.89789009	19.18209076	17.87882805	16.34963226	15.88925838	15.51076794	13.89568043	13.07705402	12.80799866	11.52381134	10.6690731	10.39735794	9.630151749	7.786664963	7.163297653	6.644348145	6.016648293	5.086460114	4.73358345	4.0305233	3.558706999	2.58532691	2.420943737
688	26.00682259	25.22394943	26.11184883	26.32904243	28.22528839	28.09477997	28.93848038	29.87324905	29.49412918	29.35105324	31.87007141	29.24533272	30.79145432	30.7250824	30.9705925	30.04188156	30.21589851	29.21868134	30.83755493	29.13934135	28.19542122	26.16164398	26.20994377	25.13223839	23.48328018	22.98353577	19.98826599	19.85217285	17.92698097	16.43701935	16.65918159	15.60600185	14.66966724	14.23077679	12.63426685	12.07948208	10.76147938	10.36388588	9.21268177	7.797348976	7.526745796	6.400989532	5.486527443	5.051511765	4.261143684	4.122572899	3.39482522	3.523128748	2.950748205
690	25.22751045	24.6544323	26.01545143	25.73318863	26.69633293	26.94281769	29.58393097	28.38335037	26.91766739	28.36541367	27.97863388	27.67799759	30.32928085	30.90874481	29.3253994	27.73872948	28.76869774	28.94427872	27.20566559	27.4047451	27.3253231	26.48510361	25.65284729	23.71987724	22.36977577	20.64090729	20.5696373	18.30096626	17.86330032	16.12828445	16.67977905	14.50920582	14.23683643	13.3924799	12.69579697	12.21462727	10.1574192	9.423631668	9.470689774	8.118806839	7.246254921	6.575367928	5.562351227	5.017004967	5.17606926	4.249254227	3.410053492	3.489227057	2.212653399
691.9699707	22.52779961	24.89936638	22.77081299	24.20515442	26.05508804	26.58212471	25.47495842	26.70641136	26.97929764	26.6747818	28.62190819	27.9053936	26.64126778	27.4415493	29.10169029	26.76354408	27.37139702	28.00129509	25.72130775	27.53652	26.55467796	24.55767822	24.83755684	23.69323349	23.29170799	20.99540138	20.61715508	19.30186081	17.28673553	16.64482117	16.59985352	15.37481976	14.26805401	13.14984131	12.68816471	12.05359459	11.29533768	9.846739769	9.388832092	8.657751083	7.172768593	6.237298965	5.156506538	4.54282093	4.371440887	4.686190605	3.492838144	3.301408052	2.755147696
693.9400024	22.47233772	21.09086609	21.89286232	22.38869667	23.86680222	24.3119278	26.28832436	25.70781136	24.46648788	25.36634636	24.61347198	26.64044762	26.02785492	27.725914	26.05455208	27.17358208	26.01076126	26.40054131	23.92675209	26.58961105	23.91276741	24.30367279	23.06824684	22.16513443	22.06908417	20.10938835	19.76527214	17.73003578	17.10225677	17.37601089	16.74476814	14.97441006	13.93963528	13.29563713	12.85584259	11.24937153	9.841979027	9.651705742	8.636606216	7.690332413	7.53318882	5.817138672	5.674346924	5.262905121	4.381555557	3.809931993	3.375612974	3.425933123	3.027580023
696.0499878	18.60277748	20.94357872	20.84712791	20.7609539	21.94239426	23.3223877	23.50733376	23.11234856	23.94948959	23.12331581	24.810112	24.0126133	27.62920952	25.12717056	27.17934608	23.93932533	24.92842293	23.33078575	25.37448502	25.83179092	26.15239143	24.10708618	24.0220089	22.97530937	21.43785858	20.02710915	19.59212875	18.31429863	17.72571754	17.48028183	15.9644804	15.78821659	14.37022018	13.25887489	12.40847778	11.71979141	11.68259525	10.03231525	9.338685989	8.15294838	7.232786179	5.698395729	5.965696335	5.400773048	4.447518349	4.005752563	3.919555426	3.041000128	2.654981375
698.0200195	19.64135361	20.05063248	21.28177452	20.58925819	20.73079872	21.59770012	22.18889809	23.37740707	22.56165886	22.65938759	23.68341255	24.37972641	24.43513107	24.77951241	24.9251976	23.43253136	26.19735718	23.71783447	25.11852455	25.93777847	25.26889992	23.75995827	25.36968422	23.77438736	23.07729149	21.32147026	20.23163605	20.05023003	18.47138786	17.43826294	16.7962513	15.08811855	15.65065098	13.89472389	13.00486946	11.9550724	11.45667744	10.7287817	9.519434929	8.404785156	7.351607323	7.351943016	5.967839241	5.773659706	4.827118874	4.285358429	3.839835882	3.433758497	2.590064764
700	20.09680939	19.05353546	19.94578934	20.53651237	21.95514107	22.21268082	23.04065514	22.66971016	22.31278992	23.18227577	23.35104179	23.3054142	24.34011269	24.09485435	24.17838287	24.84629631	25.67183304	26.15109825	26.29644585	26.33982468	26.53229523	25.92249489	25.300951	24.77886581	23.37904549	21.77226257	20.47649384	20.87451363	18.46627998	18.50537109	18.84377098	17.24452209	15.74425411	15.01731014	14.01875973	13.10083485	12.44819832	11.85422134	10.46824074	9.323944092	8.353344917	6.697422028	6.230195999	5.562661171	4.893066406	3.884409666	4.344380379	3.714715242	3.358196497
701.9699707	20.11296844	20.63586235	21.20486641	21.25837326	20.49215889	21.77747345	22.24754715	23.22875214	23.73127747	23.51778412	24.8352108	23.35673141	23.94368935	25.37098885	26.76723671	25.98968315	27.94391823	28.47337914	28.23971558	27.87901878	28.22038269	27.31077957	26.81894684	26.34787369	25.85471344	25.24508858	22.88656616	21.65369415	20.17224693	20.75218964	18.7684021	18.07418251	17.50889206	17.18991089	15.85343838	14.44988346	13.03912163	12.47831345	11.50126553	10.4899044	9.811885834	8.310982704	7.27089119	6.316830635	6.528367043	5.204291344	4.619405746	4.441372871	3.561384439
703.9400024	20.30893517	20.03821564	21.71838379	20.51314735	21.54037666	21.32631493	24.09037209	23.75979996	25.13656425	23.98187637	25.0147171	26.29285812	24.74897385	25.99395752	26.63293648	27.04809952	26.5987606	28.02029228	28.98003387	29.69730949	28.5820179	28.47545433	28.94744492	27.34449577	26.56790543	25.91780663	23.876688	23.02431107	22.58464241	21.7362442	19.96622658	19.56145096	18.47829628	17.03589249	16.64326477	16.17821693	14.2785759	13.20199966	12.19180775	10.16579151	8.982191086	8.940776825	8.270728111	7.205924034	6.10158062	5.650475502	4.969087601	4.021980286	3.805953264
706.0499878	18.90586472	19.62692833	19.62999535	18.39429474	20.9118824	20.15123367	22.7498188	23.05610466	21.9617691	23.11712837	24.68367195	23.98704338	23.93170357	24.48490143	25.45434952	26.53544426	28.41693878	25.54703903	28.0494709	28.00240517	30.22106552	29.21305656	27.34867859	27.1999855	27.37633133	25.0077858	25.42213058	23.05927467	21.72179794	21.86638641	20.31210709	19.46686554	17.92246819	17.09749985	16.21989822	15.96658993	14.17736912	13.829669	11.3779974	11.07268143	9.800930023	9.099550247	7.792840958	6.78811264	5.663170815	5.55327034	4.841029167	4.195610046	3.911783457
708.0200195	16.91926384	16.8371067	19.12630081	19.22166252	19.78838921	19.85847664	19.05200768	18.61236382	19.92201042	20.80467987	21.25541878	22.23908424	21.68637848	22.06702042	21.62024498	21.49871826	24.53672028	23.53773308	24.75065231	25.82636642	25.36232758	26.30116653	25.5693531	26.08060455	23.36255264	22.91839409	21.24810982	21.37257576	20.63096619	19.07695389	18.17487526	17.25254059	16.83501053	14.99973774	15.03452587	12.86389446	12.73643112	12.99293423	11.05324268	9.613005638	8.441998482	8.133522034	7.307474136	6.19977951	6.177023888	5.243236542	3.867718458	4.496376038	3.515942335
710	14.67828274	14.56545353	14.19600105	14.84451962	16.22461128	16.12221718	16.3437233	17.46985626	16.99343872	17.7885704	17.10672188	18.2410984	17.52099037	18.53351402	21.35221672	20.53553772	20.8058548	21.89801407	21.99544334	21.44905281	21.68902969	21.54542542	20.96930504	21.37805557	19.19753838	19.23814011	17.70395851	18.05937386	15.98915768	15.92861462	14.88291454	14.48385715	13.73197746	13.17887115	12.16931629	11.22135925	10.58670616	10.06566238	9.481088638	8.351218224	6.870662689	6.829780579	6.252077103	4.839296341	4.295780182	3.850703478	3.970199823	2.415962458	3.034483194
711.9699707	11.72535133	11.64325333	11.488554	12.64614868	12.49917412	12.39108849	12.7878933	13.27954769	14.42117786	12.74855995	14.79150105	14.08630276	14.95512676	15.40405369	14.62060452	15.80335903	16.5430069	16.98791695	16.62812614	18.53499031	17.46426392	16.98326302	17.35682678	16.26189232	15.84030819	15.99210072	14.69638729	14.63042736	12.94018745	12.7184391	12.88689804	11.75721836	10.22374535	10.22749615	9.488566399	9.848807335	8.498423576	7.526127815	8.236783981	6.668448448	5.943356514	4.943491936	4.453633308	4.049868584	3.784151793	3.579148054	2.522915602	2.387578726	2.208147049
713.9400024	11.10271072	9.241098404	10.19125557	9.644852638	10.05421162	9.75216198	11.06007862	11.10960293	11.93501472	11.11695099	10.51561451	11.59107304	11.64658165	12.48149395	12.03297806	12.84936237	12.27173805	13.79202843	13.12276363	13.55784798	12.66952896	13.6292181	14.80128574	12.81696224	11.86488438	12.56917477	10.71652889	10.85894871	10.86714554	9.416089058	9.793403625	9.070679665	8.640642166	7.83602047	8.016884804	7.258966446	6.808429718	5.706399918	5.325827599	4.815420151	4.179776192	3.710675001	3.156360865	2.846172571	2.810896635	1.994064569	1.410217047	1.547570467	1.681146145
716.0499878	7.413885117	6.995126724	7.747835159	7.795496941	7.848194122	7.887769699	8.550979614	9.08221817	8.843729973	9.595281601	9.536079407	9.225655556	8.985650063	9.880984306	10.02370739	9.095123291	10.1891346	9.788305283	11.5205698	11.4749918	11.41984749	10.40795898	10.60836887	10.41970825	10.07185459	8.600222588	8.593102455	8.465762138	7.903057098	7.174057961	6.642987251	6.803984642	6.951821327	6.350933075	5.532544136	5.537191391	5.423822403	4.911952972	3.60432601	3.600696325	2.61246419	2.645430803	2.664570093	2.197039366	1.73862505	1.761285782	1.441092968	1.117087364	0.934718609
718.0200195	6.092382431	6.33743763	5.810066223	7.020230293	6.722364426	7.268019676	6.711997032	7.07388401	6.445402145	7.928897858	7.394983292	7.348719597	7.239505768	8.800815582	8.590156555	8.540308952	8.355406761	8.23050499	9.121471405	9.009872437	9.671016693	9.185414314	8.83677578	8.298897743	8.228569984	7.244683266	7.037250519	6.554264069	6.200431824	5.6922369	5.326360703	5.781691551	5.300032616	4.581282616	4.513242722	4.168829918	3.912522078	3.588687181	2.838134527	2.691357374	2.409267664	1.910250425	1.819921732	1.503874779	1.729750395	1.253674746	1.07809782	0.592655659	0.740622759
720	5.10177803	5.281825066	4.761585236	5.809316635	5.213084221	5.506526947	5.989322662	6.488110542	6.215189934	5.996086121	6.268753052	5.905819893	6.873520851	6.922114372	7.01538372	6.841744423	7.181911469	7.600408554	7.895842552	7.127874374	8.441011429	6.305916786	7.837715149	6.988192558	6.415111542	6.039441109	5.246238708	4.998118401	5.059776306	4.857073784	4.343394279	4.669872284	3.549335718	4.054833412	3.852887869	3.344214678	2.66915679	3.006897688	2.417446613	1.925301552	1.478138208	1.419447422	1.4209373	0.950782776	1.204421997	0.637909889	0.656862736	0.480884314	0.522132635
721.9699707	4.739644051	3.899891615	4.123826027	4.471723557	5.216981888	4.125860214	5.04366684	5.020757675	5.421112061	4.878645897	4.484847069	4.856072426	5.157123566	5.844941139	5.610206604	5.668854713	5.86016655	6.434704781	7.059286118	6.97522831	6.091169357	5.901750565	6.031571388	5.521718025	5.088376045	5.098381042	4.793269157	4.025590897	4.309096336	3.524806738	3.886606455	3.029877901	2.814242125	2.901147604	2.393038511	2.71649909	2.242123842	2.231736422	1.752026558	1.515051842	1.859879017	1.134868383	0.773754597	0.551870346	1.132303715	0.405941129	0.159724236	0.175992608	0.004461527
723.9400024	3.886270761	3.371112108	4.425240517	3.11245656	4.455609322	4.557759285	4.932164192	3.910511255	3.814599752	4.240869522	4.611135483	4.959674835	4.534773827	5.384915352	4.073377609	5.350764275	5.556348801	5.968374252	5.440854073	6.079832077	6.103467941	4.910800934	5.575053215	4.99420929	4.612328529	4.261173248	3.505564451	3.222681761	3.01630044	3.239901304	3.08314395	2.953045607	2.334059477	2.831930876	2.424805403	2.169960976	1.94896698	1.43442297	0.980111122	1.307348251	1.100292206	0.619089127	0.570977926	0.509397507	0.403320909	0.350154996	-0.205534339	0.159427285	-0.40285027
726.0499878	4.127461433	3.351757765	3.122816324	3.232062578	3.399163008	3.450085878	3.37979579	3.118181944	3.780436277	4.015981674	4.079044342	3.660238028	3.725932837	3.078578711	5.056959152	4.452140808	4.532777786	5.028736115	4.992804527	5.611958504	4.354800224	5.154288292	4.83195591	3.379932165	3.279042006	3.348040819	2.398432732	2.861860991	2.137123585	2.531951189	2.810975313	2.115121841	1.709642649	1.827545881	2.098753214	1.890206575	1.308628798	1.303830385	0.915303469	0.554185152	0.832561255	0.772836447	0.119404078	0.380234599	0.048333764	0.093034744	0.120827079	-0.111372232	-0.267859578
728.0200195	3.109769583	3.047338724	2.962664843	2.430969954	2.985773325	3.192305803	3.255640745	2.868643999	3.082527399	3.569144011	3.403829813	2.742569208	3.188688517	3.361918211	3.841635942	4.576865196	4.642186165	4.759016037	4.014610291	5.255695343	4.490296364	3.850465059	4.082425117	3.34148097	2.744777918	2.183486223	2.441102743	2.10261941	1.556763887	1.852110386	1.557821035	1.775938272	1.718910217	1.560942888	1.238019943	0.969649553	1.086725235	1.073931217	0.999949932	0.383043408	0.249442101	0.288645744	0.384217858	-0.077354908	-0.084236026	-0.433567882	-0.262155771	-0.355524778	-0.39162159
730	2.481441259	2.348212957	2.415669203	3.245593309	2.520818949	3.005287886	2.28567481	2.751805067	2.790518999	2.890931368	3.309396029	3.184291601	3.002958536	3.553918123	3.256792307	3.792985201	4.20610714	4.231387138	4.147583961	4.82867527	4.548195839	3.512908697	3.481745481	2.866740465	2.894895792	1.742375851	1.847839355	1.742606163	1.903422117	1.159296513	1.262140989	1.322206259	1.254696369	1.269454956	1.115706205	0.770609379	0.769375086	0.723834038	0.445468187	0.05143404	0.295186639	0.051516294	-0.068703651	0.262621641	0.034950733	-0.006883264	-0.453769684	-0.748212516	-0.338292122
731.9400024	2.115524292	2.43292284	2.751347303	1.994965792	2.136569023	2.26005578	3.336065054	2.141208649	2.400196552	2.222579479	2.697301626	2.598315477	2.18256712	3.093424559	2.582419634	4.493696213	3.673797846	4.838832855	3.875104189	3.937902689	4.221625328	3.589506865	2.766922235	2.789105654	1.540023088	1.77556324	1.309491873	1.676874399	1.290903091	1.502660513	1.157337904	1.245862961	1.225503445	0.797094107	0.921578407	0.54072094	0.845877886	0.586365461	0.141195416	0.353495717	-0.263608098	0.208478451	0.055277467	-0.037951231	-0.364528537	-0.459715366	-0.404282689	-0.293542504	-0.671246409
734.0200195	2.015817404	2.018286705	1.847172022	1.873161793	1.861859322	2.119243145	2.203443766	2.481734037	2.502042532	2.403332949	2.479235411	2.5550735	3.086269617	3.002461195	2.374796152	4.438660622	3.982411146	4.536855698	3.442611933	3.231203318	2.742345095	3.048380136	2.3836689	2.691766024	2.58308959	1.460416317	1.2627666	1.125298977	1.191980124	1.186078072	0.798129797	0.925000429	0.939725399	0.920297861	0.648496628	0.574854612	0.076915622	-0.018612623	0.22471261	-0.000519276	-0.25610888	-0.206113458	-0.098132253	-0.194781899	-0.509262085	-0.428137898	-0.530453563	-0.26446104	-0.769766986
735.9699707	1.656070471	2.060684919	1.751224518	2.146498203	1.519775867	1.802432775	1.816854954	2.024847984	1.703865528	2.010983706	2.161873341	2.583620787	2.425150394	2.323801041	2.928735018	2.946263552	3.645349264	3.791395903	3.24433589	3.50245595	2.622169256	2.947762251	2.306502819	1.675241947	1.271934986	1.125873804	1.353838205	1.000350475	1.216817617	0.732572794	0.870196581	0.677010775	0.908794165	0.488616228	0.41038084	0.510120869	0.369123578	0.401022434	0.094387889	0.406814098	-0.013563871	-0.386521697	-0.135249853	-0.318757772	-0.627993703	-0.434798241	-0.390555978	-0.434964538	-0.654963493
738.0499878	1.845612049	1.457840919	1.582222223	2.349242687	1.783240557	1.667697906	2.177765608	1.951346397	1.909477472	1.958294392	2.277458668	1.79049015	2.091316223	2.896663904	2.992666006	3.231838465	3.228865862	4.261695862	3.766560316	3.02106595	2.277423143	2.27398181	1.832987547	2.149799585	1.673853636	1.172208071	0.701306581	0.964239359	1.034847021	1.113693476	0.468537807	0.612230778	0.510117292	0.432667851	0.347920179	0.463830233	0.421886325	0.284211636	-0.075513244	0.104438305	-0.176944137	-0.359515786	-0.044988632	-0.387268901	-0.598174214	-0.199510217	-0.578267634	-0.661113024	-0.830083251
740	0.999316931	1.68398118	1.021948576	2.037550211	1.929368973	2.005581141	1.593158245	1.74459219	1.896503925	2.042298794	1.82475543	1.552103519	2.001032114	2.648072481	2.537441492	3.474463701	3.367117643	2.936305761	3.463093996	3.53460145	2.310192347	1.688581705	2.118483782	1.583200455	1.441358328	1.146646261	0.92146349	0.640057087	0.534825802	0.968243599	0.701592445	0.291460395	0.363384962	0.248738766	0.194915771	0.232043147	0.118030548	0.164983034	-0.169989467	0.044036627	0.055081606	-0.083481669	-0.571830511	-0.46060884	-0.401608825	-0.446578264	-0.639740229	-0.608131528	-0.45772481
741.9400024	1.524807215	1.780587673	1.595807552	1.593585014	1.707311869	2.005617142	1.9781847	1.472206354	1.833086014	2.278557062	2.286601543	1.473946095	2.247695446	2.272746563	2.513492346	2.7782619	3.200761557	2.784009695	3.331428289	2.39380455	2.714202166	2.018371344	1.637155533	1.556871653	1.049567938	0.800423384	1.088003159	0.605092764	0.646492004	0.660648823	0.54406333	0.597307205	0.582126856	0.511085987	0.273493052	0.120839	0.012623549	0.170350909	-0.073675156	-0.234909773	-0.241613626	-0.428988814	-0.582237482	-0.449982166	-0.620367944	-0.589803636	-0.641689658	-0.675830364	-0.556108654
744.0200195	1.800658703	1.504510403	1.746309996	1.825105906	1.135885	1.538917065	1.605556965	1.77458024	1.105000973	1.628680468	1.794246435	1.703389168	1.811629057	1.927661657	2.341486454	2.723730326	2.686008692	3.343283415	2.794495344	2.615092993	2.317627668	1.87011075	1.728577137	1.764104128	1.045590162	0.442569852	0.557061195	0.721135378	0.185419679	0.602303982	0.49922967	0.214374542	0.168725371	0.128767729	0.444641829	-0.005903363	-0.00848937	-0.040454626	-0.127107739	-0.514708042	-0.230373383	-0.650039792	-0.138827562	-0.479441524	-0.657588422	-0.570303977	-0.674044907	-0.786579013	-0.91202563
745.9699707	1.181355238	1.536568642	1.142148256	1.559376001	1.552505493	1.398205042	1.706139565	1.456642389	1.240633249	1.664415598	1.386958599	1.779718161	1.914663315	2.589701891	2.401208401	2.787000418	2.069577694	2.616205454	2.563963652	2.331044197	2.387113333	1.546139956	1.493685246	1.174568415	0.867316246	1.0417974	0.345099449	0.950148344	1.141292572	0.504104614	0.73417449	0.223442078	0.195115328	0.044733405	-0.033009529	-0.053184152	-0.031464219	0.079119086	-0.1397264	-0.28364265	-0.290469885	-0.390228987	-0.551973939	-0.320500016	-0.542573333	-0.631367683	-0.65823102	-0.739479244	-0.822157919
748.0499878	1.58900094	1.171025753	1.688733339	1.441958427	1.585944176	1.261635303	1.210596561	0.733328581	1.717375755	1.701398373	1.956237316	2.03109622	1.783684015	2.265072346	1.977826595	2.424894333	2.74576354	2.65545392	2.048743725	1.976635695	2.206190348	1.393179417	0.905335903	0.901744843	1.222991228	0.631232977	0.551855087	0.380122662	0.189501286	0.231651187	0.333190799	0.070536494	0.176066518	0.08308363	-0.168317437	-0.118107319	-0.130950809	-0.346701384	-0.226951003	-0.395096898	-0.512508988	-0.585722148	-0.476846933	-0.884176731	-0.406733274	-0.430629373	-0.831110299	-0.738034964	-0.869330704
750	1.781701565	1.639335632	1.476619244	1.289436817	1.347435713	1.898365021	1.076174498	1.310612917	1.073275089	0.949285507	1.733371258	2.084764004	1.592452526	2.302968264	2.428681612	1.836416483	2.511210203	1.693469763	1.957705021	1.983695269	1.287962198	1.108898401	1.243268967	1.053982019	0.475380421	0.553186178	0.588467598	0.227683187	0.531997681	-0.023777008	0.07705009	0.085594535	0.105348349	0.015017748	0.03882432	-0.109678268	-0.102278709	-0.250778913	-0.181549668	-0.179068208	-0.365240574	-0.572790027	-0.575449049	-0.415429592	-0.460850596	-0.765158117	-0.655451179	-0.723312855	-0.972787142
[truncated: 18 more columns]
