# Supplementary material for: A Preliminary Study of the Effects of pH upon Fluorescence in Suspensions of Prevotella intermedia
Source: PLoS One. 2016 Jul 21;11(7):e0158835. doi: 10.1371/journal.pone.0158835 (PMC4956196; doi:10.1371/journal.pone.0158835)
Supplement: S1 File — (ZIP) [file pone.0158835.s001.zip › 48h acid.csv]

Emission\Excitation	390	391	392	393	394	395	396	397	398	399	400	401	402	403	404	405	406	407	408	409	410	411	412	413	414	415	416	417	418	419	420	421	422	423	424	425	426	427	428	429	430	431	432	433	434	435	436	437	438
480	7.266305447	8.228685379	6.696692944	7.565757275	7.191874981	6.571969509	7.080527782	7.175278187	7.196348667	6.227609158	7.245608807	5.785350323	5.240722179	5.792981625	4.842983723	5.847936153	5.829715252	5.430938244	6.790441036	7.238047123	8.07103157	7.997571468	9.223985672	10.05294991	9.618286133	9.203422546	7.166172504	6.283147335	4.843233585	4.752118587	4.219573021	3.595618725	3.438494205	2.74891758	3.065104008	2.88095808	2.879031181	3.092965126	2.622879982	2.900274754	2.799602032	3.118208408	3.783955097	4.964254856	4.240908623	3.988108158	5.098558903	4.581008434	4.960451603
481.9400024	7.749252796	8.66135025	8.574752808	7.657794476	7.375407696	7.833331585	7.215455532	6.998561382	7.314689159	6.22443819	6.536661625	6.574007511	6.144304752	6.293721676	5.533137798	6.09400034	6.142476559	6.765632153	5.270431995	5.861981869	8.686683655	8.475076675	8.995594025	9.62984848	9.685556412	9.752408981	8.994380951	7.852754116	6.306696415	5.895498753	5.121301174	4.488293171	3.524559021	3.549001217	3.383501053	3.095822334	3.333736897	3.474612713	3.222362995	3.414057732	3.50092268	4.099992752	4.5983634	4.550775051	4.536459446	4.318838596	5.495131016	5.543572903	5.013164997
484.019989	8.915468216	8.480230331	7.718649387	7.855931759	8.061109543	7.370992184	7.555975437	8.474802017	7.035267353	6.537281513	8.026046753	7.231141567	7.042631626	5.637528896	6.954405308	7.054450512	5.826237202	5.825947285	6.34671545	6.860509396	7.837227345	8.301527023	8.276508331	8.4862957	10.66437721	10.34169579	9.219751358	9.340303421	8.015361786	6.883080006	6.240281582	5.722020626	4.764291286	4.820347309	3.933973312	3.637923717	3.868425846	4.176126003	3.830813408	4.373425007	4.811654568	4.4811759	4.238962173	5.058071613	4.778716564	5.048021793	5.58479166	5.98720789	5.198845387
485.9700012	8.768575668	8.074356079	8.377243042	8.25302887	8.055200577	8.003675461	8.173814774	8.538389206	7.54821825	7.380842686	8.351812363	7.506523609	7.401225567	6.958935261	4.938420773	5.117208958	5.488731861	6.136562824	6.157347202	5.267662525	6.01300478	7.947396755	7.161389828	7.435484409	9.347558975	8.60303688	9.368375778	10.17658997	8.666326523	8.262056351	6.978814602	6.919427395	6.610089779	4.863185406	4.405062199	4.238215446	4.338778019	4.160822392	4.352685452	4.254384995	4.19907999	4.282628059	4.499366283	5.166535854	5.561285496	4.813448429	5.586700916	5.158694744	5.140902996
488.0499878	7.224751949	7.917951107	8.603055954	8.038200378	6.648488522	6.733077526	7.096979618	8.001188278	8.158338547	7.138259411	6.616724491	7.172856808	6.794386387	5.177499294	5.708116055	5.574764729	5.572391033	5.382633686	5.856346607	5.721290112	4.838057041	4.599594593	6.523340702	7.118853092	7.004827023	8.150465012	8.12172699	8.446178436	8.044279099	8.691741943	8.422525406	7.087058544	7.725057125	5.36659956	5.054784298	4.66050005	4.602530956	4.33836031	4.172145367	3.619920254	4.285017967	4.388610363	4.078634262	4.857656956	5.300354481	5.629624844	6.120181561	5.384933949	5.231935024
490	7.288577557	7.723207951	7.824584484	6.716630459	7.719718456	6.694791317	7.746603489	6.759375095	7.115321636	7.517547131	7.252559185	7.042256832	6.160626888	5.575302601	6.063341618	6.156252384	4.790374279	4.932936192	4.952095509	4.887214184	5.289578915	5.114610195	5.248287678	5.918045521	5.276976109	5.890625477	6.416041851	6.742363453	6.968729496	7.430952549	7.335738659	7.638400555	7.109325886	6.432210445	6.122375965	6.119478703	5.022106647	4.225946903	4.372067928	3.731947422	3.453445435	3.790692329	4.19606638	4.374441624	4.763659	4.705439091	4.879146099	6.082455158	4.719907284
491.9400024	7.289977551	7.248746395	6.253665447	7.210216999	6.873800755	6.791807652	6.748376369	5.862668514	5.810227871	6.650954723	5.846879482	5.297223568	6.454254627	5.300073147	5.495462894	5.422849178	4.547318935	5.254200459	5.335690975	5.67199564	4.771690845	4.621592999	4.064986229	5.14761591	5.169715405	4.983051777	4.526257992	5.665491581	5.991209507	6.251975536	6.856662273	7.320474148	7.140998363	7.420866489	7.541811466	6.917323589	6.279956341	5.18334341	5.306724072	4.112408638	3.962182522	4.286156178	3.193539619	4.730686665	3.861575127	4.895123005	4.929098606	5.024654865	4.576896191
494.019989	7.53593111	6.947785854	6.889221668	5.983957767	5.877817631	5.36027956	5.963315487	4.432061672	4.716471195	5.167649746	5.215085506	5.280452251	5.736129284	5.199058056	4.262608528	4.766230106	4.158886909	4.464225292	3.899465084	4.247808933	4.244451523	3.618691921	3.825881958	3.530313492	3.679237843	3.947421074	4.255895615	3.377610207	4.189231396	4.801918507	5.346128941	5.954024792	6.171852589	7.43768549	6.374055386	7.295930386	6.464677334	6.396887302	5.142687321	4.640386105	4.971730709	3.979153633	3.687325478	4.379157543	4.692262173	4.343985081	3.884505272	4.0030303	3.799116135
495.9700012	6.601499081	5.09416151	5.369902134	6.062354565	5.041036129	5.563271999	5.625018597	5.101230145	4.954904079	5.217695713	4.84094286	3.895981312	4.354666233	4.840606213	3.755095959	4.395411015	3.968569279	3.924739838	3.484470367	3.647126198	4.012144089	3.010591984	3.361214161	3.722253323	3.443894386	3.517988682	2.878714085	3.234939098	2.899420738	3.148131847	4.340432644	5.001926899	5.437334538	6.669525623	6.333470821	7.050955296	6.780595303	5.920004368	5.845846653	5.412555218	4.438123226	4.096335888	4.48865366	3.98927927	4.411051273	4.618638515	4.676742077	3.610582352	3.535318851
498.0499878	5.147790432	5.032520771	4.951643467	5.948003292	4.224005222	6.286760807	5.267458439	5.446520329	4.440430164	3.835515022	4.502780437	4.247525692	3.678847313	3.551291943	4.073000908	3.900454044	3.816095352	4.029787064	3.172706604	3.011611938	3.667261124	3.706936836	4.109606266	3.701906204	3.672888756	2.730408669	3.348421574	2.558349609	3.066009998	2.814022064	3.353262424	3.823223114	4.422445774	5.003517628	5.514765263	6.111158848	6.114313602	6.041309834	6.936948299	5.916882992	5.806640148	4.982279301	4.758525372	5.148936749	4.128544807	4.675933361	4.204267502	3.8157444	3.586310863
500	6.139098644	4.673030376	5.572578907	4.95203352	5.093314648	4.70557642	3.991737366	4.827820301	4.134984493	4.886436939	4.293767929	3.608543396	3.853672504	3.620951176	3.640810013	2.945006847	3.611663818	3.41962862	3.053382397	3.590541363	3.048438549	3.364849091	3.658622742	2.897812366	2.659409046	2.269256115	2.757690907	3.298002243	2.474445343	2.543582916	2.625929832	2.354028225	2.991472244	3.682018757	3.999508381	5.148569584	5.681024075	6.102797985	6.887633801	6.312115192	5.371818066	5.590364933	5.49318552	5.267787457	5.449570179	5.05193758	4.97877264	4.39823103	3.37378931
501.9400024	4.076062202	5.626181126	4.750843525	4.643826008	4.587554455	4.616590977	4.180826187	4.227181911	4.562529087	4.308004856	4.143566132	3.371857643	3.460463524	4.156551361	3.279886723	3.934632301	3.992346287	3.83525753	3.363396168	3.435731888	3.069097996	3.334344864	3.691064358	2.840489864	3.065336704	3.100298882	2.549751759	2.365295887	1.795365334	2.237153053	1.773113728	2.276536465	2.677571774	3.225053787	3.009133339	4.083051682	4.778892994	5.867697239	6.102572918	6.935853481	6.307439327	7.08311224	6.152825832	5.847339153	6.134403706	5.355592251	4.724879742	4.010071278	3.767238617
504.019989	4.370826244	5.084111691	4.758448124	5.24430418	5.01560545	4.736195087	4.781058788	4.631512165	4.422012806	4.263868332	4.24485445	3.708408833	3.303846359	3.222752571	3.478412628	3.28112936	4.07108593	3.419568539	3.214740753	2.965988159	3.660294056	2.905400753	2.137245178	2.557856083	2.169806004	2.072762012	2.300294876	2.369038105	1.931837082	1.971400738	1.75624752	2.04441452	2.80487442	2.365205765	2.60159874	2.833129883	3.065701008	3.989115715	5.34050703	5.405779362	6.740866184	6.171682835	6.131588459	6.84769392	6.405132771	6.080293179	5.447658062	4.354965687	4.314217091
505.9700012	5.93999815	4.521799564	4.034952164	4.267774582	4.439342976	4.838956356	5.047819614	4.268913746	3.89454031	3.372171402	3.762726307	4.614086628	2.832117081	4.12728548	3.334168434	3.344397068	2.79405117	3.420024872	3.209174156	2.593561172	2.678525448	3.95990181	2.494986534	3.201187134	2.410883904	2.356688499	2.545489311	2.322258949	1.896172047	2.236046314	1.734067917	2.252022743	1.93615818	1.927475452	2.560624599	2.386651516	2.403375626	3.320491314	4.037564278	4.757497311	6.371173382	6.851180553	6.169190884	6.524909496	7.869058132	6.724638462	6.643851757	4.823625088	4.724926472
508.0499878	6.466413021	3.888399124	3.805359364	4.534738064	4.760189533	4.0843606	4.931086063	4.430493832	3.320552826	3.552191257	3.712063789	3.178521633	4.594645023	2.761942387	2.877398491	3.538370132	3.047439575	2.8814044	2.861382961	3.162718296	2.826144695	2.80110836	2.726255894	2.935712814	2.536141396	2.220706463	2.033962727	1.999433994	2.350860596	1.9562397	2.013699055	1.875507355	2.18340683	1.860457897	2.257320404	1.804490566	2.17239809	2.765214443	3.332123756	3.783448696	4.841333866	5.654074192	6.414328098	6.788877964	6.177731991	6.643052578	6.752345562	5.211605549	4.72233057
510	5.722363949	4.304902554	5.037412167	4.465542316	4.380975246	4.631449223	3.902457714	3.380093575	3.883925915	3.61055994	3.374315262	3.538378239	2.694698811	4.151218414	2.720508099	2.834599018	2.690612316	2.583911419	3.606020451	2.588977337	2.892035484	3.13564682	2.871200085	3.08070612	2.870085239	2.189937115	1.658785343	2.216454029	1.459386826	2.055933952	1.902852058	1.755378723	1.368518829	1.78726244	1.996571541	2.198310852	2.088787079	2.146704674	3.118536949	3.062792301	3.629146099	4.863857746	6.253202915	6.695801258	5.946948528	8.009090424	6.505702496	6.405226231	5.436854839
511.9400024	4.419091702	3.845777988	4.713718891	4.033979893	4.041540146	4.374993801	3.337369919	4.003390312	3.573658943	4.15444088	3.542247772	3.011672497	3.798954487	2.236077785	2.428438187	2.823135376	2.636523724	2.960923195	2.280644417	2.061599731	2.847769737	2.778497219	3.079490185	2.890334606	2.522173405	2.580334187	2.631035805	2.008569717	2.094913006	1.852342129	1.942819118	2.338219643	1.767971992	1.919269562	1.448664665	1.925228596	2.22154665	2.291615486	2.768794537	3.032262325	3.477793217	3.869090557	4.643785	4.955367565	5.550629139	7.058048725	6.972861767	6.169175625	6.360188961
514.0200195	4.605622768	4.160802841	4.573312283	3.889888763	3.968280315	3.69861269	4.090256214	3.042366982	3.946386337	3.507161617	3.670577049	3.182668209	3.167924404	2.863782883	2.93129921	2.844592571	3.357568741	3.00459528	2.429890633	3.321151257	2.894639492	2.783786774	1.918008327	2.092450142	1.862151623	2.421650887	2.404075146	1.869967461	2.194378853	1.516095161	1.564240456	1.730659008	1.571836472	1.785612583	1.828707695	1.60004425	2.03713274	2.237689018	2.314249039	1.858439922	2.853404999	3.391093731	3.161443233	4.34576273	5.352839947	5.119876385	5.665351391	6.407184124	5.419185162
515.9699707	4.062851429	4.185905457	3.883006573	3.992011547	4.017076492	4.042501926	4.119658947	3.476752758	2.908137798	3.762469292	3.445005894	2.717002869	3.656349659	3.684328556	2.601559639	2.7623353	3.155897141	3.047428131	2.760248184	2.978464127	3.040739059	2.511490822	2.362848759	2.324800014	2.835949421	1.926791668	1.524308205	1.334202766	1.909743309	1.954525948	1.377864361	1.292284966	1.695902824	1.99047184	1.615432739	1.615241528	2.501402378	2.426990032	2.622047901	2.529724121	2.708385944	2.657973766	3.416951656	3.468517303	3.582383156	5.116078854	4.993539333	5.569687366	5.647404194
518.0499878	4.677074909	4.372007847	3.401606083	3.658180237	3.687524319	3.252649784	3.754560471	3.458500862	3.37728405	2.736495018	3.319890022	3.423373699	3.207894325	3.177858353	3.228026867	3.646608829	3.072043896	2.710641861	2.815356731	2.536785126	2.067551613	2.499266624	2.894799232	2.738001347	1.575129032	2.049132824	1.979450703	1.880074024	1.585116863	2.340269566	1.686923504	1.832264423	1.289795876	2.154740334	1.340559483	2.341704845	1.974361897	1.478391647	2.120616913	2.633475304	1.981621265	3.050261974	2.865301132	4.059053898	4.000282764	4.079587936	3.820499897	4.169209957	5.394186497
520	4.11225462	4.504353046	4.011864662	3.582520962	3.646794796	2.778016567	2.575055599	3.144058704	2.5049119	3.347996712	3.470151424	2.497961521	3.36735487	3.045776367	3.051425457	2.806921959	1.969538212	3.350921631	2.504386902	2.110312939	2.863666058	2.409619331	2.996959686	2.531344891	2.291097641	2.02848053	1.992624283	1.811516762	1.568665504	1.813223362	1.70223093	1.072071075	1.444173813	1.804225922	1.640088081	2.061357498	1.839497566	2.41552639	1.881171227	2.383778095	2.378333092	2.977096558	3.668772697	2.805542469	3.553081512	3.525328636	3.679550171	3.886518478	3.859180927
521.9400024	3.770234585	4.221704006	3.525022507	4.322474003	3.564559937	4.06408596	2.685269356	2.721479416	3.705094814	3.128995895	3.227030754	2.174531937	2.957427502	2.351830482	2.119156361	2.60423708	2.414491177	2.807544708	2.733319759	2.757176399	2.091455936	2.4209795	1.814414978	2.658542633	2.294260025	2.403120995	1.759358406	1.218166828	1.212918758	1.713201046	1.147068977	1.242706776	1.750376701	1.592205048	1.544949532	0.964233398	1.884011269	2.025290012	1.750115871	2.62156105	2.557054043	2.891451359	2.903241158	3.1493783	2.59581995	3.288948059	3.107207775	3.220030308	2.705516815
524.0200195	3.918415546	3.463615894	3.036643982	4.017347336	4.026379585	2.706818581	3.0102911	3.280117035	3.201345444	3.381587505	2.818390846	2.289788723	2.372865677	2.179366112	1.773645401	1.604417324	2.276515961	2.916462421	1.999492645	2.445542336	2.285470486	1.745079517	2.036193371	1.717097282	1.949052334	2.260762691	2.078951836	1.691340923	2.111571312	1.842707634	1.268033981	1.398816109	1.732722282	1.562279701	2.13462019	1.540083885	1.856946468	1.931524277	1.685634613	1.865400314	2.866707802	3.302553177	2.836226463	3.175520897	3.172955513	2.627377033	3.240925789	2.632565975	2.163181782
525.9699707	4.368629932	3.919006824	3.597453117	3.332611084	3.288458824	3.124516487	3.598002911	3.182255745	3.12825346	3.182168007	2.623651505	2.322952747	3.328102112	2.60712719	2.135664463	2.673570633	2.829992771	2.949811459	3.136051655	2.611807823	2.6816082	2.68368578	2.700173855	2.353355885	2.382279396	1.348173618	1.609544754	1.841312408	1.837108612	1.560082436	1.239236355	1.810669899	1.351464748	1.746767521	1.68162632	2.157757759	1.832676411	1.699629307	1.729732037	2.221383572	2.690233231	2.766582966	3.490598202	2.741923332	3.022829533	2.646733284	2.982448578	2.394070625	2.312848568
528.0499878	5.975261211	5.475880146	4.418570042	2.893000126	3.645405293	3.86335659	4.52670145	3.892440319	3.476689816	4.18164587	3.036256313	3.233261585	3.329832077	2.235642433	2.508058071	2.444464207	1.991500378	2.945880413	2.444638252	2.809028625	2.09714365	3.238810062	2.317137241	2.34804821	2.11303997	1.778868675	1.932590961	1.331012726	1.471236229	2.006939888	1.498786926	1.452783585	1.814892769	1.674650669	1.454008579	2.074401379	1.813446045	2.495736599	2.178739071	2.615664482	2.710375309	3.357458591	2.824898243	2.886510849	2.477274895	3.386568546	2.294213772	2.02854681	2.130240917
530	7.846875668	5.612439632	5.5192132	4.107407093	3.364018917	4.024991512	4.127182007	3.893674374	4.390758038	2.608168125	2.986211777	2.888492584	3.018287659	2.716014385	3.198672771	2.649637222	2.559396267	2.300466061	2.366071701	2.860739708	2.472236633	2.35505724	1.834810734	3.192135811	1.920294762	2.113519669	2.057614803	1.699442863	1.902532578	1.560088158	1.511683464	1.099292278	1.826432228	1.121175289	0.994464874	1.483240128	1.840349197	1.726376534	2.026111126	2.069993019	2.212224007	2.544154167	2.805389404	3.053504467	2.620719433	2.879071712	3.051693439	2.591925621	1.902196884
532.0499878	7.477612019	6.654792309	6.031864643	4.362390995	4.923746586	3.012451172	2.58197403	2.925102234	3.259263515	3.299693584	2.761951447	2.587675095	2.47892952	2.431602478	2.160387516	1.458007813	2.010621548	2.295264721	2.163929462	2.328626156	2.629667282	1.939948559	1.599851131	2.157011509	1.559746742	1.85861969	1.054606438	1.428177357	0.959682465	0.954403877	1.283855438	1.246706963	1.768768311	1.179778576	1.354554653	1.490082264	1.336732864	1.624421597	1.628342152	1.70712471	2.068831444	2.873496056	2.91148138	2.349131107	2.975132942	2.145178318	2.403036118	1.648017406	1.953730583
533.9699707	6.856218815	6.752327442	6.43337965	5.729318142	4.576884747	4.442759037	3.661687374	2.922078609	2.234520435	2.714010239	2.140467644	2.818627834	2.675762177	2.585796833	2.073444366	2.799426556	2.382255077	2.12507534	2.137228489	1.964316368	1.789043427	2.114480019	1.990777969	1.923855305	1.61238575	1.617107868	1.47332716	1.483021736	1.457289219	0.890286446	1.278317451	1.616439819	1.200858593	1.016098499	1.645156384	1.425652981	2.069081783	1.930386066	1.976094246	1.977309227	2.121438026	2.590620995	2.753312111	2.666759968	2.644420147	2.384784222	1.737883091	2.046245575	1.641477108
536.0200195	4.880868435	4.566362858	6.573816776	5.521381855	5.207218647	4.818376064	3.716752529	3.504415989	2.844284058	2.477041721	2.406414509	2.234683037	2.694720268	2.154521465	2.423135281	1.949001789	1.524642467	1.885410786	1.804749012	1.602831841	1.165464401	1.804708004	1.887909889	1.30437851	1.37265873	1.361120701	1.631805897	1.494742393	1.574411392	1.545221806	0.492606163	1.165829659	0.979751587	0.963405609	0.902739525	1.157827377	1.144388199	1.470459938	1.713703632	2.117732048	2.182819366	1.77472496	2.165651798	2.146845341	2.510001183	1.96233654	2.008358955	2.141255856	1.337783337
537.9400024	2.951245785	3.420693398	4.52634573	4.978288174	6.154425144	5.415069103	4.705153942	4.183516026	3.669687271	2.930902481	1.682856083	1.391507626	2.188183308	2.202002525	1.874139309	1.153809071	1.97087431	1.655366898	2.164811134	1.872696877	1.546335697	1.26776886	1.323226929	1.417175293	1.110675812	1.761555672	1.337771893	0.900226593	1.329387188	1.139967442	0.836565495	1.230946064	0.630319118	0.992678642	0.844443798	0.879069328	1.181993484	1.63605547	1.105350018	1.855652809	1.420781612	1.702970505	2.115577221	2.356917858	2.245633125	1.814976215	1.296450615	1.281522751	1.225208282
540	2.666946888	3.26441288	2.52341032	3.541991234	5.130428791	5.878987789	5.562906742	5.421202183	4.367423534	4.029716492	2.865321159	1.758656502	1.206831455	1.638792992	2.092083931	1.900695801	1.633369923	1.611188889	2.129818439	1.052031994	1.45877552	0.892228127	1.569638252	2.21592474	0.787257195	0.356911659	0.622957706	0.941723824	1.119976521	0.738785744	0.445903778	1.43393898	1.176651001	0.811629772	1.138420582	0.837983608	1.091387749	1.263524055	1.238135338	1.462207317	1.803695202	2.181813717	1.66259861	1.876570225	2.061390877	1.85216713	1.126984596	0.748878002	1.133913517
542.0499878	2.663940907	2.62487936	2.700741768	2.665365696	2.707882404	4.591422558	5.160001278	5.412592411	5.597155094	5.473605633	4.153762817	2.457981586	2.42679739	2.21424818	1.902490616	1.076863289	1.868227482	2.029224396	1.850191116	2.396398067	1.972680092	1.546733379	1.99323082	1.729187489	1.154212475	0.912778378	1.149566174	0.872067928	0.618956566	0.501202106	0.563366413	0.907975674	0.944960117	0.96940279	0.712382793	0.873436928	1.228106022	0.859274864	0.899784088	1.401883125	1.644109726	1.548449039	1.840873241	2.005041599	1.642063141	2.037649155	1.219799042	1.224028587	1.072956562
543.9699707	1.937927246	1.864471912	2.148880959	1.615023136	2.546921253	3.155534267	3.137809277	4.921000004	5.136272907	5.253874302	4.447214603	3.619793892	2.749762058	1.970873356	1.766582012	1.997962475	1.704869747	2.498633385	1.540704727	2.105174065	1.713795662	1.808348656	1.45526886	1.261907578	1.315636635	0.77496767	0.568361282	0.841900349	0.133887053	0.689696789	0.502586365	0.569374561	0.901741505	0.293114185	0.777850628	0.748437881	1.154018402	1.268275261	1.534186363	1.011917114	1.173354626	1.314152718	1.932082176	1.906797409	1.40222168	1.33583498	1.321112633	0.751619816	1.223068714
546.0200195	2.289353371	1.018774986	1.828231812	1.185042858	1.446518898	2.483068943	1.998354435	3.251499653	4.656699657	3.978673935	4.747031689	3.811975479	3.671719551	1.762496948	1.919551849	1.569403172	0.767131805	1.225400925	1.371971607	1.950489998	1.129617691	1.392165661	1.215455055	0.838461876	1.250195503	0.763483047	0.410797596	0.41326952	-0.049158573	0.824713707	0.624956131	0.560208321	0.593342304	0.247405767	0.583316803	0.679969311	0.890704155	0.82628727	0.849159241	1.037314415	0.909687996	0.772101879	1.481508255	0.42125845	1.135822296	0.89355135	0.516910553	0.324389458	0.51487112
547.9400024	1.250206947	1.45150423	1.192562103	1.119207382	0.848398209	1.209830761	1.198546886	1.361273766	1.692837238	2.282850742	3.567662716	2.812531948	3.048030853	3.913235664	1.72518301	1.57973814	1.241007328	1.177978516	1.535779476	0.520781517	0.284318924	0.869837761	1.150365829	1.024219513	1.051422119	0.451700687	0.460673809	0.438978672	0.517808914	-0.206521273	0.154778242	0.18191433	0.673157215	0.746364594	0.543889523	0.116809607	0.829151154	0.870073318	0.781238079	0.880301476	0.596021175	1.259526253	1.37998724	0.505476952	0.461460114	0.428812981	0.78271389	0.610319614	0.137821198
550	1.467936039	0.762731075	0.81521368	0.581534386	1.311324596	0.884542942	1.748756409	1.243655682	1.120692253	1.42440176	1.776528358	1.817427635	3.259233475	2.679699898	2.567246437	2.417171001	1.459658623	0.829227924	0.874353886	0.347692966	1.004557133	0.222513914	0.516887665	0.534498692	0.201851845	0.837150097	0.422309875	0.466944218	0.177091122	0.168236494	0.245425463	0.452197075	0.418542385	0.639078617	0.449800968	0.27854228	0.68035841	0.879795074	0.631706715	0.473006248	0.192348003	0.939262867	1.084472179	0.318214893	0.257892132	0.435722351	0.308344841	0.309283733	-0.286385059
551.9400024	1.097921848	0.931925297	1.157694817	1.286512852	0.635369778	1.233267784	0.916233063	0.823381424	0.899043083	0.959277153	1.069698811	1.301651001	1.39012146	1.7866745	2.04282999	1.877985477	1.656027317	1.181098938	0.60010004	0.524731159	0.470917702	0.905875206	0.723919392	0.549645424	0.324835777	-0.067094326	0.172551155	0.535751343	-0.014944315	0.28862524	0.025290251	-0.094861269	-0.140038013	0.145677805	0.605560303	0.173764706	0.464196682	0.897474289	0.283425331	0.068059683	0.085654497	0.364926815	1.00138855	0.837084293	0.550843716	-0.088690996	0.431134224	-0.248527288	0.273579836
554.0200195	1.139293194	0.825447083	0.666945934	0.583215237	0.814368248	0.821664333	0.713686466	0.892217636	0.317905903	0.011349201	-0.153820038	1.002799511	1.730452061	1.132249355	1.839814186	1.991822243	2.637542725	2.475124836	1.541009426	0.961314201	0.537992477	0.797053337	-0.007248163	0.333817482	-0.381190777	-0.062705994	-0.166080236	0.029690027	0.307955265	0.004751921	-0.008133411	0.220991135	-0.096096277	0.025744915	0.073437452	0.05071187	0.165463448	0.600992203	0.460773945	0.715071678	-0.072048187	0.27676487	0.841544628	0.512009144	0.500789642	-0.009934664	-0.038543224	-0.01042676	-0.042549849
555.9699707	0.331862926	0.51801157	0.894309998	0.439993858	1.569126606	0.416635036	-0.037493706	0.767820835	0.784973145	0.15979147	0.254189491	0.760611057	-0.186021566	0.268748999	0.909291267	1.650341034	0.970515251	1.864624977	1.925887108	1.284789562	1.06074667	0.89574194	0.375263691	-0.23388195	-0.082686186	0.075568199	0.514716148	-0.046829462	0.298220158	0.330614567	-0.24766326	0.029410362	0.164857388	0.325436115	0.020896196	0.103177786	-0.091705322	0.494455338	0.185143709	0.235124111	0.315236092	0.499052525	0.447850704	0.11366415	0.017902374	0.511857033	-0.00291729	0.024528265	0.291059256
558.0499878	0.046000004	0.477317333	0.846945286	0.759023666	0.453182697	0.182397604	0.385844707	1.002027035	0.434930801	0.628411293	0.099346399	-0.006600618	0.315293312	-0.144620657	0.108155489	0.32343483	0.720102787	0.925068378	1.762966633	1.277010441	1.382419109	0.874852657	0.330172062	0.990035534	-0.08328104	-0.486811161	-0.141459942	-0.259361029	-0.159311056	-0.284646988	-0.1482656	-0.502041578	-0.15863061	-0.369813919	-0.137973785	0.253491163	-0.231435776	0.169840813	0.06398201	0.260996103	0.060066223	0.057528257	-0.222230673	0.126593113	0.020475388	-0.215681553	-0.530144691	-0.261231422	-0.668856859
560	0.595758915	0.421135426	0.466317654	-0.158287287	0.445057869	0.159404516	0.201825857	-0.266975164	-0.293016434	-0.364464045	-0.285584688	0.174925089	-0.120554924	-0.227293253	0.060628176	0.169107676	0.531939507	0.960494995	0.113459587	1.108234406	1.908270359	0.577709675	1.040631771	0.432365894	0.504925251	0.338368416	-0.039769411	-0.207324505	-0.632332563	-0.595111847	0.028880119	0.105888605	-0.28289628	-0.146914721	-0.399871826	0.229533672	0.528913975	-0.20529294	0.283807516	-0.1237638	0.230001688	0.05507946	0.575241089	0.331353664	-0.144473314	-0.601047039	-0.814192057	-0.735020638	-0.444680214
562.0499878	0.22484374	-0.040943146	-0.191553831	0.717319965	0.387011051	-0.158419132	0.057218552	-0.065279961	0.209121466	0.371875286	0.05502367	0.164803743	-0.223223209	-0.225469112	-0.150061846	0.008836746	0.380487919	0.22618556	0.402812004	0.555248737	1.014215469	1.178126335	1.417681217	1.011232376	0.595718861	0.260042906	-0.112616062	-0.079292059	-0.444344044	-0.185174465	-0.316326141	-0.533236027	-0.379873276	-0.289980173	-0.36695528	-0.147405863	-0.306948662	-0.096185923	0.008877039	-0.117675781	-0.446171284	-0.152585983	-0.015749693	0.177937746	0.190631628	-0.179906607	-0.19279027	-0.310681105	-0.809683084
563.9699707	0.568819046	0.14575696	0.2811625	0.008373499	0.833631039	0.264620066	0.338048935	0.256224155	0.050582409	-0.166347265	-0.097933054	0.417423725	-0.100068331	-0.156650305	-0.804441452	0.384586334	-0.162919521	0.358792305	-0.058566093	0.215007544	0.742872715	0.560276031	1.099478722	0.641107082	0.558968544	0.657262802	0.669273376	-0.045673609	-0.385397434	-0.621731758	-0.29343152	-0.34464407	-0.260075569	-0.22615695	-0.461091518	-0.458138943	-0.101648569	-0.382498264	0.087157011	-0.088422298	-0.018656015	0.082137823	-0.634329081	-0.133487225	-0.264148235	-0.641572237	-0.431007147	-1.124530792	-0.632411242
566.0200195	0.157671452	0.40152359	0.649951458	0.234025955	0.196243286	-0.219736576	-0.180222034	-0.56763196	0.370779514	-0.252624989	-0.330771923	-0.472757816	-0.095737219	0.299411297	-0.151840448	-0.120563745	0.47938633	-0.450754881	-0.435794115	0.120969534	-0.367418289	0.649462223	1.163430214	0.726173878	0.323713303	0.945011616	1.099032879	0.563153744	0.04761076	-0.294492483	-0.611574411	-0.563896894	-0.375596046	-0.28742528	-0.532163143	0.029192448	-0.402759075	0.191015959	-0.4195261	0.237552881	-0.557445288	-0.00740242	0.099156141	-0.710740805	-0.497581005	-0.446966887	-0.61413312	-0.213000059	-0.665671349
567.9400024	0.179556608	0.161273241	-0.121409416	0.040769577	-0.102360725	0.074265718	0.011965513	0.325608253	0.461604595	-0.097557306	0.263890266	-0.376083612	-0.802060366	-0.587267876	0.155763149	-0.158318996	-0.284095049	-0.114412785	-0.185380459	-0.366571426	-0.434951305	-0.197880507	0.599683762	0.346610069	0.601883888	0.747463703	0.414657116	0.560667038	0.485699177	0.024560213	-0.3490839	-0.462751389	-0.362643957	-0.437140942	-0.391206264	-0.231489897	0.357630253	-0.351912022	-0.258693933	-0.21193409	0.212275028	0.17152667	-0.66369915	-0.60802412	-0.922829628	-0.661506653	-0.432138681	-1.052263021	-0.508978605
570	0.000747204	-0.50744462	-0.115888119	-0.041666985	0.205724955	-0.216804743	-0.288341761	-0.268236876	0.266168833	-0.307935953	-0.617416859	-0.43545723	-0.564206123	-0.163824558	-0.173312187	-0.205836296	-0.644968987	-0.555422306	-0.047441959	-0.806160688	-0.016263485	-0.10627985	-0.263802528	-0.061685324	0.021082878	-0.087175131	-0.102174759	0.19724369	0.565324783	0.282313585	-0.050522566	-0.337493658	-0.501276493	-0.079036474	-0.479972839	-0.395766735	-0.275422335	-0.450146198	-0.193684101	-0.261190653	-0.465567589	-0.180197239	-0.823300123	-0.647232533	-0.682595253	-1.081042051	-0.636502981	-0.823729038	-0.458853006
572.0200195	-0.114238262	-0.526068687	-0.511812925	-0.382049322	-0.28227067	-0.525008202	-0.458286285	0.008044004	0.260832787	-0.152508259	-0.512588024	-0.996705294	-0.207762957	-0.273519516	-0.643213749	-0.333562136	-0.361946821	-0.392820835	-0.344973803	-0.383798838	-0.429691553	-0.16785121	-0.639396191	-0.586957932	-0.704925776	-0.324158907	-0.261064529	0.629080296	-0.088213682	0.442456722	-0.156194925	-0.025570631	-0.245560408	-0.127567768	-0.107988834	-0.381536722	-0.30450511	-0.31439352	-0.421463251	-0.379837036	-0.449228525	-0.618385315	-0.510422707	-0.284767151	-0.653131008	-1.036857128	-1.145804644	-0.836944342	-1.015234709
574.0499878	-0.188946724	-0.542953491	-0.495009661	-0.375442028	-0.365164042	-0.333009005	-0.24454236	-0.055746794	-0.895381451	-0.614059448	-0.100705624	-0.446421146	-0.50466466	-0.301903248	-0.229633331	-0.880602837	-0.771244287	-1.064302206	-0.011983395	-0.439724207	-0.734828234	-0.641151667	-0.397494078	-0.648804188	-0.547100306	-0.816623926	-0.845112562	-0.574159145	-0.27455759	-0.202498436	-0.46280551	-0.196851492	0.205868959	-0.030734539	-0.280036688	-0.07361269	-0.064438105	-0.557887316	-0.403936863	-0.007737637	-0.399030924	-0.566443205	-0.727319241	-0.359885693	-1.108960867	-0.730134964	-0.618079901	-1.10137701	-1.159763575
575.9400024	-0.579588413	-0.436142683	-0.267327309	-0.264847994	-0.123531342	-0.264737129	-0.315807819	-0.482210159	-0.3848176	-0.215871811	-0.390782833	-0.644150734	-0.538206577	-0.458861589	-0.613124132	-0.171769381	-0.311552525	-0.40579772	-0.48946476	-0.256103992	-0.533460855	-0.619807959	-0.929897547	-0.747965813	-0.589535713	-0.891501904	-0.94479084	-0.708848953	-0.109651327	-0.428384781	-0.732368469	-0.283860922	0.39337635	-0.121219397	-0.015789986	0.093193769	-0.167533398	-0.086485624	-0.425842285	-0.250443459	-0.271624327	-0.779117584	-0.663289785	-0.795929432	-1.002321005	-1.406342268	-0.655938864	-1.05517602	-0.853069782
577.9699707	-0.39764595	-0.907799006	-0.353014231	-0.440027237	-0.547302008	-0.282749414	-0.735019207	-0.88483119	-0.492203951	-0.623449564	-0.271297216	-1.23511672	-0.633729219	-0.707685232	-0.79242301	-0.842228174	-0.934068203	-0.460296869	-1.066828489	-0.689451694	-0.793497562	-0.804686546	-0.574159861	-0.692466736	-0.951817036	-0.793635845	-0.739335537	-1.114614725	-0.915517092	-0.94955349	-0.772634983	-0.823381186	-0.60646081	-0.059082747	-0.180731297	-0.157947063	-0.180999041	-0.374009609	-0.594531298	-0.129709244	-0.495419979	-1.141436338	-0.89691329	-1.129640341	-0.919934988	-0.819269896	-1.169498444	-1.638175726	-1.476552725
580	-1.102968931	-0.946053505	-0.971554756	-0.834057331	-0.568443775	-0.680817842	-0.385210037	-0.089523792	0.013284206	-0.735438824	-0.56994772	-1.253439426	-0.590756178	-0.678327322	-1.029887199	-0.704345703	-0.437428951	-0.991294384	0.028011799	-0.452386856	-0.718043089	-0.424598455	-1.007447004	-0.390026331	-0.762093306	-1.009250879	-1.028152943	-1.06044507	-0.868487597	-1.082357407	-0.981166601	-0.759052277	-0.683594465	-0.646303415	-0.243226528	-0.240359545	-0.285116196	-0.368015289	-0.440459251	-0.060058117	-1.033222914	-0.605159283	-0.688515186	-0.83003211	-1.189763308	-1.227510452	-1.101894379	-1.666604757	-1.148407936
582.0499878	-1.140958071	-0.833051443	-0.531740904	-0.579442024	-0.849829912	-0.80180192	-0.654122353	-0.601295471	-1.229626417	-0.108407736	-0.611510277	-0.95368886	-0.845178843	-0.638203382	-0.760142326	-0.591211557	-1.055033445	-0.852856874	-0.956497908	-0.368421793	-1.180094719	-0.563242197	-0.83017993	-1.015636206	-0.915423632	-0.907247782	-1.072888851	-0.492172956	-0.740855455	-1.101637363	-1.256864786	-1.030517101	-0.998482943	-0.232098818	-0.603887796	-0.639146805	-0.414108515	-0.169395447	-0.297930717	-0.279048681	-0.323109865	-0.551841021	-0.96948719	-0.853308678	-1.020274401	-1.434130192	-1.233367682	-1.108608484	-1.522798777
583.9699707	-0.926822901	-1.025136471	-0.88786149	-0.164128065	-0.945091248	-1.351146698	-0.440251827	-0.175061941	-1.255901098	-0.887829781	-0.657279968	-0.503787518	-1.243938446	-0.898221016	-1.102825642	-0.797263145	-0.724393368	-0.347046852	-0.801240206	-0.904160023	-0.862662554	-0.520290136	-0.854606628	-0.348050833	-0.836019278	-1.017401934	-0.6994977	-0.88382411	-0.714165449	-0.772678614	-1.042521	-1.307019949	-1.190800428	-1.087717533	-1.098421574	-0.808472395	-0.604781866	-0.500102997	-0.525774479	-0.309006929	-0.34743309	-0.627293348	-1.017861128	-0.888525486	-0.756997585	-1.346101284	-1.259585857	-1.424706697	-1.091370821
586.0200195	-0.962830782	-1.222102642	-0.795737267	-1.07315731	-1.12787056	-0.754266739	-0.664520264	-0.597114801	-0.867880344	-0.990812778	-0.842472315	-0.269379854	-0.544284821	-1.146631718	-0.450637579	-1.268624067	-0.452446222	-1.241262913	-0.888137817	-0.955753803	-0.869776726	-0.898816347	-1.233632088	-0.873504877	-0.900541306	-0.927062511	-1.243645191	-1.376800537	-0.95931983	-0.881639957	-1.455597878	-0.620486975	-0.917918682	-0.995747805	-1.125804424	-0.974238873	-0.737204313	-1.067494631	-0.554225445	-0.555028677	-0.539304018	-0.433238983	-1.018505812	-1.010123968	-1.092161417	-1.296909809	-1.619190931	-1.258766174	-1.423906565
587.9400024	-0.609615326	-1.241740465	-0.887805223	-0.857592344	-1.224198341	-0.74159503	-1.245903254	-0.72964859	-0.655221701	-0.924872637	-0.875373125	-1.141225338	-1.151693106	-1.081785202	-0.963280439	-0.33799386	-1.204805136	-1.195385695	-0.765022755	-0.658343792	-0.343181133	-0.830085516	-1.103842974	-1.271867275	-0.935217142	-0.853391409	-0.979874372	-0.970492363	-1.044371128	-0.94459033	-1.196691275	-1.23128891	-1.126636505	-1.181956291	-0.682064056	-1.008756399	-0.862650156	-0.720859528	-0.918312788	-0.657683849	-0.879299164	-0.780889511	-0.667223692	-0.874730825	-1.227130413	-1.596704006	-1.210941792	-1.689789057	-1.834773421
590	-1.486587524	-1.069830179	-1.248685122	-0.903717756	-0.506776333	-0.943612814	-1.132383585	-1.360732317	-0.576275349	-1.010428667	-0.893011808	-1.05971837	-0.943415642	-0.9735744	-1.064565659	-1.152376413	-1.041800737	-0.62037611	-0.641588211	-0.743132353	-1.053325415	-1.135781288	-1.125439167	-1.570866346	-1.511014223	-0.984624147	-1.396514177	-1.207982302	-1.26639533	-1.388860226	-1.101495981	-1.359671593	-0.670471668	-1.093225479	-1.133852243	-0.918156385	-0.93296814	-0.863399744	-0.93588233	-0.861927986	-0.925760508	-1.15572834	-0.8139503	-0.783254623	-1.131528616	-1.203809023	-1.711999297	-1.482322454	-1.740828633
592.0200195	-0.888944864	-0.479721069	-0.535834551	-1.139818668	-1.326128244	-1.432995081	-0.961108208	-1.092256784	-1.045431137	-0.755048513	-1.617360592	-1.051746845	-0.728250265	-0.726483107	-1.156179905	-1.034066916	-0.711567163	-1.451188803	-1.118667841	-0.823796749	-1.435616493	-0.967405796	-1.271685123	-1.122917414	-1.126153231	-1.373170853	-0.943116426	-1.073072672	-1.435161591	-1.255081415	-1.148180723	-1.291967154	-1.105615616	-0.601813078	-0.956355572	-1.104357958	-1.116014004	-1.003445387	-1.054600954	-1.044411182	-1.469985962	-1.095733643	-1.327674627	-1.072718859	-1.008841515	-0.817627192	-1.113126278	-1.341621399	-1.604044199
594.0499878	-1.126859903	-1.325862885	-1.113182545	-0.768106937	-1.086213112	-1.150046587	-1.100310564	-0.784701109	-1.404844761	-1.681763411	-1.602165222	-0.981860399	-1.283652067	-0.525009394	-1.297181368	-1.068156481	-1.053890467	-1.048407316	-1.235920429	-1.158941746	-1.051517963	-1.033312798	-1.446191072	-1.209428072	-1.207142115	-1.293623209	-0.994493961	-1.158900976	-1.200157642	-1.222364902	-1.469181061	-1.12326932	-1.134129524	-1.278951883	-1.222942114	-1.210019827	-1.053012371	-1.263863087	-1.09815073	-1.229081392	-1.670482397	-1.114173174	-1.388704062	-1.17606163	-1.382603168	-1.048463583	-1.276561499	-1.093690634	-1.460669518
595.9400024	-1.422030926	-1.070843935	-1.629646063	-1.286585569	-1.146237612	-1.212059021	-1.230598927	-1.166537762	-0.974567652	-1.180549145	-0.516119003	-0.788210154	-1.306152105	-1.064234972	-1.038587332	-1.20280385	-0.460404396	-0.898251295	-0.849066496	-0.9526577	-1.423763037	-1.134629011	-1.240762949	-1.278030872	-1.911005497	-1.446909189	-1.100150824	-1.011373997	-1.373886108	-1.421826124	-1.271248579	-1.222277403	-1.415096045	-1.298875332	-1.43759656	-1.282925606	-0.985842466	-1.079854727	-1.078789711	-1.486047745	-1.452204227	-1.550659895	-1.303300381	-1.566707373	-1.315823317	-1.515533924	-1.230374098	-1.226134062	-1.543000221
597.9699707	-1.230061054	-0.96774745	-1.360591888	-1.169078588	-1.430938721	-1.358355761	-1.201348782	-1.219480991	-0.900526285	-1.211574554	-1.33908844	-1.845321894	-1.090151787	-1.289859056	-1.376957655	-1.485496283	-1.104931831	-1.10086894	-1.153590918	-1.138539791	-1.121348619	-1.665400267	-1.322025299	-1.247632504	-1.305052996	-1.451688766	-1.53611207	-1.767070293	-1.340442896	-1.265132189	-1.612527609	-1.126552582	-1.448544025	-1.045491219	-1.162658691	-0.965047359	-1.207931042	-1.112046719	-1.522019148	-0.901079655	-1.717973948	-1.667525053	-1.556930065	-2.046396017	-1.802931309	-1.344688654	-1.37309289	-1.709675193	-1.381118059
600	-1.517995119	-1.677429676	-1.686879158	-1.348758459	-0.779561996	-1.011122942	-1.085194826	-1.229487896	-0.985224485	-1.381652355	-1.316296577	-1.462737799	-1.262189865	-1.537764788	-1.101413727	-1.50379014	-1.218771696	-1.757984042	-1.370270967	-0.969824314	-1.301516771	-1.025743484	-1.60964942	-1.368232727	-1.217624664	-1.147628784	-1.326737165	-1.469088554	-1.424752235	-1.127688408	-1.325827837	-1.036483049	-1.324740648	-1.276210546	-1.378491163	-1.283822298	-1.539602995	-1.245260715	-1.337038755	-1.72222662	-1.716358542	-1.585220098	-2.006821871	-1.879930258	-2.039390087	-1.585654974	-1.586997032	-1.343976498	-1.770231724
602.0499878	-1.065301418	-1.526396036	-1.257936001	-1.309336424	-1.263332844	-1.361930132	-0.919754982	-1.436824799	-1.035813093	-1.331763506	-1.54970479	-1.180532217	-1.323161602	-1.285889864	-1.483985662	-1.13525939	-1.174138308	-1.13737464	-1.434049368	-1.110512733	-1.258434296	-1.208496094	-1.24742198	-1.628708601	-1.673743486	-1.649113178	-1.27793026	-1.793343902	-1.561867714	-1.526690006	-1.52725482	-1.366597414	-1.03558898	-1.243425846	-0.667901516	-1.369962454	-1.428167582	-1.081251621	-1.364260197	-1.468700409	-1.492142439	-1.389722109	-1.659143209	-1.902093291	-1.623028994	-1.562282085	-2.008714676	-1.71902287	-1.948494673
603.9699707	-1.398548365	-1.529051304	-1.6198771	-1.33999753	-1.19912219	-1.440634251	-1.526883841	-1.657899618	-0.541350603	-1.015456915	-0.855688334	-1.147215843	-0.748636723	-1.068051815	-1.15619278	-1.152230501	-1.408708334	-0.981842041	-1.078662395	-1.576046705	-1.022955894	-1.501717329	-1.07905817	-1.104817867	-1.351607323	-1.723996878	-1.867272019	-1.481855631	-1.499173164	-1.298915386	-1.291054249	-1.342833519	-1.145673513	-1.048750401	-1.315736294	-1.243556976	-1.152178526	-1.476942301	-1.657517195	-1.460629702	-1.578584433	-2.050609112	-1.728643656	-1.925404668	-1.892302155	-1.664206266	-2.093631744	-1.948097229	-2.114532471
606.0200195	-0.841632843	-1.35030508	-1.356810093	-1.079197407	-1.327209949	-1.22232914	-1.342622042	-0.558436871	-1.176918745	-1.259788513	-1.075911045	-1.109338045	-1.06718564	-1.734268188	-0.875907421	-1.477194548	-0.879062891	-1.202608109	-1.085220098	-1.373837709	-1.510624647	-1.208260059	-1.651967287	-1.42242837	-1.675810099	-1.553738117	-1.309429407	-1.556324244	-1.415136576	-1.339014769	-1.419122696	-1.600137949	-1.393444061	-1.157345533	-1.29911685	-1.256762981	-1.12122488	-1.354447842	-1.800742626	-1.765677571	-1.653155327	-1.850514889	-1.818240047	-1.844908953	-2.019447088	-2.108701706	-1.833400011	-2.060261726	-2.100768089
607.9400024	-1.284849644	-1.616653681	-1.259332895	-1.360413551	-1.303674459	-1.467297077	-1.002413034	-1.47193408	-1.682231426	-1.218455076	-1.089855671	-1.687779903	-1.44396019	-1.102437019	-1.046789885	-1.138483047	-1.359428406	-0.823940277	-0.973320007	-0.916339397	-1.519494295	-1.077995777	-1.065265894	-1.427548409	-1.600216866	-1.67330718	-1.554935694	-1.309741497	-1.408504486	-1.678973675	-1.181726933	-1.390104532	-1.264008999	-1.198982477	-1.080005646	-1.43536067	-0.861008406	-1.279388189	-1.324622393	-1.267300367	-1.628978491	-1.96472919	-1.998962045	-2.160180569	-1.845741272	-2.058885574	-2.114731073	-2.218412399	-2.117776394
610	-1.214200974	-1.011573315	-1.039685488	-1.232679605	-1.156961441	-1.306046724	-0.938704967	-0.900068045	-1.158839226	-0.238266706	-0.90984726	-1.347444534	-1.041804314	-0.735924244	-0.862412453	-1.066435099	-1.284393549	-0.983957529	-1.224345922	-1.190584898	-0.920719385	-0.86352706	-1.671152115	-1.069719315	-1.519037724	-1.204571247	-1.724455714	-1.367372274	-1.165310383	-1.155168295	-1.366416216	-1.489637136	-1.32149148	-1.211460829	-1.366485357	-1.09659338	-1.29270196	-1.3216784	-1.49606967	-1.580526114	-1.651777744	-2.146904945	-2.054506302	-2.082072258	-1.953468561	-2.175847769	-2.259860992	-2.126274586	-2.269364595
612.0200195	-0.880994558	-0.998891592	-1.224431992	-0.972748518	-1.38972497	-1.088873148	-1.219707251	-1.151489973	-1.218802214	-1.039942741	-1.145303488	-1.052357197	-0.941459179	-0.819899797	-1.077466249	-0.958953142	-0.796165228	-1.01752162	-0.921268225	-1.229060888	-1.381000042	-0.716844082	-1.266051769	-1.071645737	-1.545585394	-1.31092453	-1.42045188	-1.813855529	-1.183439255	-1.618484497	-1.242735386	-1.383462667	-1.465197086	-0.825270653	-1.378468513	-1.050715446	-1.375103712	-1.309980631	-1.689451694	-1.730062008	-1.496010303	-1.728770971	-1.874826789	-2.128730297	-2.021080017	-2.391740799	-1.980237246	-2.187112808	-2.11459446
614.0499878	-1.092085838	-1.126368046	-1.268525362	-0.667660475	-0.844819546	-0.825857401	-0.673440695	-1.138969183	-1.187498093	0.267878294	-1.01396203	-1.271624804	-0.608314753	-0.194837332	-0.405444145	-0.919763327	-1.352669477	-0.959363461	-0.782493114	-0.8933568	-0.92644763	-0.949902773	-1.270334959	-1.315344095	-1.355198383	-1.403404474	-1.377351522	-1.385079384	-1.407495499	-1.600547314	-1.24437356	-1.391796112	-1.245647192	-1.03644228	-1.189146996	-1.227094412	-1.527984142	-1.084724665	-1.6423316	-2.092017174	-1.923698068	-1.953569889	-2.18297863	-2.050570965	-2.081794262	-1.956633925	-2.400456429	-1.996444821	-2.384753227
615.9400024	-0.96884656	-0.91318059	-0.963239431	-0.933691502	-0.906860828	-1.076284885	-0.732717276	-0.636625051	-0.989877224	-0.522686958	-0.598958254	-0.922310591	-0.761569977	-0.721959829	-0.979802847	-0.909629345	-1.025307655	-0.875478029	-0.945234299	-0.800425053	-0.789304733	-0.615269184	-0.668212891	-1.558978558	-1.094968319	-1.101002455	-1.113132238	-1.043239594	-1.023277044	-0.966322899	-1.443846941	-1.2748909	-1.119919062	-0.764766216	-0.944215059	-1.00601387	-0.910451412	-1.123226404	-1.667040348	-1.370285511	-1.948279262	-1.972964406	-1.946074247	-2.231372356	-2.355792046	-2.093072891	-2.142299652	-2.130162716	-2.097478867
617.9699707	-0.669385195	-1.122568607	-0.920524359	-0.25463295	-0.790732384	-0.610492706	-0.380142212	-0.542186022	-0.383763313	0.017135859	-0.343655586	-0.39234972	0.2020154	-0.409976721	-0.500161886	-0.507324219	0.047281742	-0.137892246	0.156925201	0.017996788	0.017613888	-0.963374853	-0.978064299	-0.518360853	-0.869408131	-0.776552916	-1.117951632	-0.805339813	-0.90350771	-0.690744877	-0.873344898	-0.907557487	-0.982771635	-0.896847486	-1.008919239	-1.59869194	-1.175853014	-1.351759672	-1.445309639	-1.878106594	-1.922858	-1.425518274	-1.61292243	-1.920798182	-2.142265558	-2.138731003	-2.06178236	-2.130377769	-2.350500107
620	-0.351566792	-0.619562149	-1.05437851	0.383941174	0.54386282	0.082804918	0.08427906	0.624018669	0.65561533	-0.177129984	0.658343315	0.356694698	0.554780483	0.081392527	0.333251476	0.185487509	0.178069353	0.649414063	0.771256447	-0.223176479	-0.058452845	0.064264774	0.40085125	0.068239927	0.006659508	-0.38682127	-0.065278292	-0.217310667	-0.660612345	-0.715164423	-0.364371538	-0.149079561	-0.557840109	-0.590099096	-0.355992556	-0.622322083	-0.820688248	-1.101220608	-1.141350746	-1.774891496	-1.628154993	-1.560540438	-1.714575291	-2.211364746	-2.111768723	-2.117833614	-2.033224821	-1.935256362	-2.037379742
622.0200195	0.386069775	0.479875088	0.59703207	0.729685307	0.585152626	0.414941788	1.020397663	0.866312504	0.930403233	0.829008102	0.238358498	1.38422823	0.694673538	1.253477573	0.470229149	1.679215908	0.79864645	1.388345718	0.766637325	0.732928276	1.1508255	0.862791061	1.39164257	0.855642319	0.245737791	0.592216015	0.508954525	0.057026863	0.031701565	0.000592947	0.316796303	0.251405001	-0.099895	-0.297945499	0.076994896	-0.115812063	-0.380166054	-1.030567169	-1.026996851	-1.839610338	-1.503171444	-1.828962326	-1.883154392	-1.785282135	-1.812438607	-2.071951389	-1.72331512	-2.180681705	-1.736228108
624.0499878	0.6497159	0.909354687	1.379276276	1.218912601	0.762889385	1.275909901	1.512346745	1.564004898	0.882171154	2.592153072	1.862063408	1.893498421	1.788873672	2.460697174	2.16490078	1.708812237	2.457806587	2.329750538	2.18520689	2.563847542	2.171779633	2.332655907	2.000682831	2.672094345	1.830028534	1.662106037	1.962473392	2.049604416	1.588601589	1.313391685	1.398993015	0.78762579	1.257104874	1.423192978	0.657233715	0.849690437	0.433399677	-0.001802444	-0.699135303	-0.496946812	-1.259746075	-1.402370453	-1.217864752	-1.358541012	-1.512642622	-1.334896564	-1.853271604	-1.498221874	-1.772571087
625.9400024	1.642327785	2.795825958	1.846410275	2.301537991	2.44835043	2.761788845	3.099958897	3.312220573	3.353139877	3.711428642	3.523505688	3.371080399	3.636795044	4.361544132	3.991038322	4.033868313	4.637348652	4.730790615	4.609406948	4.650246143	4.703365803	4.510913372	4.89159441	4.043548584	3.264631748	3.674987793	4.034047604	2.80477953	2.950261593	3.041610718	2.544405937	2.615868568	2.36936903	2.360602379	1.842487335	1.378974438	1.371231556	0.777953625	0.52230978	0.176917553	-0.113293171	-0.321892023	-0.562456131	-0.606414557	-1.246614456	-1.297944546	-1.645648241	-1.344721556	-1.515919924
627.9699707	4.370620251	3.83631134	4.54656744	5.873313427	4.745925426	4.783315182	4.636344433	5.296123981	5.751121998	5.269032955	5.634629726	6.362000942	5.754206181	7.281627178	6.287849903	8.430540085	7.061161518	7.165079594	6.605761051	8.414493561	9.28474617	7.744706631	8.186458588	7.445612431	7.580209255	7.081336498	6.200787067	5.653999805	5.924213886	5.053202152	6.210649014	5.881178379	4.42067194	4.98499155	3.572988033	3.210669994	2.543123245	2.621773243	1.601940632	1.623644829	0.558712006	0.587109566	0.002406836	0.155685663	-0.323667765	-0.487353563	-0.674266577	-0.856097698	-1.220087528
630	8.373062134	7.005834103	7.969565868	8.086706161	8.549196243	9.829565048	10.39030838	8.221921921	11.20341682	9.933542252	10.54914093	10.27768326	11.79842567	11.49975204	11.15261841	12.86895752	12.15807343	12.52695656	14.83948326	14.73964119	11.79621315	13.92790413	13.65173531	12.00929832	11.97886658	12.21139336	12.50927353	11.67700386	10.97011948	9.50302124	9.25226593	9.025415421	8.81171608	7.991299152	7.729729176	5.898847103	5.394043446	4.765651226	4.511517048	3.496757507	2.806067944	1.672772884	1.997486591	1.620741367	0.768651962	0.707455158	0.397288322	-0.130204678	-0.187500238
632	11.83790207	13.08457375	12.837883	13.46914864	13.40901756	14.11247635	14.71391487	15.17084694	14.84570122	14.87623787	15.31544304	16.9257412	16.86076355	18.19415474	18.69851875	20.55801201	20.22981644	21.59717369	20.83692169	21.67698479	21.3774929	21.33934593	21.50980759	19.74030876	19.29364967	19.89432335	18.11108208	17.9065361	17.07730293	15.53905296	15.58320808	14.68088913	13.46489143	13.03077698	11.91925621	10.65984726	9.825201035	8.875860214	7.682129383	6.958175182	5.698373318	5.082110882	4.833035946	3.61466074	2.976447582	2.111382484	1.765938759	1.725064754	1.226817131
634	16.7688942	15.27586746	16.13539124	16.83372879	17.69581604	16.62459373	17.74646187	18.75855637	21.12073326	20.30435371	20.96623039	23.63958168	21.75921822	23.32854271	23.17179108	25.5994072	25.47676659	27.46704292	26.42617226	25.9368763	27.75322151	26.75320053	26.18140221	26.23865509	25.79654503	26.58061981	22.8109436	21.30287743	21.21355438	20.314991	20.71819496	17.99494553	17.27876282	17.21479416	15.37976074	14.15177727	12.92268372	11.77777672	10.59868431	8.951690674	7.7821908	6.084758282	5.888204098	4.477976322	4.1666646	3.329018593	3.41560936	3.005692959	1.289464474
636	14.89592552	17.29865074	16.34542274	18.82117271	17.09944916	17.32805824	17.56886673	19.32781792	18.88023376	20.96644783	21.03914452	21.24808502	21.8492527	23.2943058	22.91182137	25.25565147	26.28941917	25.87038612	26.96342468	26.32444191	28.25181007	27.04303551	27.09612846	25.94346237	25.08888626	24.36437607	24.28107262	23.85293198	21.0723896	20.17943573	19.20533752	18.03812218	16.54818153	16.60045815	15.95561028	14.29112244	12.99689293	11.4974041	10.59956932	9.826192856	8.404434204	6.603320599	5.917975903	5.502995968	4.496989727	3.794362545	3.103341103	2.884196758	2.329239368
638	13.43667412	14.458498	13.7559433	14.08094215	15.71737862	16.21935654	15.50502396	16.73665619	16.98615456	16.93366241	17.81629562	18.36114883	20.12098694	20.65277672	19.75845146	19.9904232	20.48343658	25.03775787	23.90876389	22.22916794	22.75180244	22.64799881	24.09187508	21.94391441	21.77618027	22.16064453	19.91579056	18.57137489	18.21715546	17.10574341	17.3624897	15.16677094	15.07439232	14.06127167	13.44231224	11.39101601	10.81435394	9.545810699	8.4347229	7.090342999	7.149039745	5.512187481	4.466761112	3.726009369	3.681578159	3.479275703	2.299679279	2.069003582	1.481108665
640	7.79971838	8.642221451	10.01451111	10.52292824	10.61278725	11.00233269	11.04705811	11.18255234	11.8232193	11.55390739	12.43201637	12.78266716	12.98885345	13.39715195	13.98015976	14.3782444	15.56821632	15.73241997	15.92926407	16.02946663	16.31879044	16.0845871	14.89685822	17.4670105	15.96092415	15.61067581	14.22709846	13.70455742	12.33782959	11.82665825	10.69473648	11.76219559	10.31631088	9.620725632	8.636053085	8.108181	7.656168461	6.75991106	5.173229694	5.890556812	3.970174313	3.881175995	2.87074995	1.966917038	1.653605938	1.094863415	0.891128063	0.878895283	0.537043095
642.0200195	5.963394642	6.05761385	6.47116518	7.716501713	6.987767696	7.698737621	7.295727253	8.124513626	7.922523975	7.557570934	9.55491066	9.365142822	8.72039032	8.748586655	9.917287827	9.747022629	9.843875885	10.57351875	10.55690956	10.4299736	11.18218422	11.33774757	11.05672455	9.876304626	10.24131584	10.86794281	9.637550354	9.101230621	8.406705856	8.3533535	7.78892374	7.123449802	7.177957058	6.013660908	6.712882519	4.676867962	4.507509708	3.31061697	3.578910828	2.983737469	2.387461662	1.477340221	1.771853924	0.967379093	0.564845085	-0.042729855	0.492002487	-0.45364666	-0.705952406
644.0499878	3.822486401	3.592674732	4.333450794	4.729370594	4.123925209	4.773227215	4.17792511	4.710160732	5.484789371	4.694675922	6.549233913	5.929397106	6.084672451	5.73817873	6.013617992	6.69349432	6.878057957	8.264616013	7.461254597	8.032205582	7.969106197	7.067959309	7.826827526	7.181147099	7.204581738	6.647984028	6.423355579	5.436569691	6.035400867	4.937151432	5.415576458	4.861057758	5.228473186	3.657943726	3.722743034	2.980885983	3.063997269	1.97683382	1.815124035	1.095308781	1.012533665	0.408439636	0.338524342	-0.576628447	-0.030561924	-0.897372246	-0.58807826	-1.222876787	-1.296057224
645.9400024	1.981817722	3.757581234	3.198915958	2.535344601	2.698616982	3.133001804	2.839243889	3.110025883	3.103983402	3.510244846	3.266240597	3.45656538	4.015570164	4.337356091	4.547512531	4.615868092	5.102446079	5.009886265	5.284999371	4.342919827	4.807844639	5.722115993	5.113470554	4.969596386	4.53165102	5.071570873	3.839838028	3.947698593	3.622122288	3.441203117	3.251225471	2.838942528	2.54144907	2.07676363	2.253931999	1.829161644	1.714178562	1.085639	0.814285755	0.649195671	0.259355545	-0.810158253	-0.535099983	-0.838582516	-0.654363632	-1.143438816	-1.149929047	-1.226200342	-1.66162014
647.9699707	1.326029301	1.552890301	1.24969101	1.484136105	1.829319	2.16751194	1.890958309	1.410538197	1.816590309	2.559455395	2.800814629	2.215406895	2.393838406	2.118732929	2.648120403	3.783121586	2.776044846	3.317971706	3.138177395	3.759677887	3.082308292	3.495924473	3.508272171	3.142765045	3.22120285	2.090545654	2.25327158	2.466928482	2.381319523	1.792489529	1.609919548	1.938320637	1.788890362	1.417783737	0.716338158	0.795872211	0.6214571	-0.12326026	0.301707268	-0.290833712	-0.680795431	-0.607589006	-1.012821913	-1.399963856	-1.041974306	-1.577514887	-1.755547523	-1.458205462	-1.681348085
650	1.085681915	0.867391586	0.619448185	0.798586369	0.971142292	1.274949551	1.350341797	1.3222785	1.628633022	1.396657944	1.449903011	1.012326717	1.881055832	0.947455406	1.609391689	1.994249821	1.831965446	2.17316103	2.440809727	1.799499512	2.252310753	1.878952503	1.593935013	1.704633713	1.57375145	2.050674915	1.513019562	1.101661205	1.141636372	0.818432331	1.12586832	0.692378521	0.193982363	0.312943935	-0.01647687	-0.271729469	-0.578230143	-0.208176374	-0.56935215	-0.943103075	-1.013267994	-1.336518764	-1.459163904	-1.436148405	-1.786240578	-1.542533159	-1.840043426	-2.548261404	-2.290491581
652	-0.256746531	-0.158220053	0.304676533	0.454219818	0.227298498	0.446022511	0.811925411	-0.312690496	0.388922691	0.398692131	0.814269543	-0.06337285	1.441251278	0.690496445	1.052310944	0.650035858	1.154911518	1.057244301	0.653123379	1.372470379	1.234706879	1.294968605	0.55371666	1.660607338	0.8925457	0.484750271	0.813488007	0.108906269	0.315750599	0.658005238	-0.162719727	-0.301343679	-0.042301416	-0.388518572	-0.202617884	-0.391590357	-0.778466225	-0.658954859	-1.594268084	-0.978355169	-1.481090784	-1.793591976	-1.76696527	-1.762124896	-1.994910717	-1.979694366	-2.435894489	-2.297380209	-2.174889088
654	-0.967434168	-0.467039824	-0.45501709	-0.014841557	-0.269050837	0.068510294	-0.400873661	-0.138199806	0.062390089	0.074126959	0.076139927	0.143976212	-0.278279305	0.164521456	0.484697342	-0.011348963	0.77041769	0.540777206	0.249662876	-0.289372921	0.894976139	0.621143341	0.414164543	-0.097377777	0.079563618	-0.256871223	0.329031467	0.058744192	-0.151757002	0.113832474	-1.040915728	-0.758392572	-0.69200325	-1.019064188	-1.262990475	-0.9944911	-1.367520094	-1.24276185	-1.621367455	-1.594031572	-1.62778759	-2.042029858	-1.909246564	-2.011826038	-1.842460275	-2.365927696	-2.165718079	-2.327129841	-2.617910862
656	-1.000320911	-0.201297522	-0.745995522	-0.447038412	-0.139221191	-0.379690886	0.074958563	-0.383349657	0.079391241	-0.427282572	0.086971521	-0.710071564	-0.384229898	0.112866402	-0.442077398	-0.146739483	0.125408888	0.056704283	-0.421604872	-0.149652004	0.334692955	0.393424511	-0.428415775	0.290958166	-0.15910697	-0.204845428	-0.123018742	0.118850231	-0.541570425	-0.761246443	-0.896202564	-0.800628662	-1.004823208	-1.219688177	-1.255451202	-1.124861002	-1.831135154	-1.51036644	-1.618257284	-1.91819346	-2.24712944	-2.002837896	-2.002594471	-2.379381657	-2.03133297	-1.827226162	-2.561948776	-2.481256008	-2.570836544
658	-0.604251862	-0.782334566	-1.438574076	-0.30735755	-0.759043455	-0.862174749	0.208217144	-1.09222126	-0.971221447	-0.815310955	-0.101166248	-0.53682971	-0.232551336	-0.901832342	-0.690318584	0.286647081	-0.240105629	-0.593939543	0.035074711	-0.049710989	-0.452105761	-0.253556728	-0.104968548	0.33343029	0.083600044	-0.362465143	-0.430268049	-0.487519026	-0.489830017	-0.649380207	-0.693692446	-1.342379332	-1.18379879	-1.12733984	-0.99651885	-1.395158529	-1.485707283	-1.443596363	-1.524073839	-1.612650394	-1.841878414	-2.335209846	-2.100084305	-1.781858206	-2.43555212	-2.463142872	-2.55324316	-2.248716593	-2.564962626
660	-0.92840147	-1.068615198	-0.829910755	-0.583269358	-1.044589281	-0.307090044	-0.09688592	0.327530861	-0.259745836	-0.471564293	-0.162926674	-0.825475693	-0.699489355	-0.558972597	-0.602760077	-0.209380388	-0.155179262	-0.050915241	0.220572948	-0.581318855	-0.623380184	-0.365537167	0.144766808	0.325113773	-0.540383339	-0.178072691	-0.510605097	-0.584127903	-0.39579463	-0.725448608	-0.795357227	-1.056761742	-1.294670105	-1.445316315	-1.687584639	-1.452975035	-1.501063585	-1.850465536	-1.846389532	-2.04189682	-1.929042697	-1.997039557	-2.187408924	-1.907432795	-2.490322351	-2.450558662	-2.423539639	-2.536056042	-2.496411324
662	-1.225552082	-0.563661575	-0.589090586	-0.717753172	-1.097154379	-0.389630556	-0.154936075	-0.812621593	-0.534167767	0.198379278	-0.94945097	-0.260419846	0.150646448	-0.187287331	0.203050137	-0.145288706	-0.321055889	0.57062006	0.138904572	-0.073975086	-0.171440125	0.307590961	0.841310501	-0.019685984	-0.000905037	-0.301742077	-0.409386396	-0.161019802	-0.79830122	-0.485973835	-0.76478529	-0.798960447	-1.130603313	-1.288266659	-1.464457035	-1.449955225	-1.029803991	-1.768218994	-1.982352376	-2.129528046	-1.953516364	-2.197537422	-2.194866657	-2.170789242	-2.412849665	-1.986989498	-2.41996336	-2.543910503	-2.469797373
664	-0.826527834	-0.695979595	-0.676439524	-0.790187597	-0.229798317	-0.505529404	-0.219160318	0.345753193	-0.882071495	-0.505188942	-0.413869381	-0.351820469	0.179291248	0.131975651	-0.717005968	-0.142300606	0.099159241	-0.257658482	-0.03975296	0.050387621	0.42812109	0.276456118	0.170509815	0.343251228	0.105296135	0.125926971	0.226109743	-0.136406898	-0.325497389	-0.433458328	-0.334135056	-0.396837234	-0.816100359	-0.966143131	-1.290030479	-1.132873058	-1.191850662	-1.642331123	-1.217798471	-1.34293437	-1.976076484	-2.109245777	-2.200821877	-2.134973526	-2.439798832	-2.225304127	-2.420956373	-2.420024872	-2.230828285
666	-0.865741491	-0.38735652	-0.129056692	-0.631551266	-0.196807623	-0.473778248	-0.74273634	-0.283884525	0.074208975	-0.652853251	0.404406548	0.269993782	0.48083353	-0.370790958	-0.226678133	0.566688061	0.332987785	0.302874565	0.579334259	0.238191366	0.168760777	0.200133801	-0.02564311	-0.107755184	0.07736659	-0.241443396	0.210731745	-0.372946501	0.055379629	-0.408968449	-0.398542166	-0.702147722	-0.992902279	-1.203029871	-1.047261477	-1.258868933	-1.400971413	-1.554021358	-1.867338896	-1.854739666	-1.789987326	-2.0319345	-1.722250819	-2.09620142	-2.157567024	-2.271262169	-2.403110504	-2.42449832	-2.349891663
668	-1.1240592	-0.672685862	-0.252350807	-0.384347439	-0.798668146	-0.051198244	-0.580305576	-0.564907789	-0.14909482	-0.165372372	-0.293426275	-0.225315094	-0.307081223	0.052974939	-0.304553747	-0.185881615	-0.01362896	0.231561661	0.381515503	-0.12079668	-0.101665974	0.083715677	-0.305796385	0.234917164	-0.450611115	-0.178547382	0.141434908	-0.14651227	-0.294996977	-0.616154671	-0.856967688	-0.50954318	-1.052395344	-1.014629126	-1.268053055	-1.183344841	-1.195513487	-1.707291007	-1.63551259	-1.806396127	-1.66734004	-2.057652473	-2.274607658	-2.153202057	-2.289901733	-2.378220558	-2.401557446	-2.477808475	-2.575596333
670	-0.794718266	-0.515202522	-0.600370407	-0.437711239	-0.830920696	0.013473749	0.09839797	-0.50889945	-0.644826174	-0.028816223	-0.407231092	-0.434420109	-0.069992542	-0.599947691	-0.267529249	-0.175734043	-0.043492794	0.317163467	-0.430852413	-0.084839821	0.463361263	-0.107431412	-0.076586008	-0.248871088	0.583040237	-0.163305759	-0.614259243	-0.567290545	-0.840830564	-0.499582529	-0.690977812	-0.806028366	-0.612076283	-1.248332262	-1.070163965	-1.396300316	-1.48286581	-1.904600739	-1.831424594	-1.919510484	-1.69114852	-2.129972935	-2.302582741	-2.264577389	-2.605476856	-2.535658121	-2.432141781	-2.486800909	-2.746964455
672	-0.562684536	-0.904098272	-0.723078489	-0.417434692	-0.586944818	-0.889175892	-0.203258276	-0.408614397	-0.590834141	-0.495107651	-0.201947212	-0.386218309	-0.857107162	-0.357506275	-0.254282951	-0.629569769	-0.549347878	0.129452467	0.188792944	-0.277241468	-0.045393467	-0.108887672	-0.111788273	0.250564814	-0.268302679	-0.085505962	-0.22926569	-0.044893742	-0.788681746	-0.843509674	-0.949024677	-1.143593073	-1.5151124	-0.904339552	-1.588083744	-1.438835859	-1.59383893	-1.897435308	-1.710841894	-2.018603802	-1.985909224	-2.124839306	-2.235001802	-2.344468832	-2.432078123	-2.576481819	-2.43444252	-2.30810833	-2.858026505
674	-0.81392312	-1.036109924	-1.137384892	-0.935498953	-0.84354043	-0.326083422	-0.210655451	-0.322622299	-0.830757856	0.033795595	-0.498982668	-0.732335806	-0.58984971	0.003070831	-0.67197752	-0.355200291	-0.20207262	0.046784639	0.162314892	0.109619141	-0.065166712	0.184037209	-0.319026709	-0.612931728	-0.428695917	-0.286531448	-0.26198864	-0.446231842	-0.662096739	-1.13820076	-1.032753706	-1.129494905	-1.324137926	-1.140819311	-1.408863306	-1.484957695	-1.909176588	-1.598694563	-1.862582207	-1.77392447	-2.200222969	-2.141850948	-2.167146683	-2.379180431	-2.414548874	-2.725898743	-2.62573576	-2.371331692	-2.967277527
676	-1.426960945	-0.451513529	-0.997467518	-0.497667789	-0.395670176	-0.906055927	-0.59844327	-0.373523951	-0.559714317	-0.491341114	0.007678032	-0.528225899	-0.708920002	0.255371571	-0.250408888	-0.027491331	-0.032150269	0.080990076	0.440502167	0.293418884	-0.406373262	0.209159613	0.399412632	-0.315681934	0.093717575	-0.802170992	-0.334508419	-1.189466715	-0.964297056	-1.153261423	-0.715693235	-0.454950809	-1.046254635	-1.149775505	-1.466406107	-1.589378595	-1.298208714	-1.646656036	-1.780195832	-1.921353579	-2.27812767	-2.174781322	-2.060478687	-2.112687588	-2.251657009	-2.383690834	-2.687951565	-2.604652166	-2.842825413
678	-0.710263252	-0.688265324	-0.702085018	-0.80475688	-0.313480854	-0.304923534	-0.207172394	-0.631491899	-0.578597784	-0.308030128	0.237392187	-0.229244709	-0.35057044	-0.104985237	0.52102232	-0.207480907	-0.148029089	-0.146006107	0.034903765	-0.130828381	0.051258564	0.338184834	-0.13194418	0.473016262	-0.361417055	-0.109130859	-0.714287281	-0.403789282	-0.346796274	-0.999538183	-0.677049637	-1.07068634	-1.199376822	-1.133122444	-0.908261299	-1.445859671	-1.546894073	-1.75153625	-1.873330235	-1.982087851	-1.892810106	-2.067210197	-2.334115505	-2.448535204	-2.351278305	-2.522191525	-2.575940371	-2.576700211	-2.429591894
680	-0.726169109	-0.681191683	-0.558596611	-0.327128649	0.135859251	-0.333871365	-0.401167393	-0.251272678	-0.284479141	-0.49501586	-0.153118372	-0.412063599	-0.493872881	0.094037771	-0.101740599	0.348297596	0.065073013	0.826019764	0.214664221	0.294160128	0.09780407	1.003209114	0.395514965	0.755519867	0.487959385	0.761616707	0.047321081	-0.427978039	-0.495386362	-0.489884853	-0.492774963	-0.997399569	-1.023616076	-1.228515625	-1.2862432	-1.276725769	-1.417639971	-1.681424141	-1.956791282	-1.712001801	-1.841060519	-1.743684053	-1.941059232	-2.450208187	-2.211565495	-2.541208506	-2.55615139	-2.489339828	-2.405609131
682	-0.807570457	0.001303196	-0.760587215	0.13752532	0.531387806	-0.125521898	-0.400761127	-0.1047225	0.091540575	-0.278417587	-0.058508873	0.161804676	-0.222551823	-0.299844503	0.716975212	0.394392014	0.115860224	0.487771511	0.419351578	0.117450237	1.481968403	1.026240349	0.168070793	0.799180031	0.361224174	0.410045624	0.025349379	0.190709591	-0.017159224	-0.470025063	-1.002428293	-0.587780714	-0.87814188	-1.077142	-0.918677568	-0.994421959	-1.251162052	-1.651297808	-1.564166069	-1.884022355	-1.711448193	-2.1867342	-2.030551195	-2.24283433	-2.037489414	-2.234316349	-2.760322094	-2.83922267	-2.579738855
684	-0.648939371	-0.263745308	-0.092779875	0.392205715	-0.057641506	0.194127798	-0.224095821	-0.098139286	0.270961285	-0.209229469	0.205578327	0.285218	0.185628176	0.659916401	0.828221321	0.824940681	0.99181509	0.587429047	0.679279327	0.230947495	1.022307396	0.956285	0.745874405	0.596534252	0.89300251	0.981319427	0.742026329	0.516125202	-0.029576778	-0.309671164	-0.033337116	-0.547787428	-0.332550049	-0.595881224	-0.670505524	-0.859930754	-1.373234987	-1.042063951	-1.473334074	-1.726649284	-1.898237705	-1.763216734	-2.134921789	-2.103291035	-2.131084442	-2.316335678	-2.173380852	-2.424064398	-2.479768276
686	-0.105100393	-0.169012308	-0.360988855	0.065814734	-0.138125658	0.003739119	0.39664793	0.22902751	-0.124819517	-0.095431328	-0.069620609	0.71674633	0.500892162	0.358693123	0.621358871	0.772588253	0.905380726	0.93792963	0.811523438	0.662565231	1.055633545	0.734240055	1.045675278	0.396021843	0.549595833	0.707084656	0.428272724	0.21912384	0.376717091	0.306817055	-0.299362183	-0.293166161	-0.24294734	-0.34597683	-0.904034615	-0.918948174	-1.350024462	-1.438371181	-0.869435549	-1.643508434	-1.89593935	-1.826249599	-2.008768797	-1.926164269	-2.210699558	-2.250442266	-2.425950527	-2.424610615	-2.569995403
688	0.153453588	-0.124957323	-0.159461975	-0.384562969	0.009125233	0.31722784	0.122386932	0.757387638	0.536476135	0.469384193	0.667644978	0.985723495	0.762049198	1.21231699	0.998159885	0.941092014	1.100868702	1.000954628	0.570093632	1.236673832	0.691858292	1.183927536	1.301320553	0.990522385	1.319344044	1.006174564	0.467833042	0.555706024	0.467966557	0.116351604	-0.192439795	-0.177824259	-0.246987343	-0.718323231	-0.581702948	-0.703369379	-0.825727701	-1.070475578	-1.278578281	-1.690278053	-1.394294739	-1.377883911	-1.725746751	-2.149260759	-1.846918106	-2.28712368	-2.446372747	-2.556940556	-2.578516006
690	-0.300590754	0.356628895	-0.075158358	0.256702423	0.476052761	0.39556551	0.130623579	0.259838581	0.691273212	0.564903259	1.023501396	0.770933628	0.168517351	0.849567413	1.275877476	1.639158726	1.145728111	1.63336277	0.747938633	0.923009872	1.520983219	1.912637234	1.109953403	1.282711983	1.753689289	1.053107738	1.034528732	0.547041893	0.666760921	0.215383291	0.205922842	-0.220033646	-0.151267529	-0.511179209	-0.581092358	-0.834733009	-0.812410593	-0.898360491	-1.48094964	-1.554698706	-1.790180922	-2.015959501	-2.000880957	-2.165039778	-2.394906521	-2.053477764	-2.161206722	-2.259266853	-2.44603467
691.9699707	-0.453077793	-0.299411774	0.212162733	-0.036720514	-0.199840069	0.300468445	0.585577488	0.036990881	0.474564552	0.703937531	0.894888878	0.246588707	0.527286053	0.889276028	0.190464973	0.902637959	0.926579952	1.166858196	2.019909859	1.879867554	1.125666142	1.215101719	1.834150314	1.656209946	1.012673378	0.679533482	0.355348587	0.840559006	0.553236008	0.095376492	0.289083004	-0.254045248	-0.258141756	-0.355398178	-0.40101862	-0.523284912	-0.623815298	-1.376991034	-1.10923624	-1.454288721	-1.916461706	-1.517753124	-2.155235767	-1.943167448	-2.167943954	-2.338708401	-2.344688892	-2.390268087	-2.510275841
693.9400024	0.174620152	0.404327869	0.37751627	-0.025309086	0.363910675	0.368914604	0.730569839	0.905011177	0.703432083	0.817430496	0.637573242	0.438402176	0.924265385	0.689013481	0.939714909	0.845477581	0.769098282	1.052566528	1.109015465	1.342749119	1.547514439	2.098641396	1.863470078	1.321734428	1.358066559	0.926178932	1.238296032	1.491779804	0.411391735	0.214836121	0.078169346	-0.264353514	-0.10233283	-0.393053055	-0.595079422	-0.642461538	-0.582918167	-0.948631763	-1.082086563	-1.37020874	-1.385103226	-1.922161222	-1.931919098	-2.223680496	-1.81411767	-2.262529373	-2.268917561	-2.428069592	-2.514784336
696.0499878	0.22632432	0.041123629	0.277087927	0.052501202	0.768933296	0.359249115	-0.008260727	0.826814175	0.277193308	1.194067478	0.905342102	0.655724049	1.372150421	1.036075115	0.530555248	1.356136322	1.610498428	1.354780197	1.60605526	2.281609058	1.574707031	1.800935268	1.63549614	1.968846798	1.076666832	1.131993771	1.260458946	0.904618263	0.270009518	0.778501034	0.424988747	-0.432813883	-0.240270853	-0.520300865	-0.483427763	-0.425933838	-0.957981586	-1.309004307	-1.269140482	-1.162585497	-1.31104064	-1.722957969	-1.9272753	-1.927360415	-1.917669058	-2.444947958	-2.268722534	-2.427633286	-2.326974392
698.0200195	0.285806179	-0.216949463	0.85931778	-0.199453115	0.526628971	-0.021713734	1.106130123	1.138009548	0.224943161	0.929420948	1.292703152	1.220555305	1.079297066	0.886147499	1.73972702	1.783441067	0.989777565	1.923512936	1.4158535	1.928631783	1.68833971	2.686039925	2.401914597	2.090363026	2.139642239	1.235928535	1.154307842	0.896048069	0.922638893	0.097717285	0.56600523	0.390410423	0.505280018	-0.16190052	-0.304199219	-0.497298002	-0.748958111	-1.015701294	-1.071358442	-1.181099176	-1.486031294	-1.851593137	-1.455665588	-1.92556715	-1.978896141	-1.866398811	-2.014025211	-2.46350956	-2.47165823
700	0.549056053	0.417918205	0.694428444	0.63229847	0.784815311	0.567420959	0.904299259	1.34330368	1.331837654	1.026783466	0.944839478	1.455738544	1.535559177	1.63343811	1.734652996	2.32580328	1.790215969	2.629603863	2.196356773	2.547768116	2.355610847	2.54833746	2.589723587	2.138224125	2.339880466	2.384535313	1.462289333	1.346865177	0.911091805	0.761550903	0.148775816	0.078066111	0.236171246	0.297233582	-0.021386147	-0.2879107	-0.629960537	-0.619561672	-1.132115364	-1.152650356	-1.000757456	-1.894386649	-1.842132092	-1.955287695	-1.933273792	-1.949381232	-2.220772743	-2.185572624	-1.958567739
701.9699707	0.644875526	1.012127399	0.739542961	0.371015549	1.575752258	1.203082085	1.370483398	1.705976009	1.851764679	1.291343689	1.566744804	2.42899847	3.20864439	2.346845627	2.105673313	2.075537682	2.426846027	2.641826153	3.100823879	3.147137165	3.676895142	3.828398705	3.366938114	2.990188122	2.302635193	2.107439995	2.175054073	2.134245396	1.41124773	1.210062981	0.783976555	0.891694069	0.48495388	0.291347027	0.080153465	-0.263339043	0.063897371	-0.755739927	-0.348149061	-0.960468769	-1.042871714	-1.351246595	-1.497881413	-1.975557804	-1.960686207	-1.931413293	-1.955451369	-1.99671936	-2.119297981
703.9400024	1.202214718	0.937508583	1.542178154	1.23700285	1.291885853	1.596255302	1.798712254	1.744778633	1.730455875	2.284566879	1.218459606	2.509973526	1.877483368	2.368583679	2.817436218	1.906544685	2.768586636	3.163732052	3.022682667	4.083953381	3.340620995	3.663170338	3.671278954	3.831552982	3.684440613	3.38681078	2.449736118	2.196907997	1.878336906	1.793622494	1.225774765	1.019774437	0.974525928	0.788557529	0.53617239	0.587363243	0.066288233	-0.316923857	-0.407589912	-0.883412123	-0.611528873	-1.323326826	-1.025123835	-1.713496804	-1.683074474	-2.17418766	-1.950261116	-2.004030466	-1.934149504
706.0499878	0.595386982	0.569951534	1.317334175	1.282057762	1.197701454	0.779646873	1.407601833	1.202124596	1.238884926	1.408608437	1.837738991	2.188028336	1.922171593	2.449952126	2.147175312	2.521589279	2.893779755	3.529578686	2.856256485	3.578677654	3.581451893	4.673341274	3.624368668	3.742004395	3.739635944	2.584897041	2.101657391	1.582735062	1.953755856	1.572551727	1.697283268	1.337006569	1.135295391	0.145921469	0.778571129	0.195412636	0.141997337	-0.464578152	-0.328409433	-0.64835	-1.231314659	-1.128306389	-0.85042429	-1.629354	-1.612762451	-2.053574324	-2.266009808	-1.95546186	-2.134094
708.0200195	0.956185818	0.644622803	1.037782192	0.749911308	1.182409286	1.481698036	2.073081017	1.25485611	1.045853615	1.404736519	1.439675808	1.715089798	2.20830822	1.899043083	1.998376846	2.021781921	2.634856701	2.834336281	2.894333839	3.404809475	3.742693424	3.185414314	3.021942139	3.447952271	2.903572559	2.469090462	1.389595509	1.23225975	1.327595711	0.966676235	0.407164574	0.802713394	0.106750965	0.255394697	0.463935852	-0.053473949	-0.487884521	-0.6378088	-0.762685776	-1.047925234	-1.39141345	-1.640227795	-1.222050905	-1.635146856	-1.842599988	-1.723936081	-2.077895164	-2.367917538	-2.294998884
710	0.020380259	0.77371788	0.767876625	0.857172012	0.490107536	0.988203049	0.284694672	-0.176178694	1.140286922	0.894819736	0.743713379	1.482305527	1.241887569	0.763077736	1.305942059	1.246127605	2.094199657	1.681744576	2.23243618	2.578844547	2.23247385	2.830505371	2.491896629	2.675266743	1.366580009	1.025198936	1.611393452	0.666617393	0.841935158	0.598451614	0.138082981	0.042207241	0.101410151	-0.512140751	-0.335351229	-0.955422878	-0.512285233	-0.905057192	-1.102963924	-1.01895237	-2.039757252	-1.684295416	-1.757222176	-2.172370434	-1.951945543	-2.028360367	-2.414982796	-2.171910286	-2.4399786
711.9699707	-1.050617933	-0.082475662	-0.480577469	-0.120954037	0.213053465	0.189576864	0.054832697	-0.200671673	0.101153851	0.0066576	0.297014713	0.225517511	0.79720211	-0.092725992	0.843221664	0.594541073	0.670598507	0.899384499	1.296031952	1.677206993	1.972109795	1.900920391	1.763077736	1.324903965	1.253434181	0.90954113	0.28502512	-0.070874453	-0.155513048	-0.086942196	-0.363787889	-0.694899797	-0.763492107	-0.868724346	-1.028016806	-1.13992095	-1.121127605	-1.577489614	-1.227298737	-1.857839346	-1.918034911	-2.159215689	-1.783007383	-2.41633749	-2.351811886	-2.436481476	-2.451764584	-2.316804886	-2.721134663
713.9400024	-1.10746932	-0.842163563	-0.598202467	-0.75535512	-0.75234437	-0.932008982	-0.413891077	-0.214081287	-0.45342803	-0.486364126	-0.776813745	-0.006334782	-0.106772184	-0.097088099	0.016893387	0.356920719	-0.235838652	0.56076622	0.756723404	0.590324879	0.810789108	1.261106968	0.247878551	0.390722752	0.078098059	0.224490643	-0.065395594	-0.621402264	-1.214364529	-0.911957026	-1.02661705	-1.162439585	-1.129447937	-1.282807589	-1.23613143	-1.827625394	-1.495992422	-1.34080267	-1.909734845	-2.155460119	-2.436963797	-2.252655983	-2.161350489	-2.503948689	-2.691676378	-2.478160858	-2.660498857	-2.561599493	-2.651455879
716.0499878	-0.664539337	-1.29703927	-0.639605284	-0.930608749	-0.792804003	-1.170629978	-0.84257865	-0.386797905	-0.823767424	-0.457304955	-0.513313293	-0.695757389	-0.853660822	-0.659805775	-0.528217316	-0.448002577	-0.42861414	0.496194363	-0.024280787	0.270328045	1.022283554	0.205564737	0.137744904	-0.399272442	0.474597931	-0.669112682	-0.995032549	-0.760974407	-1.431622982	-1.48383832	-1.345708609	-1.523471355	-1.709136128	-1.904185653	-1.681196928	-1.747934818	-1.809585452	-2.07989502	-2.264540672	-2.145290852	-2.132635832	-2.663769245	-2.42015934	-2.51741457	-2.634616375	-2.852053642	-2.653867483	-2.795316219	-2.844556332
718.0200195	-1.418675661	-1.07489419	-1.401579857	-1.721450567	-1.078370333	-0.773986101	-1.742560863	-0.893975973	-0.730151892	-0.956835032	-1.242087603	-1.480118752	-1.167177677	-1.20733881	-0.860499144	-0.44174695	0.10544157	-0.25674367	0.402494431	0.423045158	0.357135296	0.392335415	-0.271225214	-1.088312149	-0.41874671	-1.102563858	-1.333939791	-1.727693677	-1.677298307	-1.470806837	-1.777758718	-1.814404607	-1.923988223	-1.978392363	-1.924665093	-2.067697525	-2.090720654	-2.498220682	-2.427939177	-2.463572502	-2.160788536	-2.548535347	-2.718486547	-2.588772535	-2.834383488	-2.78868103	-2.722280502	-2.826347113	-2.943348646
720	-1.336355448	-1.158400774	-1.423567295	-1.406742811	-1.613821745	-1.628041744	-1.69130969	-1.267050982	-1.204800367	-1.009117603	-1.397955656	-1.79993701	-1.18853116	-1.487783194	-1.22458148	-1.120677948	-0.158399343	-0.083230257	-0.16340971	0.09459424	0.228102684	-0.41309166	-0.611187696	-0.824928761	-0.815773726	-1.427072763	-1.738892913	-1.314819813	-1.993734717	-1.865928888	-1.925960422	-2.119915485	-2.12072444	-2.126124382	-2.066449642	-2.298336029	-2.507008553	-2.257322311	-2.717405558	-2.493446827	-2.32970953	-2.664470434	-2.600587368	-2.887319803	-2.807480335	-2.842997313	-2.628022909	-2.938557148	-2.886149406
721.9699707	-1.699309826	-1.488188982	-1.692795515	-1.290053844	-1.325307846	-1.469783545	-1.509200335	-1.731393337	-1.919642568	-1.920166373	-1.714462161	-1.266921282	-1.866567492	-1.174615383	-1.331198454	-0.743575335	-0.300838709	-0.427199364	0.078474045	-0.079654932	0.028674364	0.200943232	-0.549174786	-0.803337097	-1.225009918	-1.680197716	-2.07614994	-2.014101028	-2.413647175	-1.968645453	-2.356413364	-2.279959202	-2.422665834	-2.223298788	-2.410994053	-2.233563423	-2.199428558	-2.581521511	-2.591243744	-2.479757309	-2.535420895	-2.675615311	-2.725412607	-2.824846506	-2.9041996	-2.663011789	-2.821686506	-3.026345968	-2.666951895
723.9400024	-1.832521558	-1.635561466	-1.399702787	-1.806491852	-1.971924186	-1.688583374	-1.888733506	-1.450855017	-1.560697556	-2.191558838	-1.704845548	-1.937759161	-1.822784543	-0.585887432	-1.304229498	-0.860411167	-1.126549959	-0.401682615	0.248637915	-0.353010416	-0.500233889	-1.369760752	-0.611486197	-1.202002525	-1.793130279	-1.730843902	-2.425313234	-2.146035671	-2.141037941	-2.268913984	-2.354270697	-2.47699666	-2.34187603	-2.587998867	-2.429697037	-2.597063065	-2.395346642	-2.694564342	-2.479405642	-2.531473398	-2.72284174	-2.647965908	-2.831556797	-2.954717159	-2.681903362	-2.63597393	-3.080214024	-2.846550941	-3.028524399
726.0499878	-1.46931076	-2.053996086	-1.948158979	-1.910387158	-1.85012567	-2.042740345	-1.724753499	-1.535992146	-1.388291597	-1.846039295	-2.22434783	-1.78280282	-1.230633259	-1.265595913	-1.176572323	-1.12021327	-0.794660568	-0.28345871	-0.886033535	0.117243052	-0.47456336	-0.307220697	-0.929476976	-1.036490917	-1.327295065	-1.871197462	-2.122490883	-2.299244165	-2.35725379	-2.432235241	-2.697828054	-2.476006031	-2.488720179	-2.543268204	-2.660175562	-2.671640158	-2.510743618	-2.808833838	-2.651146889	-2.725215435	-2.478945732	-2.853972912	-2.757959127	-2.865440369	-2.956029177	-3.014572859	-2.901413441	-2.986528873	-2.87953186
728.0200195	-1.591994286	-1.925511479	-1.954988837	-1.568409681	-1.891622543	-1.873878956	-1.925642729	-1.989295483	-1.423604012	-1.484726429	-1.785818934	-1.852774024	-1.818754196	-1.165287495	-1.478028774	-1.194779158	-0.968968868	-0.479007244	-0.010589123	-0.683889866	-0.641478777	-0.774578333	-1.287056208	-1.706371069	-1.860765815	-1.80453217	-2.397127151	-2.331353903	-2.481321812	-2.583052635	-2.38967371	-2.508275986	-2.556137085	-2.590243101	-2.827218533	-2.642995596	-2.618631363	-2.821203709	-2.757686615	-2.726104498	-2.91603899	-2.810182571	-2.755505562	-2.746789932	-2.977824688	-2.898747921	-3.05478406	-2.989805698	-3.00395751
730	-1.486968279	-2.24711132	-2.270066738	-1.870513678	-2.245435238	-1.993739128	-2.004367828	-1.891633987	-1.628462076	-1.990435004	-1.737309337	-1.856869936	-1.613207102	-1.138030529	-1.050274134	-0.850094318	-0.540978193	0.079256058	-0.534767628	-0.627847672	-0.052197456	-0.816953421	-1.521496058	-1.705884933	-2.086096287	-2.004179716	-2.513506889	-2.537639141	-2.958332777	-2.770802975	-2.72077179	-2.771449566	-2.658459187	-2.713353157	-2.839100361	-2.776175499	-2.869892836	-2.747572422	-2.941865921	-2.860963345	-2.869475842	-3.031496286	-2.962480068	-3.075312614	-3.152248859	-3.00803256	-3.112255096	-2.84070611	-3.142678499
731.9400024	-1.772583008	-1.90737927	-1.791592836	-1.938741446	-1.983044505	-2.19342947	-2.158535719	-1.587111473	-2.407059908	-2.255433083	-2.069874287	-1.940427661	-1.505228758	-1.844131589	-1.385485649	-0.900087595	-0.691341877	-0.819128275	-0.426830053	-0.654920816	-0.745653629	-1.108730316	-0.990891218	-1.914600134	-2.323913097	-2.349238157	-2.519411325	-2.500560999	-2.891390324	-2.529788494	-2.868952513	-2.80580616	-2.765678644	-2.587009668	-2.88524437	-2.769861937	-2.766046047	-3.034739494	-2.836454868	-2.849305153	-2.968499422	-2.881446838	-2.999774694	-2.941668034	-2.841908216	-2.831302643	-2.987606525	-2.978035927	-3.00065589
734.0200195	-1.964129686	-2.099334717	-2.288157463	-1.848057032	-2.084791899	-2.296368599	-2.142693281	-1.836300015	-2.113990307	-1.897964478	-2.097826004	-1.831300259	-2.104048491	-1.62932229	-1.724598646	-0.802366257	-0.807208776	-0.836622	-0.458596945	-0.906205654	-0.781153917	-1.380316734	-1.160467386	-1.897992969	-2.26201582	-2.62970686	-2.257657051	-2.693284273	-2.759112597	-2.606346607	-2.839902639	-2.8093822	-2.781376362	-2.84837985	-2.852270126	-2.87678504	-2.845795631	-2.88422823	-2.938474655	-2.821388483	-3.005045414	-2.803223848	-3.137132645	-2.92740798	-3.043814659	-3.085851669	-3.168623209	-3.257421494	-2.968465328
735.9699707	-1.866879821	-2.090531349	-1.892565966	-2.062355757	-2.097474098	-2.13344574	-1.945005536	-1.757322907	-2.020775318	-2.169829845	-2.422636509	-1.735886335	-1.845628262	-0.947624207	-1.031313896	-0.49019289	-0.666855097	-0.220754385	-0.248734236	-0.308780193	-0.783681631	-1.371592522	-1.924204588	-2.047652245	-2.256545067	-2.406544685	-2.627104759	-2.620363235	-2.750739098	-2.487282753	-2.963125944	-2.806357622	-2.801812172	-2.766713381	-2.632585049	-2.913701534	-2.786430836	-2.942448854	-2.766381025	-3.210008621	-2.818798542	-3.174452066	-3.079436779	-3.00425148	-3.126002312	-3.193507671	-2.909118176	-3.036571264	-3.079412937
738.0499878	-2.281499386	-2.000074387	-1.922992587	-1.893823504	-2.142157555	-2.162175179	-2.22588253	-2.443327427	-2.214107513	-1.941570282	-1.909169793	-1.900491595	-1.532370567	-1.263452053	-1.046481609	-0.82126236	-0.662380219	-0.220613718	-0.250382662	-1.022572756	-0.617199898	-1.72010994	-1.657521009	-1.926218033	-2.385339737	-2.509723186	-2.763671875	-2.639245749	-2.887706041	-2.602632046	-2.725423336	-2.866797447	-2.670472622	-2.964436293	-3.01720953	-2.941078663	-3.005908489	-3.049794197	-2.814628839	-3.120636225	-2.679116726	-3.015852928	-3.157650948	-3.002333641	-3.035811901	-3.160778999	-3.102103233	-3.073648453	-2.98556304
740	-1.856848717	-2.176906586	-1.677478075	-1.81485796	-1.770867586	-2.172512293	-1.987768054	-2.401108265	-1.777572513	-2.299315929	-1.834719419	-1.590167284	-1.474301338	-1.257668734	-0.899221897	-0.614266396	-0.543194294	-0.724499702	-0.186357021	-0.857292891	-1.508343935	-1.67127943	-2.337119341	-2.386417866	-2.321131229	-2.445991039	-2.972176313	-2.754754305	-2.678133726	-2.750876904	-2.89423275	-2.85711956	-2.702936172	-2.95713973	-2.83275032	-2.878143549	-3.062068939	-3.031837225	-2.776721239	-3.009799242	-3.039106369	-2.953912735	-2.93779397	-2.899759293	-3.027943611	-3.178808212	-3.051642179	-2.959151745	-3.047847033
741.9400024	-1.715006351	-2.03745532	-2.05064249	-2.065761805	-2.104760647	-1.706029773	-2.104063034	-2.594082355	-2.163434505	-2.18100071	-1.663075686	-2.36437273	-1.643300772	-1.429768801	-0.737137556	-0.618877649	-0.806878805	-0.618298531	-0.374433994	-1.308472872	-1.517019749	-1.920134544	-1.90640831	-2.307903767	-2.625436306	-2.593315601	-2.678095818	-2.778055906	-2.746991158	-2.832416773	-2.830616474	-2.834037066	-2.665188313	-3.012565136	-2.964458227	-2.954339504	-3.015866518	-2.853172302	-3.023270845	-2.997109413	-3.06182766	-3.114178181	-3.042888641	-2.862347603	-3.118825912	-3.132285595	-3.008147478	-3.198214054	-3.132297277
744.0200195	-1.897103548	-2.230559349	-1.77166307	-2.141923904	-2.215322733	-2.188197136	-2.341865778	-2.256969452	-2.100884914	-2.451451778	-1.938750863	-1.834727407	-1.971843362	-1.629230022	-1.158352613	-1.001477718	-1.029045105	-0.51966238	-0.71254921	-1.372659445	-1.642231703	-2.144062996	-2.139081955	-2.509753942	-2.627652645	-2.687608957	-2.780627012	-2.990757227	-2.80146122	-2.950556755	-2.76454401	-2.775032043	-2.892148972	-3.022818565	-2.845954895	-2.889171124	-2.954506636	-2.942601681	-2.971954107	-2.717643499	-2.889067173	-3.201643705	-2.95375061	-3.159361839	-2.968567371	-3.157223701	-3.251288652	-3.163842678	-3.216312885
745.9699707	-2.002302647	-1.746514559	-2.045866966	-2.411885738	-2.141983986	-2.3490839	-2.210985184	-2.470869541	-2.298709393	-1.951008797	-1.71941936	-1.469711542	-1.460973978	-1.135191679	-0.794281483	-0.954408169	-1.199197769	-1.047420979	-1.404977083	-1.099230766	-1.715231419	-1.904484749	-2.32359457	-2.267868519	-2.392164707	-2.494530201	-2.546756744	-2.892875433	-2.827537775	-2.861038446	-2.725917101	-2.971542358	-2.903379679	-2.94969964	-2.835336685	-3.007856846	-3.052189827	-3.003691673	-3.046277523	-3.073237419	-3.137455463	-3.272269964	-3.058913231	-3.252933741	-3.003703117	-3.045327187	-3.060200691	-3.09495306	-3.110416651
748.0499878	-2.065284729	-1.855870843	-1.70875597	-1.819971204	-1.984033704	-1.798348069	-2.268619776	-2.026799679	-2.170331001	-1.982357502	-1.822995543	-2.257603168	-1.37907505	-1.142549753	-1.304955959	-1.34382844	-1.461818218	-1.075330257	-1.148943901	-1.455436707	-1.432760239	-1.950228095	-2.334321976	-2.497260809	-2.750450611	-2.648135185	-2.664654732	-2.670172215	-2.677092552	-2.874455214	-2.902468443	-2.98820734	-2.884649992	-3.03016448	-2.864118338	-3.066562653	-3.001585007	-2.896501303	-2.981703043	-3.194279194	-3.188794613	-3.105595112	-3.210549593	-2.970535994	-2.947319984	-3.148599148	-3.007292747	-3.22720623	-3.21826005
750	-2.117480755	-1.861028314	-2.092234612	-1.874845386	-2.308931828	-1.715518117	-1.631232023	-1.957730412	-2.129863739	-2.110798359	-1.798019171	-0.982633829	-1.494866133	-1.714600682	-0.842015505	-1.63128829	-1.518159389	-1.599603891	-1.502266645	-1.715141296	-1.89250052	-2.17682004	-2.521179676	-2.498450041	-2.833358049	-2.609321594	-2.936075926	-2.734787464	-2.813474655	-2.944671154	-2.854198933	-2.966142178	-2.930504799	-3.109191179	-2.883108616	-2.763002872	-3.023006678	-3.147907495	-3.124031305	-3.076866388	-2.991913319	-2.913441181	-2.984018564	-2.972600937	-2.983830214	-3.01097703	-3.289058447	-3.315209866	-3.147371769
[truncated: 18 more columns]
