# Supplementary material for: A Preliminary Study of the Effects of pH upon Fluorescence in Suspensions of Prevotella intermedia
Source: PLoS One. 2016 Jul 21;11(7):e0158835. doi: 10.1371/journal.pone.0158835 (PMC4956196; doi:10.1371/journal.pone.0158835)
Supplement: S1 File — (ZIP) [file pone.0158835.s001.zip › 48h alkaline.csv]

Emission\Excitation	390	391	392	393	394	395	396	397	398	399	400	401	402	403	404	405	406	407	408	409	410	411	412	413	414	415	416	417	418	419	420	421	422	423	424	425	426	427	428	429	430	431	432	433	434	435	436	437	438
480	8.072537422	7.635631561	8.904495239	5.901909828	8.284858704	7.665679932	8.207546234	6.543206215	6.123513222	6.924986839	7.086788177	6.580276489	5.921669006	5.975991249	5.869490623	6.505023956	6.032938004	6.696899414	7.324842453	8.511922836	8.464767456	9.548084259	8.975991249	10.39487362	8.692572594	9.215073586	7.468732834	7.552682877	5.169778824	5.319703102	3.873838663	4.330561638	4.187979698	3.125251055	3.481849432	3.007620573	3.549889326	2.714666605	3.044220686	3.332958937	3.083574533	3.213149309	3.189040422	3.751992941	3.514193773	4.376652718	3.817414045	4.026575089	4.243017197
481.9400024	8.155920982	8.136514664	7.271881104	8.06712532	7.251314163	7.652765274	7.190195084	6.988137245	7.608091354	8.172278404	7.110275269	7.079273224	6.80530262	6.805843353	5.73260498	6.561059952	6.073688507	6.011693001	7.117264748	6.887761116	7.979681015	9.054052353	9.301519394	9.655908585	10.51473618	10.36100388	8.257392883	7.885555267	7.287418365	6.551200867	5.624858856	4.472496986	4.784736633	3.738098383	3.663735628	3.47414279	3.308648825	3.401693106	3.604124784	3.046079397	3.849760294	3.396760702	3.668597937	4.014742851	3.975675821	3.711040258	4.479679108	3.978783369	4.026819229
484.019989	8.512218475	7.913851738	8.176638603	8.372347832	7.555290222	7.640341759	8.647806168	7.227067947	8.688253403	7.352612495	7.989014626	7.178321838	8.286863327	7.074485779	6.38032341	6.189678192	6.244557381	6.682703972	5.778691292	7.079929352	7.04799366	7.663866997	9.989792824	9.323210716	9.546956062	9.554758072	9.063806534	9.251177788	8.228730202	7.569943428	6.689152718	6.02355957	5.979660988	4.886837959	4.646712303	4.875920296	3.649799585	3.586107969	3.78493762	4.405687332	3.427216291	3.51223588	4.540360451	4.764004707	4.483766556	5.006971359	5.56140995	4.978682518	4.355017662
485.9700012	8.464508057	8.218436241	6.649273872	7.728879929	7.993203163	7.059319496	8.615625381	7.624681473	7.179708481	7.499824524	6.89988327	8.135167122	6.027291298	6.889595032	6.719165802	6.217492104	6.311191559	5.955447197	5.492400169	7.142624855	6.285116196	6.579931259	7.68686676	6.887408257	8.656456947	8.50611496	9.16987133	8.932950974	8.748165131	8.441037178	8.062390327	6.993089676	6.640199661	5.503144264	5.056153297	4.050236702	5.095841408	4.787768364	3.537802458	3.792772055	4.238908768	3.87037015	3.883763075	4.613161087	4.997322083	4.72422123	5.473497391	4.761881828	5.035514832
488.0499878	7.512709618	7.347706795	7.31801796	7.411893845	8.160918236	7.167014122	7.419780731	6.151067734	7.65891552	6.010830879	7.169844627	6.544994354	6.458497047	6.400093079	6.851079941	5.552425385	6.906422615	6.313183784	5.094364166	6.487486839	6.260345459	5.556785583	6.184673309	6.655857086	7.068816185	8.133465767	7.782383919	9.079447746	8.282933235	8.603646278	8.5430336	8.34143734	7.77829361	7.174290657	6.470467567	5.85901165	4.785264969	4.503811836	4.270804405	3.850790262	4.328468323	3.971473932	4.211252213	4.190438271	4.174090385	4.371163368	4.833106995	5.122156143	3.895958662
490	8.180431366	6.344714165	8.523656845	6.822060585	6.86299324	7.50228405	6.862214088	7.042673111	6.588797569	7.223890305	6.675969124	6.547912598	6.751778603	6.237555504	7.077044487	5.59920311	5.572407722	5.925872803	5.27594471	5.568737984	5.026610374	4.562627792	5.916866302	5.529202461	6.262073517	5.99616909	7.267725945	8.055681229	7.667926788	8.674367905	8.637521744	8.76614666	7.535334587	7.670801163	6.639410973	6.158884048	5.620386124	5.019034386	4.692661285	4.015844345	3.416769743	3.671723604	3.878945589	4.634391785	3.997184992	4.136425972	4.935783386	4.641324043	3.987961054
491.9400024	7.76701355	7.306825638	7.047747612	6.583036423	7.131703377	6.167838097	6.278038979	6.552641869	6.520075798	6.408055305	6.576640129	4.791840553	5.800330162	5.594806671	5.353068352	5.619634628	5.71998024	5.664193153	5.975056648	5.317845345	5.282985687	5.208313942	5.484037399	4.579442978	4.96363163	5.009255409	5.461483002	4.592167854	6.545999527	7.97592926	8.083301544	8.614574432	8.018345833	7.861855507	7.384563446	7.100495338	5.899333	5.66566658	4.609992981	4.67195797	4.834861755	4.178944588	3.823890448	3.627595186	4.142620087	4.276701927	3.705114603	3.820710421	3.965741873
494.019989	6.011815071	6.140272141	6.419108391	6.958733559	5.817802429	6.706412315	6.197304726	5.934947968	5.615781784	5.147731781	4.859160423	5.413733482	4.973953247	5.463383675	4.741087914	4.313742638	3.947798014	5.07803154	4.424173355	5.315629005	4.426332474	5.168571472	4.430258751	4.310753822	4.401844978	3.937237501	4.077236176	4.181918144	4.983580589	5.556993484	6.363573074	7.219164848	7.593349457	8.089585304	7.365211487	7.408383369	6.774372101	6.270076752	6.100899696	4.695871353	4.484292984	4.134647369	4.004677773	3.674797773	3.630955935	3.308834791	4.040282249	4.095395088	3.755222082
495.9700012	6.177233696	6.439154625	6.300760269	6.083438873	5.49757576	5.730365753	5.167826653	5.875483513	5.535774231	4.861709595	5.097579956	4.326054573	5.528892517	4.655991554	5.154755592	4.845602989	4.222514153	4.307954788	4.463609695	4.035412788	4.49222374	3.623427153	4.224971771	4.718344688	4.356629372	3.934087992	4.062039375	4.254606247	4.332283974	5.225738525	5.219737053	6.008994102	6.305037498	6.595459938	7.329416275	8.086372375	7.630469322	6.393720627	6.236351967	6.046245575	4.7492342	4.544089317	3.920354128	4.018621445	4.535417557	4.008371353	4.252652168	3.490591288	3.794787169
498.0499878	5.471862793	5.628726006	5.819793701	4.558799744	4.497880936	5.57621479	5.062951088	5.455596924	5.738385201	5.470401764	5.987944603	4.287889481	5.002057076	4.564492226	4.931221962	4.110693932	3.743757963	4.739017487	5.031906128	3.719776869	5.252041817	4.71932888	4.466229439	3.525203466	3.930843115	3.18591857	3.500895739	3.912031412	2.822092772	3.270749807	3.765121222	3.877477884	5.112222672	5.370841026	6.11613369	6.747548103	7.983014107	7.28757	7.199289322	6.93761158	6.786643028	5.32951355	4.819457054	4.710133553	4.718313217	4.291469574	3.266744375	3.576790571	4.016964912
500	5.188392639	4.824604034	5.372073174	5.621200562	5.407125473	4.210050583	5.950445175	5.015425682	5.486865044	5.121080399	5.218048096	4.997146606	3.693983316	4.811172485	4.122777939	4.172562599	3.956676722	3.198214769	4.224117279	4.23603344	4.309465408	4.068559647	3.647058725	3.112281561	3.574599981	3.349407911	3.644025087	3.879318953	3.172229052	2.693414927	3.241600752	3.891176939	4.291790962	4.916081429	4.86524868	5.803525925	6.173458099	6.812582016	7.304041862	7.639063835	6.64139843	5.593625069	6.211492538	5.437037468	4.930683136	5.153020859	4.359903336	4.456624031	3.009249926
501.9400024	5.160462379	5.288439751	5.384119034	5.14525795	5.782752037	4.909114838	4.287015915	5.111775398	4.754911423	5.577301025	4.410305977	5.004676819	4.077372551	4.106321335	4.426852226	4.184069633	4.038876534	3.71777463	4.08053875	5.045649529	3.413161039	4.092167854	2.928198576	3.866337061	2.862016439	3.871925592	3.819761992	2.950754881	3.010047197	3.285884619	2.98246932	3.299158812	3.55916667	3.533877611	4.381649017	4.450508118	5.47091198	6.303211212	7.310092926	6.80413723	6.995785713	6.770160675	6.966593742	6.776490211	5.627815247	5.732629776	4.860643387	4.359864235	3.765463591
504.019989	4.566990852	4.529333115	4.580510139	5.319926262	5.561378479	4.69956398	4.760138512	4.314112663	5.130784035	4.475997925	5.446339607	4.259563446	4.193450928	3.675827265	4.785143852	3.252248049	3.82779479	3.269727468	4.481819153	3.983128786	3.974690676	3.383864641	4.120555878	4.030727386	3.63576436	2.925864935	2.649793863	3.143241644	2.841681719	3.083252192	2.418742895	2.692821741	2.757989168	2.984805346	3.415370703	3.259341955	4.349308968	5.403187752	4.864357948	6.468020439	6.323917389	7.482339859	7.180340767	7.084630966	6.108361244	5.51686573	4.635340691	4.639115334	3.346957445
505.9700012	6.129915237	5.106164932	5.371463776	4.036915779	4.38789463	4.978569984	4.571098328	4.326998711	3.968422651	3.854882956	3.801759481	4.229319572	4.379483223	3.896814108	4.715982437	3.364590883	4.043026924	3.945224524	3.857125521	3.392033815	3.218430758	3.880343676	3.446145296	2.574333906	2.966086626	2.943381548	2.783448458	3.046731234	2.634823084	2.881534338	3.09038949	2.625585318	2.958588362	2.826555967	2.756911993	3.458892584	2.89616847	4.16900444	5.256272316	5.725089073	6.565274239	7.229077339	7.656198502	6.970140457	6.583374977	6.538239479	6.290257454	5.524159431	4.210217476
508.0499878	5.449022293	4.695467949	4.50578022	5.042218208	4.388913155	3.748672724	3.88911891	4.367761612	4.543685913	3.913393736	4.030042648	4.037446976	4.516032219	4.055953979	3.990980387	3.602841616	4.546466827	3.248594046	4.13667202	3.856095552	3.553995848	3.022162199	3.767892122	3.717586756	3.157395124	3.307503939	2.834848166	3.08887887	2.878699541	2.919831514	3.309084177	2.847765684	2.788360834	2.787488699	2.164296865	2.819248915	3.156214952	3.002663851	3.615665197	4.006828308	5.420812607	5.648330688	5.879711151	7.673048973	7.551720619	7.027338028	6.049877167	5.46860981	5.134320259
510	4.93280983	5.81388855	4.887450218	4.697389603	4.296370506	4.879307747	4.86229229	4.306555748	3.527247667	3.683413267	3.835741758	2.574107885	3.721242189	4.574433327	4.556511879	2.80153966	3.622212648	3.942915678	3.371366262	4.137189865	3.738261938	3.775401354	3.559240103	3.201300383	3.066934347	2.690418005	3.080277681	2.178171873	2.600454569	2.105740786	2.90254283	2.564152002	3.112813234	2.667544603	2.656446218	2.620927095	2.482465506	3.729857683	3.821676016	3.459690809	3.722619295	5.570133209	5.700740814	6.527205467	6.625390053	7.442558289	6.917510986	6.557697296	5.374807358
511.9400024	4.668994904	4.765552521	4.47730732	3.924011946	4.305362701	4.831411362	3.815260172	4.257655144	4.603704453	4.235944748	4.216564178	5.278044701	3.865472078	3.160032511	3.704999685	3.76072669	3.59531045	3.680769682	3.795188189	3.675023794	3.388553381	3.421401739	3.314712286	2.736953497	3.2668612	2.614914179	2.862398386	2.331825495	1.966955423	2.633640051	2.732889414	2.725054502	3.26865077	2.813403368	2.285249472	2.612173796	2.877561331	2.912889719	2.419160604	2.988037348	2.932040453	3.900687933	4.887066841	5.250195503	6.355875015	6.453568459	7.273860931	6.727928162	5.970282555
514.0200195	4.088886261	4.344309807	4.125021935	4.572887421	3.903746367	4.76376915	4.351566315	3.521709204	4.003400803	3.803157091	3.018932581	3.985146761	2.969321489	3.879594564	3.832612753	2.941162825	3.13664794	4.126807213	2.747557402	3.372185946	3.547241926	3.753094912	2.784688234	3.337649584	3.475129843	3.116612673	2.692737818	2.422394514	2.647246599	2.912130117	2.571947813	2.591340303	2.48616004	3.133835077	2.478726625	2.601378679	2.406206846	2.649876356	2.486412287	3.189974546	3.478751421	4.369590759	3.87763238	4.595528603	5.319504738	6.008745193	6.576025009	6.219431877	6.089352608
515.9699707	3.487301588	3.837083101	4.955533028	3.999682188	3.646069765	4.103351593	3.685567141	2.90158534	4.641606331	3.825338125	3.480422735	3.438842535	3.042929888	3.759341478	3.407398939	3.003551722	3.739296675	3.765150785	3.58100009	3.050153017	3.053211451	2.84726882	3.187236547	2.964874983	2.790086031	2.868042707	2.601564169	2.536484957	3.23961091	2.667448282	2.305341482	2.988243341	2.686146498	2.532715082	2.57241559	1.909383059	2.441078901	2.567321539	2.766201258	2.859838247	2.972911596	3.052644968	3.534867525	4.485855103	3.896386385	5.124645233	5.45920372	5.120196342	5.479280472
518.0499878	4.275720596	4.039955139	3.821071863	3.770725489	3.82893157	3.99514699	3.991399527	3.197265387	4.070189476	4.3658638	3.466217279	3.395773649	3.307826281	3.705585241	3.146999598	3.009996653	3.671927691	2.463400602	2.995618582	3.167335749	3.697286844	2.94191432	3.325698137	3.237840891	2.401041269	2.713006735	2.720621347	2.34711194	1.944498301	2.477973223	2.625966311	2.427432299	1.800549746	2.001933813	2.396061182	2.580051661	2.772906065	2.706926107	2.900782824	2.814162493	2.579746962	2.706872225	3.780925512	2.982231379	3.726546049	4.426448822	3.852455854	4.590731621	5.571543694
520	4.250398636	3.454299212	3.909896612	2.901821852	2.80132556	2.933125257	4.074471474	3.950090647	3.915144682	3.505001307	3.88030076	3.248325109	2.979539156	4.081871986	2.869837046	3.254248857	3.180011988	2.9802773	3.216113329	2.543182611	3.155698538	3.033841848	2.758229494	3.326302767	2.56531024	1.948788404	3.053746462	1.767557383	2.757028818	2.660955191	2.346868277	2.166164637	2.280467272	2.592535734	2.5295856	2.584110498	3.101246119	2.614579916	2.513424635	2.50604558	2.750380278	3.098292112	2.905607939	3.697894812	3.041090727	3.532237768	3.206861734	3.513092279	4.954139709
521.9400024	3.892992258	4.473777771	3.618511438	3.599063158	3.87562108	2.72266984	3.094919443	3.75364089	2.724189043	3.037087679	3.343795538	2.765964746	3.045347929	2.679577589	3.359486818	3.124149084	2.516331911	3.853796244	3.591035128	3.492144346	2.861511946	2.931166887	3.183202028	2.847234964	3.346636057	2.392525911	1.945714235	2.458603144	2.579996347	1.690334082	2.054353952	2.540477991	2.206546545	2.103325129	2.260627031	2.494758368	2.154174566	2.090176821	2.780604601	2.360750437	2.589318037	2.620095491	2.482709169	3.046389818	2.910349607	2.869062662	3.229866743	3.20501399	3.87986207
524.0200195	3.773390532	3.491714716	3.757617712	2.809424162	3.675059557	3.724887133	3.194969893	2.979803324	2.549384832	2.972217798	2.11601615	2.679332495	2.558030844	3.735932589	2.437969923	2.645931005	2.583471537	2.025767088	3.029045343	3.032600641	3.031580687	2.293324709	2.925432444	2.122865915	2.409036398	2.470951796	1.811010122	2.024572134	2.329827547	2.246614695	1.847215891	1.944115877	2.12706399	1.999707937	2.559862852	2.497417212	2.329823256	2.417852163	2.529719114	2.891826868	2.83357501	2.673497438	2.748525381	2.538519621	3.498389006	3.292905092	2.580266237	2.126178503	2.45801568
525.9699707	4.856852531	3.871299028	3.261795282	3.812345266	3.048218489	3.073969126	4.225554466	3.766185045	3.466208696	2.598345995	3.658174276	3.306758642	2.928491831	2.542517424	2.793003321	2.726552248	3.033308268	2.54288125	2.866812468	3.352827787	4.069646835	2.286673784	2.370720625	2.154330015	2.957115889	2.446038008	2.329859972	2.792837858	2.417016268	2.147308588	1.50809598	2.233185053	2.332725286	2.513316393	2.025704622	2.328153372	1.934953451	2.152920008	2.5233953	2.768101931	2.655606985	3.070298433	3.727164507	3.006911039	3.244358778	2.766949892	2.834914446	2.263382673	1.866413832
528.0499878	5.73372364	4.528697968	3.652147532	3.616363287	2.396039724	3.602846861	4.227899551	4.405958176	3.781288862	3.302952528	3.633555174	2.169350863	3.478090048	3.053623915	2.497542143	3.322674036	2.69675374	3.65664506	3.369034529	2.566134691	3.410331011	2.910774469	2.319101095	2.767081022	2.0477283	2.589496851	2.159068823	2.210973501	2.450739145	1.728810549	1.797809839	1.814044714	2.007357836	1.987731695	2.243849993	2.356418371	2.577493429	2.274592161	2.709545851	2.530849695	2.969755888	2.721575975	2.673652887	2.906368017	3.016454458	2.62894702	3.266942739	2.58178401	2.43956399
530	7.628704071	5.672624588	3.817312479	3.689872026	3.233762026	3.508114576	4.070285797	4.356826782	3.213469267	2.85509181	3.114941835	3.316889048	3.336387396	2.757731199	2.861127138	2.525166273	2.026728868	2.932968855	2.444437265	2.716498613	2.834906816	2.09368825	3.590128183	3.134436846	1.76379323	2.664260149	2.725814581	2.068790674	2.408833265	1.6875875	2.194099188	2.264622927	2.453675508	2.040684462	1.973861456	1.740389109	2.348620176	2.580932856	2.66814971	3.33369565	2.577921629	2.538803816	3.043729067	2.791055441	2.617695093	3.352921247	2.701246023	2.285995722	2.032263517
532.0499878	7.090708733	5.817649841	5.805738449	4.120223045	4.117381096	3.951874495	3.514736414	3.180898905	3.565406561	3.076691389	3.052435637	2.183397055	3.01479125	2.865595579	2.458645105	2.453895807	2.871403456	2.47309947	3.277367353	2.698830366	2.285632372	2.472355604	1.648800135	2.070133924	2.019603014	2.592301607	2.074200869	1.995116949	1.751236677	1.873106718	2.390887499	1.893052816	2.051637888	2.285640478	1.744585752	1.94632411	2.23301053	2.219246149	1.797984838	2.757641077	2.267244577	3.156344175	3.455009222	3.059900999	2.353449583	3.582125902	2.284306288	2.017102957	1.689483881
533.9699707	6.373188972	6.0952425	6.131016731	4.98537159	4.214968681	3.593605757	4.122283936	2.986568689	1.950670958	3.341877222	3.766313314	3.416907549	2.367933989	1.903207541	1.801853418	2.763985872	2.322209597	1.963300467	2.396913767	2.810141802	2.192049742	2.715512514	2.414561033	1.997714758	1.696801424	2.782164812	1.760467768	2.111081362	1.67231822	1.6047194	1.916293383	1.490144968	1.905735254	1.282905817	2.000384569	1.728149652	1.908136606	1.980555296	2.461997271	2.731962919	2.636399031	2.709890604	2.154227495	1.784082651	3.082228422	2.108002901	2.003872633	1.589764833	1.81240201
536.0200195	3.765959501	4.170461655	4.570669174	5.829267502	4.508358955	3.455856562	3.875642061	2.747687101	2.652565718	1.90035224	2.084067106	2.424947977	3.477390528	3.144115686	1.99087739	2.452135801	1.64148736	2.728970766	2.18868947	2.623339415	2.541269541	2.719419241	2.392427683	1.986642599	2.125282049	1.703000784	2.391360998	1.946717024	1.587073088	1.383740664	1.579860449	1.861225843	1.700039148	1.718410254	1.641032934	1.497127295	1.883537054	1.53233552	1.896389723	2.232780695	1.9870646	2.103849649	2.338817358	2.786236048	2.195465326	2.412831068	1.559720755	1.438797712	1.139191866
537.9400024	2.812850714	3.499666929	3.8417418	3.814990282	3.880800486	4.403524399	4.221987724	3.545634985	2.297587156	2.561785936	2.210094213	2.789434195	1.668089628	2.08835721	2.206811666	2.842027903	2.343428373	2.860790014	1.849277258	2.300032377	1.548138857	1.68415904	1.63534236	1.610876799	1.853511572	1.905191183	1.098807096	1.575133085	1.208988905	1.560346842	1.800631762	1.211981535	1.170429468	1.232976675	1.311800241	2.004709482	1.343719721	1.703216791	1.772799253	1.999500036	2.264247656	2.536366701	2.68951869	2.075113058	1.621976614	1.816272974	1.576555014	1.980541945	1.731212378
540	2.971784353	2.034051657	2.627375364	3.394808531	4.704907417	4.450610161	4.437722206	4.046509743	4.201677322	3.518792868	2.448539972	2.457608938	1.308257341	2.421605349	2.39189744	2.625785589	2.479730844	1.599026918	1.905211687	2.028057814	2.151095152	1.568691969	1.415333986	1.99648118	1.564697981	1.351066828	1.527268171	1.935674429	0.724908113	0.858479261	1.197369814	1.265524626	1.503805399	1.191622019	1.765974283	1.601915121	1.283871889	1.333450079	1.297430277	1.213198423	1.424613237	1.64734292	2.124409437	1.961275816	2.028916121	1.779672384	1.36699748	1.414995432	1.340447187
542.0499878	1.82508111	1.244444609	1.955136061	1.992460489	2.749935865	4.279564857	5.103301048	4.619345665	5.294773102	5.180558205	3.33197999	3.073634863	2.565007448	1.766015768	1.789001226	2.35415864	1.670097113	1.460447073	3.085165739	2.130637407	1.736082315	1.932997942	1.145229578	1.332270384	1.652620554	1.733582258	1.696392775	1.001681089	1.778612852	1.04068923	1.470602751	1.555641413	1.494632483	1.385689974	1.409449816	1.117754698	1.526932478	1.481160879	1.571647882	1.376391172	2.43270421	1.617260218	2.035323858	1.87566638	1.98299098	1.518479109	1.909950495	1.471334696	1.119942427
543.9699707	1.702006578	2.329584837	2.017658949	2.164480925	2.303803205	2.032488108	3.570694208	3.99215579	5.202376366	3.668096304	4.101918221	3.303640127	2.719768763	2.14087224	1.76112771	1.846700907	1.367600203	1.881259203	1.776156664	2.133462667	1.706403494	1.624913931	0.855229139	1.442572832	1.048198938	1.243662596	1.251592875	1.631076574	0.887199163	1.095765829	0.815794706	1.341286421	1.181710005	1.266157866	0.964379072	1.448136568	1.644441843	2.118025064	1.590065718	1.609727144	1.930167437	1.869391203	1.511683702	1.777323961	0.818350554	1.779279947	1.487698317	0.910199881	0.986045599
546.0200195	1.51728034	1.072006941	1.184000254	1.355000257	1.210665464	2.042662859	1.898885965	2.990791559	3.051135778	3.799577475	3.402354956	3.391876459	3.451645613	1.938942194	2.110977411	0.785578012	1.211048365	0.829577208	1.613535166	2.028352976	1.504609346	1.19167161	1.762940645	1.070666552	1.465533495	1.125422239	0.810775042	1.02875495	1.105402708	0.522382498	0.575261354	1.265053988	0.765633345	1.224070787	1.251102209	1.064773321	0.500538111	1.12825036	1.049935102	1.537338018	0.868180513	0.775707006	1.305485964	1.33711648	1.045568228	1.143059969	1.198816538	0.804796934	0.569057226
547.9400024	1.14507699	1.354910135	1.167940378	1.551738501	1.153220415	0.975378752	1.895216703	1.707054377	1.321302652	1.763865232	2.66140008	3.097321749	1.955513239	2.901821852	1.79253602	2.05748105	1.020540476	1.104538202	0.763056993	1.526996851	1.909928083	1.517277002	2.104530573	1.377712011	0.847576857	0.879755259	1.10515666	0.871948481	0.590531111	0.901614904	1.000856161	1.29990983	0.819735289	0.842288256	0.873693228	1.173423529	0.94683671	0.837212324	1.299523592	1.081916094	1.214787245	1.168482065	1.161396742	1.49440074	0.643461943	1.089390516	1.19649148	0.361926317	0.790518045
550	0.953979254	0.635834932	0.701081038	0.938765764	1.154207468	1.005977869	0.859480143	0.636466265	1.617650747	1.024947405	0.716130018	2.040012598	3.107869387	3.309721708	1.844748735	1.642862082	1.571759462	2.321027994	0.687981367	1.124780416	1.18337369	0.597795248	0.738997698	1.38957715	1.411575079	0.701514959	0.6022861	1.04643178	0.348968267	0.721286535	0.911279917	0.644264936	0.920896769	0.847834826	0.86285615	0.622280359	0.759774923	1.351742506	1.067499876	1.251075983	1.413975477	1.022110701	0.580790758	1.306619406	0.966802359	0.446423292	0.356200933	0.437148333	0.835206747
551.9400024	0.866248369	1.247690439	0.739949942	0.757233381	0.793071985	0.248981237	0.530490637	0.68127656	0.742511988	0.949464083	0.781949759	0.456365347	1.367642164	2.529934168	2.266309977	1.808103323	2.017547846	1.897021055	1.285686731	0.655753851	1.044540644	1.502073526	1.233336687	0.952472448	1.392100573	0.661860228	0.439993143	1.525017023	0.977327585	0.849186182	0.661518812	0.890400648	0.530368567	0.790213823	1.02855134	0.751845121	0.729395151	0.82776475	0.907675028	0.585623503	1.080746412	0.554561377	0.480008364	0.890513182	0.172301054	0.63983655	0.433498621	0.59785533	0.119087696
554.0200195	0.905472994	0.327845335	1.01288867	0.36036849	0.889737844	0.128342152	0.729076147	0.587567568	0.453489542	0.797374487	0.885857344	0.950733423	0.721354723	1.938329935	1.244144678	1.883850336	2.247925997	2.174806356	1.905388117	1.105704069	0.838485479	0.683588743	0.930803061	1.1063869	0.248567104	0.37566638	0.352576256	0.733823538	0.417359114	0.274680138	0.976018667	0.511672735	0.785121202	0.606875658	0.503831625	0.327052832	0.444332838	0.279130936	0.726555109	0.436788797	0.929765463	0.838958502	0.768082857	0.474628687	0.410494566	0.131877661	0.173678398	0.371617079	0.018362045
555.9699707	0.158082485	0.163390636	0.860669374	0.304908991	0.562097311	0.563440561	0.449090719	1.105690241	1.097212553	-0.180922508	1.003204107	1.297107935	-0.014514923	0.901726007	0.992548227	0.697280645	1.351964235	1.62560153	1.143008471	1.711874247	1.846781492	1.454986334	1.36310792	0.360592604	0.66549468	0.338493109	0.845768213	0.63742137	0.080952168	0.348809958	0.145664215	0.414334059	0.262254715	0.309759855	0.447504282	0.631243467	0.505964994	0.824532747	0.739994764	0.859563589	0.831186056	0.607817411	0.352356911	0.495113134	0.330530405	0.416650534	-0.118637085	0.20187974	-0.549825191
558.0499878	0.535399675	-0.189027309	0.091483355	0.95587182	-0.095386744	0.263057947	0.615012884	0.286869764	0.66166997	0.263969421	0.267496824	0.59080863	0.334747314	0.622343779	0.100173235	0.805370569	0.859862089	0.818157434	1.332232714	1.874782324	1.436834574	1.412184954	1.240609884	0.321977615	0.589702845	0.152181864	0.817976236	0.199943781	-0.045709848	0.272517443	0.141391993	0.065312147	0.180785894	0.492384195	0.205601692	0.313107252	0.449974298	0.381840706	0.370445013	0.622552633	0.318207502	0.248511076	0.757729769	0.396771193	0.238963842	0.535110712	-0.033511162	0.230103016	-0.322333574
560	0.481553793	0.361454964	0.238562822	0.480046034	1.109881639	0.246901989	0.370683908	0.089928627	0.566795111	0.407814741	-0.067568064	0.667320967	0.776335478	0.179474592	0.18961525	0.289290667	1.008719683	0.452564478	0.827024221	1.312493086	1.623960733	1.256052732	1.299408674	0.477822542	0.371927738	0.847642183	-0.482743502	0.356859446	0.295689583	-0.037893772	-0.031918526	0.027437925	0.675295115	0.101185799	0.109865665	0.332394361	0.379368544	0.538190126	0.188007355	0.250406027	0.169777632	0.448224306	0.181043386	0.222737074	-0.16638875	0.420174837	0.191000462	0.294849873	-0.096792936
562.0499878	0.446289778	0.682029009	0.259404659	0.194256783	0.259863138	-0.448735952	-0.041258574	0.017380476	0.45136714	0.332603931	-0.017848969	0.654543638	0.239771128	-0.316330671	1.555161238	0.076501846	0.133050442	0.087552309	0.262988329	1.200174093	1.326691389	1.462858915	1.114595652	0.921547174	0.524874926	0.634088278	0.374636889	0.038084984	-0.525949717	0.059148312	-0.077605724	0.576910257	0.358214855	-0.330183268	0.16946888	0.222037554	0.274778843	-0.128757	0.186406136	-0.130028725	-0.012877464	0.537141562	-0.099476576	0.150234938	0.176291943	0.157099009	-0.031267166	-0.267981768	-0.553292513
563.9699707	0.124099255	0.197874784	0.630465746	-0.011382818	0.003029823	0.537779093	0.200140953	0.61223197	0.443645716	0.006233215	0.703233957	0.789647818	0.566898584	0.892012358	0.367043018	0.69130969	0.464538336	0.173783302	0.254446983	0.392063379	1.119288206	1.416872263	0.701873541	1.00423789	0.938696146	1.147269011	0.635854006	0.333100796	0.001788616	0.253612041	0.082965851	0.071798801	0.211348057	0.029893398	0.130371094	0.296545506	0.070701361	0.12850523	0.507650137	0.652200937	-0.349274635	-0.114628553	-0.542176962	-0.173238039	-0.147102833	-0.110717535	-0.394605875	-0.526667833	-0.542654276
566.0200195	0.32620573	-0.21355629	0.323170185	0.484017611	0.486350298	-0.035494804	0.00011611	0.289388895	0.506836653	0.029605389	0.304628611	0.012004375	0.196233749	-0.013121128	0.065244913	-0.564454794	0.474513292	0.212623596	0.068417549	0.417274714	0.931250334	0.410460234	1.148292303	1.130635023	1.033507109	1.23053956	0.314583063	0.616245031	0.244886398	0.207823038	0.22896409	-0.170759916	-0.100449085	0.101913214	0.00310874	0.054221869	0.178368092	0.164415598	0.357542992	0.486594439	0.075527191	0.486730337	-0.107547998	0.061779737	-0.218384981	-0.52919507	-0.51026845	-0.78174305	-0.443126678
567.9400024	-0.181354523	0.425872087	0.249375582	-0.235580921	-0.078419209	-0.143386841	0.425895929	-0.276494741	-0.346024752	-0.042569876	0.456574202	-0.189371824	0.419027567	0.37978673	0.183983326	0.198207378	-0.378968954	-0.054640055	0.281918764	0.193652391	0.263527632	0.444183111	0.27103138	0.449559927	1.285553217	0.586406469	1.017985106	0.769109011	0.928595304	0.323672056	-0.103374958	-0.014625311	0.574561834	-0.153632879	-0.074777126	0.184967756	0.022340536	-0.23662138	-0.201708317	0.149627209	-0.156437874	0.398772478	-0.258496523	-0.38069725	-0.50494647	-0.276411772	0.021126747	-0.382367611	-0.429892778
570	0.581383467	0.024202824	0.283017397	0.496082067	0.281097651	0.10479784	-0.173999548	-0.180880785	0.622619867	1.236978292	0.535814047	0.387426376	0.418245077	0.15861845	0.379064322	0.129445553	0.652818918	0.359221697	0.048859596	0.149185896	0.059635878	0.429944277	0.026936054	0.120644569	0.692042589	1.379020929	0.736789465	0.901738405	0.615166903	0.552605867	0.682446241	-0.037415028	-0.29881072	-0.131043911	0.387472868	0.242780447	0.198335648	-0.198989391	0.218096256	-0.213429928	0.434261084	-0.496245861	-0.598110914	-0.015512466	-0.594064236	-0.300076246	-0.429344177	-0.741580963	-0.905544043
572.0200195	0.347741127	0.540944815	0.448795557	-0.226824522	0.135313272	-0.302929878	-0.036217928	-0.097520351	0.925886869	0.672132254	0.754487276	0.004655361	0.332746506	0.629953146	0.121664047	0.612776995	0.637913942	0.223734856	0.424224138	0.794132471	0.69122386	0.099643946	0.58299613	0.590284109	-0.074004889	0.689744711	0.500873804	0.57618928	0.585971594	0.522737265	0.866642714	0.651339293	0.779131174	0.215454817	0.602987051	0.166412592	-0.16210103	0.010778427	-0.145019531	-0.29729867	0.146697044	-0.098050594	-0.276725769	0.039037943	-0.425050497	-0.617389202	-0.578577518	-0.864196301	-0.532383204
574.0499878	0.336085796	0.200585604	-0.217986345	0.202268839	0.235329628	0.591624975	0.71728158	-0.155757666	0.547539473	0.561249971	0.970986128	0.650161028	0.714097261	1.012675047	1.087893724	0.371939421	0.507950544	0.425156355	0.54958415	0.93286109	0.314694405	0.635552645	0.75717473	0.610947847	0.507769346	-0.26143074	-0.012085915	0.237463951	0.703758478	0.296376705	0.493146658	0.449767828	0.573468924	0.146945715	0.562726259	0.22359848	0.353729248	0.412127733	0.159574509	0.366769075	-0.249072313	0.003810644	-0.135735989	0.242332935	-0.592860222	-0.357519388	-0.663555384	-0.656014919	-0.670205116
575.9400024	-0.076620817	0.344214678	-0.033610821	-0.005987406	0.258974075	0.114629507	0.085652828	0.470084429	0.650068045	0.832546473	0.391649485	0.666157484	0.636804819	0.315853119	0.714038134	0.382586718	0.655981779	1.190654993	0.582313776	1.132675409	0.50705266	0.7221663	0.751488924	0.839392424	1.034461737	0.769674063	0.710406065	0.59379077	0.401613951	0.781121492	0.662437201	0.3964293	0.772696733	0.682161093	0.306226492	0.137384176	0.23769021	0.264528036	0.324799061	0.019257307	-0.24591136	-0.211078882	-0.56145978	-0.444697618	-0.400841951	-0.839352608	-1.317854881	-0.739245415	-0.692561626
577.9699707	0.209684134	-0.568870306	0.514160872	0.676438093	0.191271544	0.12271142	0.374051571	0.530516863	0.984966516	0.583555937	0.876099348	0.935330153	0.53330493	0.442122698	0.266892672	1.366633654	0.631386518	1.540866613	1.298599482	1.166579008	1.74621892	1.17974925	1.036707163	0.832050562	1.07203269	0.480639219	0.492253542	0.804882288	0.612303495	0.327819347	0.449431181	0.615816832	0.776382685	0.643081903	0.283985853	0.614158869	0.363881111	0.284060001	0.625471354	0.267697811	-0.359640598	-0.705703735	-0.304368258	-0.663047791	-0.468127251	-0.508809328	-0.236880064	-0.367595434	-0.807916641
580	0.105928183	-0.047306299	-0.340030193	0.393836021	0.517203093	0.317143202	0.658025026	1.400281668	0.971788645	0.558049917	0.618928671	1.257281065	1.146695852	1.634490252	1.231025934	1.457660913	2.285810709	1.752397776	1.522835493	2.351181269	1.849804163	1.035899401	1.525204897	1.540238619	1.30952096	1.30733037	1.46622777	1.248088598	0.546843767	0.521792173	0.191272497	0.58938241	0.380618811	0.222338676	0.993535757	0.701576471	0.763554811	0.557877302	-0.385709763	-0.132911921	-0.011036396	-0.161548853	-0.729919195	-0.107154608	-0.788994551	-0.914552927	-0.586934328	-1.006324768	-0.897998095
582.0499878	1.092945814	0.000421286	0.483745813	-0.155276299	0.435110807	0.354742527	0.692871809	0.795950651	1.323454142	1.045941114	0.825475931	1.119435549	1.120136023	0.818169832	1.850599051	1.612305403	1.782438517	1.08791995	2.246967554	1.941422224	2.289968729	2.76136899	1.714980364	1.73052001	2.332695723	1.625118971	1.463995695	1.221490622	1.224203825	1.515777349	0.914747953	0.462772131	0.760196924	0.378475904	0.716666937	1.277463675	0.343682051	0.600538969	0.473438025	0.229118109	0.132418633	-0.134977579	-0.425167799	-0.425877333	-0.688010216	-0.841025591	-0.846212149	-0.927612066	-0.936596394
583.9699707	0.538149595	0.399973154	-0.43974185	0.454385042	0.32979846	0.720001459	1.634124517	0.687309504	1.008220434	0.414074659	1.581099749	1.145354986	1.00718236	1.719388723	1.254348993	1.904196024	1.358819723	2.57012248	2.510288477	2.769214392	2.87422061	2.42113471	3.092976809	3.07020402	2.604937792	2.671183348	1.567655325	1.504588842	1.363449335	1.199531317	0.89093852	1.160414457	0.924342394	0.596247435	0.66356349	0.539414644	0.500002623	0.910249949	0.510572672	0.676130056	0.727495909	0.246676683	-0.18908453	-0.58990097	-1.213494062	-0.520949602	-1.066952229	-1.005834341	-0.641230583
586.0200195	0.176163435	0.101768255	0.440959692	0.444602251	0.74966979	0.906342268	1.24589467	1.272003889	1.036396742	1.012041807	1.336829424	1.319146872	1.619653463	1.91520381	1.548170805	2.697253942	2.101354361	2.800555944	2.314475298	3.200337648	3.395628691	2.963678122	3.036809683	3.275410414	3.136867762	2.608071089	1.672024488	1.953480482	1.725352526	1.921967745	1.31866765	1.440561533	1.453809977	1.068603754	1.14200902	0.582390547	0.560773611	0.419355631	-0.105498314	0.645981073	0.054533005	0.311124086	-0.142185688	-0.198816776	-0.986256361	-0.626392841	-0.851352215	-1.186113596	-1.130679846
587.9400024	0.935406446	0.49201417	0.732480288	0.665078878	0.638844728	1.871916056	1.320481062	1.168135881	0.976128817	1.630022764	0.995948076	2.093761206	2.238020658	1.897954226	1.924581289	2.529365778	2.19275403	2.470909357	2.046576262	3.089173555	3.496678591	3.152048826	2.507188559	3.548804045	2.906098604	3.001658678	2.627358675	1.954898596	2.46129632	2.00149703	2.733432531	1.328600645	1.486338854	1.19265914	1.367110014	1.333324671	1.057747126	0.772357702	0.643751383	0.504132509	0.766620874	0.323549271	0.407567024	-0.068126202	-0.139590263	-0.855900526	-0.724210262	-0.941788197	-1.450852871
590	0.768518209	1.065492392	0.449323893	1.356203794	1.694118738	1.657041788	1.24391818	0.65069747	1.172114134	1.492221117	1.504721403	2.337124109	1.812556028	1.487774134	2.000477552	1.70322156	2.335449457	2.62296319	2.873158693	2.976182699	1.870176554	2.967366457	2.661477804	3.730516195	3.290017366	3.317816019	2.343848467	3.037362337	2.356076479	1.914518118	1.970078707	1.850278139	2.033462763	2.026327372	1.834265947	1.480718374	1.909610033	1.507212877	0.35509038	0.767350912	0.789610147	0.208923578	0.105369091	-0.054399014	-0.689884663	-0.841844082	-0.498922586	-0.993966818	-1.166526079
592.0200195	0.558790445	0.793893099	0.551913977	1.502729654	1.473136663	1.186756372	1.954039335	1.521057367	1.121559858	1.72111249	1.597159147	2.026759863	2.679871798	1.714136839	1.644181013	2.383140326	2.481113672	3.020377874	2.859614134	3.182590723	2.912243128	2.957971811	3.238880873	2.440230131	3.109115839	2.117473841	2.127906561	2.582009077	2.34541297	1.88686347	2.039427519	2.229357004	1.52423358	1.549126387	1.535608053	0.802969217	0.812091589	1.125120878	0.465826273	0.782058954	0.404105425	0.147197962	-0.00870347	0.000569105	-0.261003733	-0.26869154	-0.46457696	-0.359470129	-0.892806292
594.0499878	0.582921743	1.207940817	0.896323442	0.913842916	1.297101736	0.995480776	1.313230276	1.823501348	2.038953066	2.208027601	2.396832228	1.857361078	2.653497458	1.823358774	2.543558359	3.086581945	2.840494871	1.715444803	3.387025595	2.3016994	2.88131547	2.819560289	3.655557871	2.573620081	2.32199502	1.759224176	2.460158587	2.482693434	1.598940611	2.004068136	2.340314627	1.438199759	1.942109823	1.222854376	1.250784636	1.605801344	1.445718527	0.665865183	0.932313204	0.615691423	0.631491899	-0.245888948	-0.167034388	-0.680023909	-0.213002682	-0.818915844	-0.828191996	-0.332414389	-1.064355612
595.9400024	1.243564367	1.765241385	1.545623064	1.458271742	1.29177165	1.753461123	1.35863328	1.711433172	2.430259943	2.845339537	3.123514414	2.290810347	2.244711161	2.602136374	3.057764292	2.358516455	2.954299688	2.478573084	2.807694674	2.642901182	2.368843794	2.888398886	2.104930639	2.6509974	1.995748758	2.329966307	1.297368765	1.816024065	1.894454718	1.973286867	1.250319719	1.552152872	1.794101477	1.460725546	0.975080252	1.30734992	0.990640402	0.704261065	1.105856657	0.535456419	-0.040358305	-0.237288952	-0.613769293	-0.642453194	-0.34894681	-0.812234402	-0.682843208	-0.40040493	-0.683451176
597.9699707	1.52071929	1.540774107	1.982697725	2.114354849	1.282427073	2.338739634	2.117746592	2.896013021	2.387986898	2.870889902	2.709640265	3.572274446	3.065370321	2.209317446	2.650580168	3.469585657	3.590392351	2.939236403	2.773045301	3.706019163	2.134147406	2.949010611	2.35329318	3.281142473	2.205901384	2.259791136	1.542967081	0.901234865	1.304976702	0.996103525	1.23231864	0.868511915	1.253902197	0.783465624	0.701151609	0.978253126	1.1347754	0.753495455	0.315066814	0.762948751	0.131925344	0.030921698	-0.279796124	-0.374469042	-0.769234657	-1.150874615	-1.257169962	-0.737975121	-1.160114765
600	2.480916262	2.858667135	2.267205	3.283879519	2.656113863	3.123367071	3.69225812	5.384176254	3.797424555	3.800112963	3.495572329	3.955824614	3.410512209	5.185183525	3.785234213	3.584518194	4.034682274	4.52030468	3.986026525	3.591602087	2.946935415	2.64130187	2.772344828	2.630903482	2.444184542	2.026799917	1.715655565	1.877093554	1.30511117	1.109050989	1.338501215	0.782389402	0.872719526	1.348756552	0.439805269	0.332392931	0.384004593	0.353999376	0.063459158	0.015890121	0.041579247	-0.737259388	-0.892182112	-1.22914505	-0.993676901	-1.406453609	-1.127357244	-0.996448517	-1.172213078
602.0499878	4.781375885	5.168269157	5.063250542	5.285595894	5.735015869	5.668685913	5.611359596	6.286356926	5.467241287	6.091924667	6.218881607	5.943081856	6.477062225	6.532647133	5.662168503	5.408367157	5.249616623	6.266616821	4.826666832	4.388513565	4.444447517	3.74677062	3.89893651	2.962320566	2.785379648	2.704515696	2.222572565	1.905284166	2.083512545	1.209482431	1.497298479	1.299806356	1.63847518	1.197514296	0.853492022	1.092863798	0.424416304	0.828252554	0.147414207	-0.106437683	-0.387116671	-0.546090364	-0.862797022	-0.894343615	-1.069594145	-1.122009516	-1.336274147	-1.091202736	-1.570605993
603.9699707	7.829721451	8.069701195	8.233779907	8.353532791	9.011834145	8.341206551	9.153928757	9.812554359	9.559883118	9.238703728	9.277132034	9.194208145	9.472236633	10.01707935	9.33425045	8.020171165	8.369096756	7.420897484	7.34692955	7.23992157	5.779464722	5.673885345	5.327176094	4.334650993	4.418678284	3.590379	3.838526964	2.662852526	2.09560132	2.167365789	2.292491198	1.749576807	1.868329763	1.404654741	1.205550432	0.343146086	0.566081762	0.593262434	0.03180337	0.143271685	-0.130578518	-0.369299889	-0.453576088	-0.977077723	-0.570856333	-1.022672892	-1.12544322	-1.189771414	-1.490310431
606.0200195	12.67993641	14.2468462	12.9169817	13.89536953	13.64084339	14.94842625	15.85885143	15.78281307	15.21748638	16.60494041	16.91435242	16.3050766	16.56653595	15.1129427	13.30828571	14.30602169	13.23301411	13.36056995	11.155509	11.05116272	11.02997875	8.792643547	8.348853111	7.994056702	6.451633453	5.665552139	4.533376694	3.869488478	3.852943659	3.260034323	3.295491934	3.201995611	2.714098692	2.077608824	2.445963144	1.568073511	1.438154459	1.18180871	0.597709417	0.50488162	0.091778755	-0.783253193	-0.296709538	-0.851979017	-0.75343442	-0.808377743	-1.053632975	-1.309381247	-1.178505182
607.9400024	19.56891441	20.03030014	19.57932472	20.24508858	21.91411781	22.27887917	23.29714394	23.69746017	22.32946205	21.77041245	22.89812851	22.49667931	23.01838684	22.85944939	21.86646843	19.64848518	20.39593697	18.79559898	17.48301888	15.88659763	15.45937443	13.31882572	12.38095474	10.33758831	9.022953987	8.522545815	7.656624794	6.745840073	5.461741447	5.448177338	4.237501144	4.052105904	3.498421431	3.475291491	2.728445292	2.583871603	2.222351789	1.655344725	1.784465075	1.346616507	0.953456163	0.486025572	0.152532816	-0.195491791	-0.522357225	-0.362107277	-0.92707324	-0.761522293	-0.765108824
610	30.17098808	29.7464695	30.5102253	30.42628288	33.18605042	34.07796478	36.13882065	36.68451691	37.5641098	36.7547226	38.02581406	36.27049637	35.87098312	32.50979996	34.22517776	32.44589615	30.43277168	30.46312523	27.35991478	25.76524162	22.45008659	21.24420929	19.82446098	17.7618084	15.26028919	12.76279736	11.8377018	10.20430279	8.707961082	8.080718994	7.342421532	6.748639107	5.598513603	5.498703957	4.206853867	3.980694532	3.481853247	2.804138899	2.539839983	1.946572542	1.28275609	1.244121313	0.317020178	0.27294898	0.271396399	-0.139647722	-0.310080051	-0.444970131	-0.512580395
612.0200195	43.88295746	42.44014359	46.27532959	47.97649765	49.09180069	49.39847565	52.79445267	51.76568604	54.08057404	53.56270599	49.54476166	51.88306046	51.10071182	48.8326149	49.78575134	46.18353653	44.15836334	42.74364471	40.28666687	37.94655991	32.16332245	30.19998741	26.48733711	23.56978226	21.52791595	18.26845932	17.26479912	15.17074299	12.97220516	11.46970081	10.88238621	8.598116875	8.449573517	7.67453289	7.367941856	6.194213867	5.720110893	4.288476944	4.065416336	2.864770651	2.213115931	2.096035719	1.50796771	1.72495389	0.662305593	0.385083914	-0.258187771	0.106175423	-0.103955746
614.0499878	58.92060089	60.27857971	61.91318512	65.43764496	66.77925873	69.86589813	69.55225372	72.83050537	74.64764404	69.96401978	68.80910492	69.69364929	67.60715485	64.912323	64.03914642	62.94548035	59.03529358	56.62823868	54.76909256	49.44661331	45.12399292	41.35506821	37.69054413	33.91466904	30.3624897	25.44052696	23.31067085	18.78440666	17.90765381	16.42974281	14.36703205	13.09583187	11.68684387	10.42749691	9.711241722	7.959492683	7.315221786	6.538995743	5.712643623	4.587428093	4.416575432	2.824037313	2.243002176	1.645486593	1.968674898	1.415161371	0.972561598	1.015574694	0.353609085
615.9400024	72.22306824	77.91659546	80.11482239	84.15480042	86.17507172	87.68932343	90.08106995	92.19229889	90.99143982	95.39612579	93.10542297	92.26129913	89.9442215	84.02098083	84.40744019	79.92671967	77.02051544	72.93546295	69.79453278	60.66571045	57.46578217	51.29453278	46.79433441	42.76003265	37.95829773	34.54747772	30.07401466	26.60808754	23.14036369	21.66452789	20.30862808	16.97852707	15.63390064	13.77486324	12.78121853	10.71613503	10.4833746	9.485438347	7.478635788	6.510204315	5.936620712	4.185408592	4.141119003	3.894037962	2.997622728	2.524563074	1.907400846	1.24015975	0.861153841
617.9699707	88.18791962	89.40170288	95.907547	99.14987183	103.1092377	103.8181686	110.5846558	109.6574631	108.9116364	110.2156601	110.070488	109.057312	105.4617004	105.3815155	99.3892746	94.42685699	92.20030975	88.48274994	82.56152344	74.85956573	67.67391205	63.46438599	58.10574722	52.53245926	46.69285583	39.91062546	35.95124054	31.31802177	28.39133835	26.0337925	23.40672302	21.68191147	18.46521187	17.65015793	15.08921528	13.60655689	13.08718395	10.02378941	9.884061813	8.047310829	7.265475273	6.687163353	5.066596031	4.594839096	3.424823999	3.259113073	2.538651228	2.333274603	2.265724897
620	95.48797607	103.248024	104.3542328	110.5920639	112.0272064	115.3263245	118.0241318	120.9714355	119.2870026	123.6326675	119.8539124	120.5834656	116.7550812	113.3913193	107.4944611	102.8827972	104.6377258	100.7034378	91.17943573	83.11824799	79.84437561	71.33618164	64.81853485	59.7971611	53.10163116	45.758358	40.32777786	36.68896866	32.18321991	30.6507473	26.76433563	24.10256195	23.75936127	20.13829231	18.7361908	15.86975765	14.43565083	13.61864948	11.76697254	10.06003571	9.597947121	6.663526535	5.910573959	5.201595306	4.670248985	4.114169121	3.955147505	3.759013891	2.399695158
622.0200195	101.5939789	104.3097382	107.7799072	110.099556	117.4040451	117.8488693	119.1549377	123.1673203	128.1661987	123.2849655	124.6160278	121.8954468	115.209343	114.7775345	114.0007935	112.2504272	108.0331802	101.7107391	98.3189621	88.09326935	83.29226685	74.31433105	69.90922546	62.45376587	54.79715347	47.4506073	44.93865967	39.32835007	34.70144653	32.34822083	30.47464943	25.56781006	24.20232201	21.8510437	20.65456581	19.2080574	16.90035057	15.11910534	13.03479099	11.96268272	9.813867569	8.066060066	8.256299019	5.342945099	5.692225456	4.841873169	3.888116121	3.759153128	3.107743979
624.0499878	94.52272797	98.34732819	102.4828873	107.4557037	112.1819153	114.7493973	118.3797684	117.7852554	118.6296997	116.9814758	121.3546219	114.4030609	114.686058	115.5516052	110.1725845	105.6321411	105.7696915	99.25813293	95.99852753	86.52409363	78.47673798	73.48781586	71.12254333	62.55830383	56.35535812	51.8561058	44.91947556	41.03845978	37.95133209	34.53432083	31.13746452	27.64530754	25.83416557	23.60377693	22.28742981	19.44740486	18.78760719	16.69091034	14.91008472	12.93886662	11.72425079	9.26823616	8.249972343	6.819929123	5.823085785	5.742183685	4.897146225	4.292518616	3.597348452
625.9400024	88.070961	92.51713562	92.75584412	100.6271744	100.0159683	105.8781509	109.1062469	106.2956009	111.2743378	110.7896347	112.678833	110.6651077	109.6809616	104.5267105	104.9488297	101.3003082	97.85943604	93.99608612	88.5611496	82.42764282	80.65554047	72.49752808	68.90319061	62.22831726	59.67367554	54.27144241	47.67414093	43.12757111	38.05337524	37.76322556	34.76528931	31.92960548	30.12369347	26.76442719	24.58233643	23.58670235	19.79305458	19.06367111	16.17179108	15.39645481	12.25539494	10.71508789	9.481167793	8.84811306	8.103837967	6.892029762	6.024506569	5.215801239	3.760884047
627.9699707	81.17855835	84.24349976	86.83587646	89.78478241	94.01119232	98.19553375	98.22499084	98.16740417	99.8738327	100.673584	105.3923874	101.6908875	100.1961441	99.88780975	98.95114899	97.42417908	94.84091187	90.29152679	88.66851807	86.05925751	79.91085052	75.16992188	71.19612885	67.73532104	63.32249451	56.45704651	54.02429962	46.98744965	44.66207504	43.27802658	37.81491852	37.32416534	33.1493187	31.55341148	29.18708611	27.4548378	23.79580879	23.74890709	19.95667076	18.06073952	16.46137238	13.14877415	12.20158005	10.19347572	9.746794701	8.87881279	7.320406914	6.164885521	5.148371696
630	78.91932678	79.55558777	80.60661316	91.41912079	89.65327454	91.34088898	96.25718689	92.53455353	101.4432678	98.62236786	93.97814941	98.66877747	100.8344269	98.19013977	100.4458542	100.1501389	100.5480118	96.68951416	92.4630127	89.31950378	87.02928925	82.18126678	82.27102661	77.16506195	74.344841	67.14305115	62.75678253	59.95927048	56.99672699	55.22554398	49.88322067	47.46327972	44.81887817	40.2687912	40.34703445	36.61481094	34.63287735	29.52532387	27.59073067	24.67454338	22.91312408	19.23128891	18.17109489	17.03941536	13.57769871	12.33843803	11.40102768	8.693786621	8.185585022
632	80.22773743	86.38588715	84.05773926	87.71051025	89.59143066	92.3717804	99.10640717	96.30828857	103.3232574	99.38237762	105.1251221	105.9201279	104.0257416	106.3272476	109.5701523	109.2339401	106.3501434	107.3841476	110.0782776	104.7204361	100.42276	98.54460144	96.00100708	93.10176849	93.59689331	85.16602325	81.80534363	76.90805817	74.77853394	73.24242401	65.90945435	64.44752502	61.90309143	55.8355751	54.34189606	51.09103012	47.65631485	42.62916946	38.56549454	34.49554825	31.17759132	27.16575623	24.53374481	22.35235214	19.86847115	17.99839592	16.37793922	13.81510258	12.64972973
634	80.35777283	83.98381042	87.67658234	90.18249512	90.24159241	93.44158173	98.05653381	100.4856796	104.3811264	101.475174	103.7312088	108.4107285	108.7359238	110.2433472	112.7380981	111.2488022	114.8960266	119.021637	115.5412445	112.6225891	114.4593277	110.7285156	107.4242706	107.5697632	101.459404	100.837059	92.74081421	92.67742157	86.43799591	81.3454361	80.60585022	76.84078979	72.71862793	67.87787628	63.52997589	60.7458725	55.06865311	52.98249054	47.83531189	43.53419495	37.26997375	33.95157242	29.54416084	26.78412056	24.60210609	22.19739532	20.45972443	17.36852264	15.13857937
636	77.68566132	81.31636047	78.48568726	83.76656342	86.69917297	90.18034363	92.70481873	94.0510788	95.59101105	97.76800537	101.6308594	99.4311142	101.9311905	103.8762512	106.9774323	107.5908432	113.8877945	111.4682159	112.9367294	109.7064133	107.0507202	107.6368637	108.4939041	108.3614502	100.9547119	99.82281494	95.2321701	90.81005859	87.84902191	86.08482361	79.83706665	76.75876617	73.51477814	70.82955933	64.50306702	61.99667358	57.48473358	53.78408432	48.16439056	43.68022156	38.50645065	34.31939316	30.82800484	28.24654007	24.06534386	22.64999199	20.0794754	17.7465477	15.20897579
638	63.18473053	67.63156128	69.47241211	68.8184433	72.32067108	77.10962677	74.27005768	78.63043976	79.33851624	84.65464783	85.60634613	84.31997681	88.66137695	88.24427795	91.43279266	93.02865601	93.50603485	92.40666962	94.80509186	95.48331451	95.09559631	94.99543762	94.6847229	90.80239868	88.87320709	84.62812805	80.90707397	80.54351044	71.21585846	72.64666748	67.66594696	64.63018036	62.4781189	59.5634079	54.9457016	52.37243652	50.52967834	45.6975174	40.37064743	36.99340057	33.26398087	29.38222694	26.60420609	24.57267189	21.536623	19.32315636	17.326231	15.84604168	13.7363615
640	51.87915802	52.4598465	54.4029541	54.55015945	55.82074738	58.04344177	59.65249252	60.88007355	64.02632904	62.74511719	62.56562805	62.65490723	68.38563538	70.78833771	69.19862366	68.46485138	69.53855896	71.48690033	72.90711975	71.16210175	70.62484741	68.44585419	68.4071579	65.68157196	66.33319855	63.91860199	58.91926575	57.19936371	55.85926056	52.93452835	53.00398254	49.2959938	46.17263412	42.94614029	40.69073105	39.63955307	36.73221588	33.27449799	29.61699486	28.41972542	23.64460373	20.67899513	18.81036949	17.46669769	15.35382557	14.42785168	12.40803337	10.99338531	9.496459007
642.0200195	39.13988876	40.14455795	40.2354393	42.54482269	42.44636917	45.86580658	45.871418	45.28910446	47.91425705	52.36759186	48.98906326	50.81151199	50.57254791	52.67935944	52.94404602	53.13790131	53.53638077	51.96633148	53.41083145	53.48218536	51.56790543	53.0599556	50.28460693	48.75356293	49.07839966	47.37115097	41.63934326	42.20214081	40.58008194	38.54406357	36.18496704	33.66292191	33.70627594	31.69483757	29.71237373	27.596035	26.16513634	23.55539703	22.18584824	18.64079666	16.45698929	13.7894125	12.61346149	11.62750149	10.50133038	9.489655495	8.449195862	6.835219383	6.198883057
644.0499878	30.67023277	32.36021423	32.22542953	33.90892792	34.45015335	37.46299362	36.94305038	38.1115799	38.72026062	41.63792038	39.47518158	41.23991394	41.82777023	41.66843414	41.34485626	43.30563354	43.19551086	42.71604156	44.43381882	42.09153366	39.72878647	41.09644699	39.38042831	38.73485947	35.18927002	34.48939133	32.14601898	31.90044975	31.38945198	30.64272499	28.10251236	25.80169678	24.46468925	23.84005928	21.60814476	20.76971054	19.59147644	17.42470551	16.03845787	14.57550526	12.73988247	10.57823849	9.018123627	8.407357216	7.422105789	6.575685501	6.38696003	4.572843552	4.539889336
645.9400024	24.50427246	26.52453995	27.60308647	27.28758621	30.15410042	30.35644341	33.48775482	33.95624161	32.39448929	32.28387451	33.61037827	34.09386063	36.05635071	35.92980194	35.57108688	34.93749237	34.77471161	33.93713379	32.73666	34.88629532	32.88975143	34.17256927	31.0169239	29.42642784	28.93477058	27.39814758	24.62488937	24.74126244	23.46990776	22.78813744	21.65510178	19.72375679	19.62721825	17.66967773	16.71959305	15.82899189	14.09461308	12.49874783	11.96675301	11.34160805	9.468678474	7.959308624	6.840191841	5.816436768	4.709575653	4.791741371	4.45169735	3.676599741	2.266724348
647.9699707	24.37293243	23.33689499	24.05742264	24.3497963	25.56159401	26.39338684	27.42657471	27.33777046	27.44650078	29.10798454	30.3939991	29.97061348	29.75154686	30.49153328	28.6054554	30.42282295	28.5171833	28.82900047	28.33675575	27.12057495	26.24493599	26.80492592	25.77145004	24.20785332	23.61697578	21.72057724	20.42803383	19.34300232	18.58042336	17.61973	17.13005829	15.49594975	14.17747784	12.79421329	13.21328068	12.08858585	10.67701244	9.86630249	8.91537571	7.496988297	6.545014381	5.558113098	5.723279953	3.758995295	3.478558779	3.160887003	3.217403173	1.634248972	1.689764261
650	21.2245903	21.78236771	21.98974228	22.33057785	23.39107132	24.1962738	24.61431694	24.20475388	27.3967514	25.35527229	24.12757492	25.14713669	25.77403259	25.28181839	25.511549	25.12043381	26.10990906	23.6772213	23.99416733	23.92292213	22.14169884	22.68666267	21.45771408	21.06892967	20.49054527	18.55081749	16.6322403	15.76125431	14.78602123	14.37078953	12.72632504	12.22817421	10.7872839	10.54138565	10.75681114	9.600018501	7.939785957	7.782476425	6.735955238	6.335551262	4.918056488	4.495265007	3.186502218	3.120261431	2.687214613	2.588362455	1.751165628	0.983834982	0.6924541
652	17.20054436	18.16799545	20.50956726	18.5329361	20.69865227	21.88526535	22.9025898	23.88408089	23.24087143	24.37098885	23.6086235	23.46831703	23.4379673	21.38124275	23.37926865	23.59277534	22.51813316	23.79105759	20.27926445	20.5280056	18.77205467	18.8888855	19.5325985	16.64630699	16.05827522	15.05670834	14.23011303	12.02918434	11.7516737	11.68467045	10.76191807	10.46380234	8.933545113	7.712881088	8.290184021	7.446756363	7.251355171	6.042367935	5.503897667	4.70528698	4.255218506	3.084101439	2.38547492	1.917129278	1.510178804	0.824632406	0.356172085	0.641921759	0.193655968
654	17.4031353	17.58440399	18.3065815	19.00559425	19.38061333	20.39448166	20.71216774	21.22519493	21.74437141	21.66425705	21.6026001	21.27384758	22.83509254	20.9775219	21.56185913	18.89724922	20.63061142	19.93403053	20.84793282	19.42798805	17.12215424	16.69805908	15.75950336	15.15509892	13.56416988	12.62345409	11.2910862	11.3316679	10.20046806	9.160526276	9.355367661	7.739282608	7.796500206	7.292538643	6.547189713	6.233090401	5.084685326	4.760991096	4.024725914	3.500723124	2.71003747	2.091854811	1.806967497	1.073764086	0.777801752	0.228376389	-0.168959856	-0.115017653	-0.467532158
656	16.24495316	17.24777985	18.75174713	18.89238548	18.55690765	19.71912384	20.21911812	22.68168831	22.32568932	22.25146103	20.38706589	21.47167206	20.73375893	21.10054398	20.13546753	18.18738747	20.27205849	19.73284912	17.57162476	17.38189507	15.31570721	16.23977089	14.53023815	14.14797306	12.70704746	11.6039257	11.43367863	9.900849342	9.322235107	8.250826836	7.566693306	6.16505909	6.179231644	5.681348801	5.384047508	4.451742172	4.10725975	3.754973173	3.414019346	2.596474409	1.919290304	2.07522893	1.297282934	0.593269587	0.498121023	-0.057613134	-0.049522161	-0.974417686	-0.679852009
658	15.8988142	16.71449089	18.04480553	17.23413849	18.86175728	19.27164841	20.6658268	21.71763802	20.23260117	20.07800293	21.46595383	21.29981804	19.67345047	20.08215714	20.69889832	20.18837738	18.99766541	19.56976891	18.89020348	16.81043434	15.90101147	14.75584126	16.11458969	13.3782568	13.0536356	11.16997814	10.07348442	9.127540588	8.109400749	7.820327759	7.07050705	7.121910095	5.751225471	5.760840416	4.92355442	4.918566704	4.543330193	3.129413366	3.242067575	2.621969938	1.901897192	1.074821711	0.566933393	0.19214654	0.218035221	-0.042180777	-0.195652008	-0.278362513	-0.660190344
660	17.39745522	18.58722115	17.1604805	19.2481823	18.99625778	20.47254562	20.98670387	21.91174316	22.93444824	21.25538445	21.58307266	21.49850273	22.4333744	21.20015144	20.6773243	21.62132835	20.47138405	18.78722382	18.62011909	18.77274323	15.86338139	16.06368256	14.26890278	13.44636631	12.66559505	11.55681896	9.969716072	9.976964951	8.050187111	7.867677689	7.182425499	6.939558983	5.815394402	5.312365532	5.171450615	4.422062874	4.353549957	4.03929615	2.268459082	2.683414698	2.067981958	1.762157679	1.508445501	0.520121336	0.489048719	0.270913363	-0.130981445	-0.81267333	-0.88904047
662	17.51896477	18.24064636	18.75395966	21.78634644	20.08544922	20.54492188	22.03873825	22.64001465	23.13332367	23.84819412	22.69665527	23.14458466	22.77387428	23.27114868	22.43272209	21.20450783	21.22433472	21.39057922	20.10191917	18.86793137	16.8044281	16.72631454	16.31756401	13.27500057	13.2774744	12.06141186	11.06592083	10.55882359	9.623429298	8.458118439	7.84091568	6.876418114	6.537877083	5.609995842	5.60657692	5.316450119	4.172575951	3.425555944	3.336662054	2.78928256	2.149044752	1.306449175	0.856563807	0.708177328	0.366082191	0.128438711	0.201749325	-0.724623919	-0.72072506
664	18.32845879	20.42536354	19.60102844	22.00778961	21.26693344	22.72658157	22.14212418	22.97338295	22.95052719	26.52503777	26.02749062	24.04423904	23.95591354	24.43910027	24.34902954	22.3583374	22.81259918	21.92763901	21.57734108	22.49473953	18.30417633	16.90189934	15.50926876	15.44591618	14.88396931	13.60392857	12.07843113	11.39083004	10.20987892	9.753189087	9.626791954	8.010420799	6.649708748	6.469485283	6.115242958	5.532441139	4.405600548	5.041836739	3.690548658	2.946833849	2.450550795	1.565692186	1.371374846	0.624675035	0.845112562	0.352610588	0.376435757	-0.730469465	-0.571693659
666	23.03334045	22.0971489	20.57512856	22.59449196	24.04932213	24.14208412	25.17879486	24.87492371	25.39740562	22.82708359	25.938694	26.20319366	25.98638344	25.63135338	24.23965836	24.38664627	24.07043076	22.60387039	22.69604492	20.02127647	19.24828911	19.51877213	18.68790054	15.60967922	15.61079121	13.40339756	12.44212246	11.73359585	10.89640713	9.902732849	8.882238388	9.017569542	7.707159996	6.706231117	6.411271095	5.871090889	4.838954926	4.763153076	4.516028404	3.080569029	2.347038031	2.017617464	1.841259241	0.622886896	1.147563696	0.293571472	0.089422941	-0.209800005	-0.065972567
668	22.95698357	23.01975632	23.25364113	23.71975136	24.6550293	26.35020447	26.50471497	27.02474594	27.51088333	27.43207741	27.60906219	25.3416996	27.48072052	26.14621925	25.83119202	27.00443649	25.51597786	24.33043289	22.65540504	21.20497131	19.56274223	19.31437111	19.16385841	15.82353497	16.20899963	13.46165752	13.12437916	11.37239361	9.907837868	10.77264595	9.615791321	8.102278709	7.81784153	7.591049194	7.228819847	5.626235962	5.679934502	4.464818954	4.362134933	3.28783679	2.711365938	1.395719767	2.020715952	1.096324205	0.950433969	0.514044046	0.278188467	-0.330458403	-0.456907034
670	22.30519104	23.68545151	25.68149948	25.55824661	25.12461281	26.92084694	28.8741703	27.44241714	28.56564903	29.89392281	28.82486534	28.72926521	26.24793625	29.44928932	26.39289665	27.769907	26.95542336	25.42770767	25.15409088	22.95402718	20.00325203	19.57042694	19.0027256	17.52272797	16.12617111	15.26318645	12.18975735	11.70336342	11.60361004	10.9227705	9.114954948	8.707513809	8.578249931	7.367928505	6.685489655	6.311662674	5.918404579	5.20626545	3.807528734	3.313256502	3.178132296	2.456442595	1.971768141	1.297696352	0.698707342	0.594307184	0.689557314	-0.170046806	0.01354146
672	23.87654305	23.49759293	25.84111023	25.72532654	26.08001137	28.21798897	29.32520485	29.88275719	30.08567238	28.81763268	30.45986748	28.82324791	29.33168983	29.52237892	28.95763588	28.72310448	26.66397476	24.48468018	24.58654976	23.35081863	22.60421562	19.60742569	19.41936874	18.53637505	17.10625458	14.02888775	13.36773205	12.29699421	11.82284737	10.33726025	9.513737679	8.314620018	8.314493179	7.732834816	6.952783585	6.550878525	5.76792717	4.961750031	4.146856308	3.374244452	3.149182081	2.276144266	1.894197226	1.272916555	0.913121939	1.646472216	0.219589233	0.41596055	-0.369758368
674	23.709095	26.37766457	27.25139618	25.82028961	29.63283348	28.32284546	29.8017025	30.47862053	30.75165367	30.76272392	29.06705666	31.48592567	31.30965614	30.65206337	30.26587868	28.94382286	28.93948174	27.36718369	26.48873138	25.13747025	24.09089279	22.42468643	18.60203743	18.69428825	17.37145996	15.85953808	14.02627277	12.46593571	11.25138664	11.3957634	10.60051537	8.848675728	8.265526772	8.036663055	7.513757706	6.080828667	5.855210304	4.949744225	4.643255234	3.910131693	2.838572741	2.595278978	2.712762117	1.744266272	0.957283258	0.654854059	0.224926233	-0.14000845	-0.412377119
676	25.81075859	25.79669189	28.60967827	28.37575531	29.87447166	31.28823662	31.44252586	31.83593941	33.7348938	32.07375336	31.39313316	32.26574326	32.56943893	33.17102432	32.33456421	31.19726372	29.03540993	28.76426888	26.98239326	26.16944885	22.62684822	21.28899574	20.10691261	18.68473053	18.05326462	14.95244884	14.65634251	13.24376774	12.73488712	10.19359207	10.24710846	9.266153336	9.33262825	7.559194565	7.776877403	6.673727036	6.277359962	5.472765923	4.077070236	3.475895643	3.126687765	2.194796801	2.014711142	1.020025015	1.504571199	0.619195223	0.300326586	0.23611331	-0.240522861
678	27.07612038	30.0216732	28.88901329	29.90596581	30.35164452	34.70371246	34.96710968	32.94062424	33.16256714	34.28570175	32.23012543	34.19388199	34.3595047	33.04146194	34.22478485	31.94277382	31.91538811	30.725317	29.37788963	27.99819756	25.84152794	24.06861687	23.53552818	20.69419861	17.71699142	17.6566906	16.13329315	12.82292652	12.63867283	12.54950237	11.16931629	9.974162102	8.836720467	8.137306213	7.081158638	6.771897316	6.043099403	5.870615005	4.916599274	3.984891176	3.08984971	2.429158926	1.932382345	1.467191458	1.124304533	0.794338942	0.423543215	0.376401186	0.047142029
680	28.8332386	29.66082191	29.24361992	31.34600639	33.99414444	34.09767532	33.49518967	36.10660553	37.35687637	37.08575821	35.40665436	35.2927742	34.45106506	34.81949615	33.39793777	35.89807892	32.19415283	32.88555908	29.58037376	27.09037971	26.9884491	24.37124252	24.64363098	20.06729889	17.99139595	17.95933151	16.90947723	13.83378887	12.20195007	12.91829395	11.65045452	11.00844669	9.871919632	8.757299423	7.915309906	7.404744148	6.266787529	5.888307571	4.896822929	4.845219612	3.360263586	3.234196901	2.590445757	1.548599005	1.42316556	0.807836294	0.742494345	0.781712294	-0.033977747
682	29.76960945	33.1142807	28.86627388	32.69213104	33.86518097	33.79872513	36.61804199	37.3776741	37.14307404	37.86510849	36.92658997	36.75094986	38.79019547	36.39214706	36.20561218	34.71180725	33.59002686	33.10037994	30.6348629	28.59486961	28.61799049	25.41714478	25.43669128	22.40500832	21.37029457	18.18988228	16.45752525	15.97225094	14.9967947	12.86567783	11.0147562	11.92282104	9.995494843	9.095442772	8.477069855	7.505672455	7.407276154	5.723320961	5.207087517	4.138807297	4.183096886	2.929880857	2.710673094	2.157450914	2.011309862	0.611210108	1.036057234	0.207808495	0.058013916
684	29.48957634	31.80307961	33.05825806	34.33836365	35.29806519	35.1762619	36.05314636	37.3633728	38.48082733	36.66555023	36.13780594	37.01963425	38.89329529	36.82561111	36.82310486	35.66146469	35.54084778	35.04338074	34.04244232	29.61837196	27.96947479	27.70594025	24.9544754	23.92203522	22.19249916	18.70078659	17.24542618	16.12946892	14.35410213	12.48295879	13.1526804	12.08123398	10.60730743	9.487246513	8.964863777	8.130353928	7.323694229	6.182695389	5.579915047	5.805491447	3.828197241	3.248994112	3.175044775	1.633295298	1.719349623	0.951904535	1.24037385	0.333274126	-0.126288891
686	28.89829445	31.74530983	34.36957932	33.69636917	35.98304367	36.28299332	38.35628891	37.19506073	38.01166534	38.45003128	36.79414749	37.15965271	35.64999008	37.32059097	35.15321732	35.21509933	34.62578583	34.53119278	31.26893044	31.20841789	29.11650276	26.98636436	26.25717354	23.93967056	21.8080101	19.44195366	18.32806778	17.03113174	14.48165607	14.69464207	12.52049351	12.10257053	11.28649807	9.552428246	8.554040909	7.527280807	7.526743889	6.703349113	6.123085022	4.992835999	4.092139244	3.518526316	2.626112223	1.966830969	1.717303514	1.054874659	1.350133181	0.742189646	-0.397770166
688	28.13520241	28.41150856	31.21056557	32.19733429	32.25188065	34.32188797	36.36944962	32.34580994	35.88606262	36.24590302	34.65011215	37.52216721	35.50506973	36.76808548	33.86352539	35.58517075	32.66674042	31.88984489	30.17019463	29.96389961	27.72696304	25.57264709	24.35917664	22.83474541	22.48868752	19.08287811	17.98932076	15.92918491	14.76256466	14.50981998	12.60410404	11.42922592	10.69886684	9.426761627	9.62130928	8.910528183	7.319652557	6.271193504	6.272789955	4.819849968	4.04713726	3.144056082	2.498011827	2.277633905	2.091916323	1.136313677	1.672568083	0.763384581	0.170375347
690	26.60633659	27.16373634	28.28019524	29.3798008	31.6224041	31.10257912	33.33592987	32.71104813	33.89607239	34.65913773	34.23542786	33.77378464	33.28527069	33.37561035	31.90270424	32.28738022	31.25916481	29.67804527	26.86800957	30.3306179	26.52178383	26.13085938	24.21380997	20.92508316	20.92847824	17.00917053	16.70155716	15.4924078	13.81746387	13.279006	13.03024769	10.99232674	11.01839256	9.340506554	9.060450554	8.16245842	6.777895927	6.505507469	5.669288635	5.174703598	4.198076248	2.27315402	2.094411135	2.099519014	1.672214746	1.20919013	1.078861952	0.446336985	0.180561304
691.9699707	24.35033798	23.99818993	27.85994148	26.19621468	28.48211479	28.36316872	30.14515114	29.87154198	31.09263802	31.22456551	31.82634544	31.55909538	30.15808678	30.52846336	30.66369057	29.74524498	29.5019207	27.73724747	27.22126579	25.30263901	23.7454834	23.6293869	22.39617729	20.01130104	18.88022614	18.00829124	15.59274578	15.66442776	13.46088314	13.17785168	12.04252338	10.16914654	9.734162331	9.00302124	8.402845383	7.363639832	7.359807968	5.620760918	4.983420372	4.080787659	3.571070433	3.299124002	2.186712503	1.796705961	1.563699007	1.34515357	0.765031099	0.244056225	0.023948908
693.9400024	21.05972099	22.56939125	23.96487045	26.25418091	24.51073837	25.23698616	26.23225403	27.25320244	27.53725052	25.85334396	28.17305183	27.76370239	26.1284256	26.20364571	26.28775024	26.636549	26.77127838	24.88176537	24.78629684	22.89919662	22.29613113	20.9996109	21.11277771	18.03030777	17.67386627	15.89111423	14.43879032	13.70263004	12.02891731	11.35647488	11.78419209	10.36485386	9.190945625	8.673229218	7.310583115	7.194928169	6.932938576	5.588835716	4.611688614	4.596312523	3.141746759	3.327350378	2.293025255	1.988897562	1.672376394	1.07217145	0.630538702	0.487415075	-0.196472645
696.0499878	19.84498405	19.81200027	18.96011353	20.88664436	20.71393013	21.36561775	22.50087357	23.14255524	23.34027863	24.90645981	24.03804207	24.52895737	23.49138832	22.65530014	25.54384422	23.02750015	22.71213913	22.75318909	23.42810059	20.43646431	20.59169769	20.82252884	18.32274246	18.10531616	16.97099113	15.42063808	12.93165302	13.2425127	12.95206356	11.50370026	10.38995457	9.819897652	9.652902603	9.06459713	8.248752594	6.904644012	6.472718239	5.297439575	4.739053726	3.701293707	4.072622299	3.48583436	2.433090448	1.545104742	1.419142485	0.78461957	0.653505087	0.345826387	-0.395074129
698.0200195	16.19331932	16.26800728	17.97389793	18.14765549	17.78840065	20.84864426	20.61261749	20.76688194	21.88271141	21.99898338	21.45054054	21.24387169	20.47224998	22.0171051	21.70113564	21.40195084	22.52653503	21.65992546	18.99397278	20.004076	18.83806419	19.60646057	17.95067978	17.41191292	15.46856594	14.38329029	14.12418461	13.40788174	11.82766342	11.83267403	10.89752388	10.12232208	9.280894279	8.50878334	7.697663307	7.508213997	5.979937553	5.439225197	4.94967556	4.769332886	3.487936735	2.924031973	1.795716047	2.113774061	1.644994974	1.05522418	0.510054827	0.016396046	-0.114208937
700	16.63275528	16.43745041	14.41027546	16.72076607	18.69303894	18.64899826	19.57909203	19.62417793	19.91512108	19.08593941	19.46398926	19.39346313	20.97149086	19.80130768	22.72540474	19.88534546	20.18831253	20.66122055	20.22912407	20.19536591	18.97437668	19.47608566	18.26143837	16.16974831	16.37896156	16.02868271	13.80908871	14.179492	12.50304699	12.01179314	11.28826046	11.05814552	10.16999245	8.176595688	8.734171867	7.380652428	6.717689514	6.385694504	5.56158638	4.88671875	4.025123596	3.115282774	2.815006971	1.780142546	1.774330854	1.212155581	0.806515455	0.465430021	-0.244161844
701.9699707	13.43685627	14.09256077	14.7311945	16.91174698	15.7884531	16.18693733	17.71600533	18.38441849	18.62447548	18.64985847	17.53795052	19.63103485	19.40010643	19.62847137	20.83868027	20.24188614	20.38872147	19.59573746	20.20812988	18.89279556	18.70957947	18.70668793	18.96785736	18.33287811	16.58998108	15.81543255	15.38756084	15.02667332	13.91591549	12.4414854	11.13426304	11.23479271	9.851704597	8.800438881	8.584070206	8.337275505	7.474013329	6.603507996	6.486416817	5.116401672	4.741287231	3.285831213	2.450346231	2.260884523	1.754484892	1.65150857	1.326378107	0.576403856	0.094393492
703.9400024	14.01961422	14.48685169	13.85153294	13.93888187	15.37067509	16.42579079	16.26657104	17.51792145	17.8184967	16.43675232	17.36692429	19.19011879	19.30818367	18.40682793	19.82952118	20.5343914	19.43590546	19.9840641	20.16540909	19.8279686	20.34690285	19.43269348	19.13489532	18.74541283	17.95334053	17.1679039	16.47681236	15.23950291	14.48512554	13.78744984	12.83195782	11.44366264	10.44254112	9.963690758	9.651778221	8.813405991	7.931212425	7.38323307	6.45465374	5.706902504	4.78239727	3.238902807	3.112746477	2.59352994	1.734719515	1.289575338	1.866336107	0.531200171	0.339145184
706.0499878	12.60525417	12.99582005	13.4297533	13.91654491	14.74501896	14.48368359	14.51983738	14.31845379	16.60523605	16.61726189	17.47272301	17.870718	16.23690414	18.57156944	17.43902016	19.68902779	18.69626236	18.58941078	18.80538559	19.13973618	18.52844429	19.06667519	17.69210243	18.47264481	16.98517418	16.60198975	15.87298489	15.13322163	13.76848888	13.31787968	12.33074474	10.84309196	11.08280659	10.76968479	9.416448593	8.833306313	8.256605148	7.191124916	5.997077942	5.091438293	5.068410873	3.700446367	2.944564104	2.766184568	2.117407084	1.467581511	1.161172628	1.164973497	0.121715546
708.0200195	11.45321083	10.97618866	11.36231041	11.96947861	11.90892982	13.46958447	13.78845501	13.92278576	13.40895939	14.75552654	15.40760899	15.52162838	14.94867992	15.85826588	16.47244072	14.76337719	16.39315224	15.97868061	17.16879845	16.225317	15.32722378	16.71499825	15.98817539	15.80126667	14.67074871	13.78880787	13.18841076	13.22962284	12.67276859	12.48298359	11.23447132	9.657280922	9.741314888	8.987802505	8.355255127	7.263284683	6.510811806	6.029447556	5.505639076	4.536182404	3.618429422	3.201974154	2.359024286	2.189643145	1.675707579	1.817293882	0.967690706	0.626350164	-0.190807343
710	8.68962574	8.636707306	9.500265121	9.023521423	10.41647625	9.751813889	10.70084095	10.6339283	10.78352451	11.78986835	11.2232523	12.33387375	12.65154552	12.97237682	12.7825098	13.76317883	13.161273	13.20977497	13.78449917	13.68549442	12.83244419	13.02156353	13.419034	13.09273624	12.01160336	12.13532162	10.51708317	10.42123508	9.067006111	10.05362797	8.032107353	7.409972191	7.901803017	7.303668976	7.055149078	5.985132217	5.767426491	4.629886627	3.881287813	3.977397203	3.137217283	2.361867666	1.7921803	0.826910257	1.02009654	0.306986094	0.147973299	-0.353213072	-0.556093454
711.9699707	7.401664734	8.216841698	6.929101944	7.109279633	8.396365166	8.096483231	7.607403755	8.981667519	8.767902374	8.418113708	8.3309412	9.462422371	9.131911278	9.484214783	10.02489662	11.13945484	10.45287609	9.471436501	11.55600739	10.60830402	10.09567261	11.32709026	10.19236183	11.27167797	9.445041656	8.601843834	7.509583473	7.973078728	7.28208065	7.031626701	6.88542366	5.772305489	5.925308228	4.965702057	4.189619064	4.312067032	4.034314156	3.111633539	2.714348078	2.283064604	1.987498045	1.512916803	0.882151365	0.665936232	0.400781393	-0.517768383	-0.575433254	-0.847461224	-0.693326235
713.9400024	6.023909569	6.128069878	6.36503315	5.033901215	6.291712761	6.685596466	5.720579147	6.750117302	5.894791603	7.297327042	7.975481987	6.977874756	7.690529823	7.873191833	8.223193169	7.532343864	7.979450226	7.889696121	7.862420082	8.619971275	7.818442345	7.495762825	7.214841843	7.745836258	7.066808701	6.22325325	6.767375946	6.137466431	5.968324661	4.236784935	4.54001236	4.383191109	3.503633738	3.317984343	3.468216181	2.852572203	2.493932962	1.60652709	1.921714067	1.215142012	0.834268808	-0.058957338	-0.080169678	-0.186358929	-0.658923864	-0.893051147	-0.256911993	-1.526605129	-1.277451754
716.0499878	3.18061614	3.584178686	4.129551888	4.221196175	4.213506699	5.263473511	5.748778343	4.945609093	5.121622086	5.853970528	5.813820839	5.4009552	5.355709076	4.711128235	5.172766685	6.179334641	6.607591629	6.327425003	5.57256031	6.431884766	6.568116188	6.028271675	6.462608337	5.324641228	4.505728722	4.195351601	3.844614267	3.72255826	3.433409452	3.474362612	2.963896036	2.765300989	2.477270365	1.81022954	1.467896223	1.024878263	1.196523905	0.528291464	1.058762312	0.355098724	0.286023378	-0.2793715	-0.516526699	-0.691697836	-0.799276829	-1.135959864	-1.165328026	-1.399616957	-1.652246594
718.0200195	2.822207212	2.075287104	3.608807325	2.740669966	3.752150297	4.069731712	3.573747873	3.370102644	3.550542593	4.043463707	3.447390795	4.573666573	3.892654181	5.308465958	5.364839554	4.740670204	5.546617508	4.961209297	4.35408783	5.263257027	4.617653847	5.386404037	4.663158417	3.492233992	3.868380308	3.402615786	2.668563604	2.879475832	2.635141611	1.604669809	1.995931864	1.534350157	1.283479929	1.378941298	0.882911921	0.134021044	0.103380919	0.609833479	-0.150348902	-0.19573307	-0.209022522	-0.379316092	-0.998416901	-1.374559641	-1.485610247	-1.378604174	-1.480760574	-1.538158417	-2.122409105
720	1.792346716	2.203514338	2.571581602	2.781475306	2.967588663	2.386389494	3.123023748	3.382410288	2.549689531	3.680567503	2.206036329	2.622390985	3.09118247	3.476039648	3.140829802	4.130250931	3.379676104	3.554576635	3.778832674	3.759508848	4.207016945	3.729655981	3.826348066	3.028496981	2.416053534	1.93558526	2.012294054	1.719092131	1.82972312	1.700810671	0.851012468	1.248480558	0.454604864	0.374504566	0.43142581	0.105103731	-0.12522316	-0.548022509	-0.493439436	-0.999469042	-1.062055588	-1.00103879	-1.12772584	-1.55673027	-1.951869011	-1.828123927	-1.806882739	-2.045368671	-2.31540823
721.9699707	1.846387148	2.116772413	1.527398825	1.265769243	2.198477983	2.253167868	2.005497694	2.606652498	2.129040003	2.025752783	2.228219748	2.532789946	2.463500738	3.239944696	2.401509047	3.172807455	2.539069414	2.895641088	3.928775072	3.29170537	3.930472136	3.642235994	2.087240458	2.875910521	2.041266203	1.386223078	0.870857954	1.129529238	0.755411863	0.333935738	0.52420783	-0.21111083	0.120628119	-0.559343576	-0.331684589	-0.300869226	-0.809887409	-0.920654058	-0.928293228	-0.909149647	-1.248473406	-1.626063824	-1.318320036	-1.699789047	-1.547679663	-1.802121878	-2.21060133	-2.054289341	-2.33624506
723.9400024	1.578239679	1.324046373	1.288981199	1.001107931	1.472406149	1.033619642	1.834659815	2.030289412	2.156257868	1.770808458	2.262527227	2.28788209	1.734830141	2.131713152	2.731496572	2.488800764	3.410660028	3.046005487	2.205862761	3.876676798	2.273837328	2.212078333	1.536421537	1.451315165	1.473675013	0.721227407	0.20847559	0.151613235	0.265012264	-0.177222967	-0.224905014	-0.110922813	-0.407020807	-0.502776861	-0.530425549	-0.988843441	-0.598858118	-1.174654722	-1.180120707	-1.376241684	-1.588958263	-1.56920886	-1.872826576	-1.889826298	-2.307454109	-1.950554013	-2.269043684	-2.450700998	-2.561173916
726.0499878	0.631178141	0.903300524	1.207998991	1.074825048	0.940408945	1.208317518	1.530407667	1.438843012	1.209614038	0.694340467	1.166021109	1.63747716	1.501050234	1.159909487	1.955024481	2.450912237	2.688636065	2.797138453	1.857646227	1.851623774	2.900181055	1.897455454	1.218244791	1.153495073	0.849038839	0.755188704	0.293332338	-0.158904552	-0.020021915	-0.637776613	-0.136252403	-0.972853184	-0.843693256	-0.831016779	-0.831121206	-1.021835327	-1.076439857	-1.630158067	-1.610014796	-1.628324151	-1.852800727	-2.202654362	-1.9693923	-2.26591301	-2.33768034	-2.007688522	-2.207551003	-2.747045994	-2.629180908
728.0200195	1.159403563	0.714888811	0.639867544	1.471197844	0.876472235	1.07918334	0.542048693	1.24712348	1.172273397	1.227659941	0.724828959	1.054991961	0.955756426	1.872189283	1.210533381	1.473640203	1.278410673	2.242160559	2.339636564	1.416477919	1.29063344	1.320136309	0.771994829	0.40569663	0.306864977	-0.004981041	0.552126169	-0.664616823	-0.682647467	-1.136585474	-0.966284513	-1.001210213	-1.371455431	-1.66008234	-1.576470137	-1.209070683	-1.5788939	-1.229603052	-1.549452066	-1.604335546	-2.182201862	-2.194415331	-2.309442043	-2.292402029	-2.055493355	-2.470626831	-2.611492872	-2.337807417	-2.627301693
730	0.835552931	-0.052913666	0.42215991	0.268914223	0.787697077	0.396496058	0.977329969	0.426051378	0.728838205	0.433758974	0.307464361	0.743036032	0.714707613	1.269531965	1.069737673	1.29880023	1.088208437	1.466262102	1.649274588	2.355580568	0.620618105	0.809816599	0.707681894	0.140939474	-0.501409769	-0.537026405	-0.570004702	-0.541232347	-1.019916058	-1.186722517	-1.057835102	-1.382274389	-1.397353888	-1.396754265	-1.669569016	-1.583369732	-1.560754299	-1.638878703	-1.82202518	-2.076673031	-2.096800089	-2.049416065	-2.29767704	-2.435438156	-2.531052113	-2.136641264	-2.483085632	-2.588812828	-2.618809223
731.9400024	0.2348454	0.250469208	0.39918375	0.221067667	0.294314623	0.447939157	0.57280612	0.346649647	0.211701632	0.711577177	0.878839254	0.757147074	0.761772394	0.40699935	0.958115339	1.110341311	1.719480753	0.640713453	1.984713793	1.597368002	0.697148085	1.032790422	0.181429863	-0.295839071	-0.595369339	-0.799329042	-0.659968853	-0.776889563	-1.055265188	-1.438184023	-1.321584225	-1.139465332	-1.394607544	-1.570105076	-1.704910636	-1.836721778	-1.756220937	-2.147056103	-1.865624785	-1.811597824	-2.396173954	-2.4500916	-2.560554981	-2.539555073	-2.538208961	-2.635333061	-2.338684559	-2.543457031	-2.784911633
734.0200195	-0.084936619	0.225188255	-0.144694567	0.205113173	0.466340303	-0.041458607	0.504804373	0.936739683	0.282212019	0.569914103	0.54402709	0.252748251	0.964928865	0.363375425	1.565630198	1.649345636	0.727830172	1.378733873	1.060969114	0.445210695	0.576571703	0.056684494	0.779593229	-0.42676425	-1.017277718	-0.853697538	-1.308741331	-0.920925856	-1.295750856	-1.377748966	-1.468583345	-1.604150176	-1.916509867	-1.996732354	-2.228410244	-1.81301868	-1.891129732	-1.938544154	-2.051978111	-2.166814804	-2.230090857	-2.019114971	-2.3897686	-2.71431303	-2.481443405	-2.474707127	-2.641109467	-2.56898737	-2.791873693
735.9699707	-0.632363796	0.016813517	-0.446650028	-0.037290096	-0.313640833	-0.466508865	0.224384546	-0.488179922	0.307137251	0.258425474	0.367807627	0.477282286	0.617691755	0.260687351	0.912282705	0.895581484	0.997214079	1.057908773	0.40913415	0.508933783	0.973990679	0.408806562	-0.049550772	-0.1119771	-0.824975491	-0.888724566	-0.838409901	-1.433049679	-1.497549534	-1.760551214	-1.484829903	-1.972833633	-1.725632906	-1.72959733	-1.873105884	-1.886695147	-1.821995735	-2.081299543	-2.313539982	-2.233325958	-2.422976494	-2.271399498	-2.510982037	-2.530515194	-2.709822893	-2.515340328	-2.743877411	-2.773940802	-2.597790241
738.0499878	-0.202847242	-0.579068422	-0.232852697	-0.806293488	-0.525352716	-0.389872313	-0.095482588	0.164221287	0.150021553	0.000648022	0.384451628	0.009488106	0.70122838	0.599612951	0.664149046	0.772652864	1.317493677	0.778188467	0.766957521	1.003532648	0.144976139	-0.013567686	-0.818831921	-0.955790758	-1.395226955	-0.636272192	-1.184746027	-1.086662769	-1.365472078	-1.699321628	-1.708998084	-1.872774482	-1.939636827	-1.859373569	-1.822473049	-1.790077925	-1.709626913	-2.115239143	-2.157240391	-2.643482447	-2.539353848	-2.615693808	-2.617723227	-2.634708166	-2.87466383	-2.536924839	-2.798638105	-2.851709843	-2.827074528
740	-0.658819199	-0.761636734	0.264914989	-0.38765192	-0.348049164	-0.062616348	0.085160732	-0.167092323	-0.635660648	-0.0551157	-0.291223288	0.066227674	-0.109118223	0.022982597	0.556588411	1.129576921	0.668023348	0.970725298	0.352152348	0.454495192	-0.240487337	-0.1278584	-0.705915928	-1.059040546	-0.991666079	-1.254901648	-1.749311805	-1.792564988	-1.435564518	-1.891404748	-1.81666863	-1.727123976	-1.836884141	-1.909630179	-1.743055701	-1.876316309	-2.215444565	-2.312467098	-2.359588146	-2.515174389	-2.582098246	-2.72079587	-2.567680836	-2.763178349	-2.800654411	-2.659727573	-3.012340546	-2.835653067	-2.878763914
741.9400024	-0.741734266	-0.526385069	-0.67375493	-0.49586463	-0.567313671	-0.821511745	-0.136158943	0.266860485	0.036221981	-0.798113346	0.280997753	0.241169691	0.46486783	0.218007326	0.418979406	0.385353565	0.750407934	0.982916117	1.051211119	0.413687468	0.004517555	-0.595588207	-0.672460318	-1.108684301	-1.133627415	-1.223422527	-1.521284342	-1.591445446	-1.729664445	-1.819363832	-1.444092989	-1.762840033	-2.032577515	-1.954170942	-2.2456007	-2.196804047	-2.303040504	-2.27162075	-2.364661694	-2.441431046	-2.52165556	-2.536025047	-2.57885313	-2.421289921	-2.700074196	-2.74268508	-2.942631006	-2.734432697	-2.942619801
744.0200195	-0.376542568	-0.290723324	-0.354554653	-0.602890253	-1.095165491	-0.926578045	-0.243285894	-0.179773331	-0.493683577	0.455540419	-0.876244307	0.053072929	-0.417400599	-0.110503197	0.610293627	0.469387293	0.456009626	0.426795244	0.566213369	0.082413673	-0.538599491	-0.830157757	-0.524173975	-0.725394011	-1.306995392	-1.504973888	-1.441059828	-1.442036867	-1.34870553	-1.75872314	-1.76913631	-1.859610081	-1.99520874	-2.167382479	-2.268643379	-2.12157917	-2.381159782	-2.45574379	-2.054355145	-2.382237434	-2.37340641	-2.718868732	-2.879346371	-2.540052891	-2.506453514	-2.654874802	-2.772372961	-2.853188038	-2.732601404
745.9699707	0.032033443	-0.558387041	-0.74294591	-0.023535728	-0.6962502	-0.632152319	-0.643912554	-0.282562017	-0.918524742	-0.085570812	-0.710879326	-0.330929995	-0.274799824	0.340300798	0.36166358	0.602858782	0.162729263	0.366746664	0.537828684	-0.437740803	-0.560443878	-0.522416592	-0.514273643	-1.230628252	-1.202451468	-1.413097382	-1.431436062	-1.432390451	-1.551973343	-1.620225787	-1.917301416	-2.05643034	-1.91571033	-2.219074726	-2.246886253	-2.066018105	-2.432410002	-2.32140851	-2.315757751	-2.583918571	-2.631150246	-2.869094133	-2.75164485	-2.61988163	-2.829740047	-2.785984039	-2.751422644	-2.783441067	-2.80374527
748.0499878	-0.298599482	-0.320627928	-0.318332434	-0.396656513	-0.344294548	0.284324884	-0.481580973	-0.587049484	0.061299086	-1.155392885	-0.309701443	-0.66603899	0.247668028	-0.764688015	-0.13155961	0.618326902	-0.345309496	-0.205880165	0.065203428	-0.667710066	-0.827494621	-1.15547061	-1.241799831	-0.971660137	-1.735145688	-1.643331289	-1.747341156	-1.984731436	-1.997018814	-1.951325417	-1.938312292	-2.084000587	-1.916649222	-2.261367798	-2.313939571	-2.13042593	-2.268295765	-2.619073868	-2.523510933	-2.41862011	-2.654552221	-2.767336369	-2.715112925	-2.774559259	-2.749521255	-2.694001198	-2.712094784	-2.730356455	-2.650623798
750	-0.650757551	-0.142287731	-0.436830997	-0.834018946	-1.068473101	-0.451130867	-0.611822367	-0.967230082	-0.428518295	-0.591267109	0.380419493	-0.202731371	0.228004217	-0.259886026	-0.255239248	0.244030714	0.424468279	0.20139575	-0.40145731	-0.689755678	-0.984614134	-1.156039715	-1.590194464	-1.524211168	-1.562828779	-1.405750513	-1.886888266	-1.887035489	-2.044503689	-1.300894976	-2.082041264	-2.353979588	-2.227385521	-2.218459129	-2.423711777	-2.199344635	-2.592254877	-2.410310268	-2.519608498	-2.685684204	-2.426620483	-2.751932859	-2.724221468	-2.572114468	-2.40486145	-2.98942399	-2.840631485	-3.193586111	-2.940951347
[truncated: 18 more columns]
