# Supplementary material for: A Preliminary Study of the Effects of pH upon Fluorescence in Suspensions of Prevotella intermedia
Source: PLoS One. 2016 Jul 21;11(7):e0158835. doi: 10.1371/journal.pone.0158835 (PMC4956196; doi:10.1371/journal.pone.0158835)
Supplement: S1 File — (ZIP) [file pone.0158835.s001.zip › 48h neutral.csv]

Emission\Excitation	390	391	392	393	394	395	396	397	398	399	400	401	402	403	404	405	406	407	408	409	410	411	412	413	414	415	416	417	418	419	420	421	422	423	424	425	426	427	428	429	430	431	432	433	434	435	436	437	438
480	7.704405785	6.223679543	6.449296951	6.998361588	6.686893463	6.839318275	6.596781731	6.484187126	5.32998848	6.261235237	6.267871857	6.572960854	5.287240982	5.552152634	4.640112877	4.511978149	5.093787193	5.803388596	6.014339447	7.212766647	7.052670479	8.731437683	9.203558922	8.671906471	8.547302246	7.07747364	6.041876793	5.269816399	5.200903893	3.670992374	3.204889774	2.705552101	2.516084671	2.198592186	2.21280241	2.170095444	1.781424999	2.0955863	2.296443462	2.078660965	2.14312458	2.601813316	2.762415886	2.426344872	2.931543827	2.793782234	3.081706524	3.515602112	3.290069103
481.9400024	7.267196655	7.177967072	6.636634827	7.075624466	6.216285706	7.197994232	6.893710136	6.266509056	6.473023415	6.389564514	5.430134773	4.826336861	6.28771019	5.930515289	5.469008446	5.881691933	6.043554306	5.467102051	6.35886097	5.895451546	6.906101227	8.828613281	8.766454697	8.728405952	9.237812042	9.304278374	8.32015419	6.584062576	6.152415276	5.666221619	5.01799202	3.932080269	3.56723547	2.462490559	3.142017365	2.700758934	3.409591198	2.492720604	1.998808384	2.573544502	2.677629948	2.941230774	3.282557011	3.558403969	3.579744816	3.352115154	3.45613718	3.177986145	3.851130486
484.019989	8.553888321	8.528895378	7.701523781	7.934547424	7.709860802	7.257558823	7.312062263	8.021022797	6.887350082	6.947365761	6.15179348	6.178652763	6.170186043	5.713713646	5.502997398	5.309126854	5.71709919	5.725733757	5.200059891	6.219047546	6.045631409	6.695815086	7.493629456	8.528042793	9.143681526	9.250961304	8.342959404	8.851956367	7.380608559	6.395004272	5.588436127	5.344161034	4.525523186	4.156900406	3.138353825	2.565029621	3.310297489	2.993460655	2.810842514	3.175160885	3.601048946	3.595315933	4.007270813	3.202836514	3.873483658	4.174142838	3.645284176	4.468342781	4.247095108
485.9700012	7.072769165	7.213858604	6.820980072	7.107326508	7.136950493	6.225330353	6.785003662	6.400032997	6.429288864	6.75418663	6.952820778	6.53844738	6.21495533	5.758710861	5.751862526	5.785494804	5.215931892	5.478430748	5.384317398	5.544298172	4.90798378	6.538333893	7.30247879	7.435599327	7.667891502	7.515893936	7.807888031	8.327153206	7.987994194	8.735116959	6.507982254	6.121161461	5.345365524	5.066838264	3.930029869	4.020590782	3.964361191	3.334740162	3.450984001	3.31621933	3.348410606	3.555026054	3.75498867	3.50638485	3.837528229	4.414702415	3.721467018	3.926143646	3.653709888
488.0499878	7.145523071	7.003432274	6.357293129	6.481316566	6.525449753	6.680399895	6.465123177	6.76168251	6.192392349	6.341095924	5.883055687	6.335700035	5.429655075	4.823793411	5.810065269	5.493853569	5.531741142	5.442425728	5.345834732	5.52720356	5.347341537	5.763605118	4.7664814	5.815213203	5.504128456	6.121232033	7.436547279	7.68266964	7.316141129	8.123464584	8.385033607	6.758734703	6.454838753	5.548012733	5.223642349	4.308561325	4.215331078	3.602153778	3.399456501	2.841347218	3.129588127	2.961306095	2.592888355	3.435405254	3.55172348	3.816320419	3.840896606	4.34054184	3.635522842
490	7.023415565	6.819170952	6.270191193	6.30512619	6.880669594	6.680594444	6.902304649	6.214018822	5.856295586	5.897937775	6.023478508	5.74799633	5.72463131	5.248924255	5.184296608	5.439356804	4.826226234	4.857831001	4.213560104	5.0210886	4.707949638	4.092638969	4.617447853	4.755034447	5.076655388	5.738757133	6.820929527	6.605841637	7.249969482	7.866790771	7.402141571	7.024345398	6.806120872	6.739888191	5.851088524	5.601155281	5.372105598	3.339268208	4.134596825	3.17825222	2.678879738	3.216493607	3.313463688	3.479588032	3.851121902	3.790504456	3.877502441	4.438961983	3.244448185
491.9400024	7.022868156	6.473944664	6.18521595	6.492776871	7.242666245	5.255227089	5.92630291	5.540710449	5.452664375	5.303430557	5.47407341	5.807616234	4.117825508	4.305506706	4.010680199	4.587340355	4.937410355	4.845867157	4.727379799	3.787947655	5.125782967	4.505747795	4.38576889	4.036016464	3.993497849	3.827112198	3.616892815	5.244334221	5.305210114	6.025217056	7.197569847	6.997924805	7.130903244	6.005402565	6.337828636	5.893515587	5.448713303	4.686932564	4.323813438	3.104381084	3.536288738	3.493810177	1.930181026	2.97127676	2.786833763	3.490847588	3.891183853	3.507008553	2.968412399
494.019989	6.123908997	6.234517097	5.029169083	5.763072014	4.660700798	5.847128868	5.058357239	5.099412918	4.69400692	4.598118782	4.745541573	4.608799934	4.935866356	4.266951561	3.574570656	5.193305969	3.812888145	3.635164261	4.477822304	4.057687759	4.056568146	3.426263809	4.142483711	3.806667328	3.100514889	3.565493107	3.748403549	3.44837904	4.027014732	4.298624992	5.832372665	6.576713562	6.69982338	6.821107864	6.24810791	6.905304909	6.158636093	5.371564865	4.88808918	3.885340691	3.846007347	3.103955269	2.726565838	3.286715984	3.123113155	3.182694912	3.224210739	3.253415108	2.636386871
495.9700012	6.527523994	5.805402756	4.155230522	5.24145031	4.761324883	4.611185074	5.713691711	5.250156403	4.550435066	4.146004677	5.558348656	4.409403801	4.435760498	4.25530529	3.796682358	3.314940453	3.56103754	4.280496597	4.030852318	2.96364212	3.980181694	3.818138123	2.282316208	3.253423214	3.066287994	2.789268017	2.453169823	2.619470596	2.792849064	3.88556385	3.79963398	3.987297058	5.782600403	5.898493767	5.398586273	6.01249218	6.103198051	6.250969887	5.451495171	4.804167747	5.310031891	3.52549839	2.805014133	2.927753925	3.703662872	3.592918396	3.307061672	3.228618145	2.784749508
498.0499878	4.91414547	5.290867805	4.847002983	5.523529053	5.129624367	4.445903778	3.769867897	3.92367363	4.340913773	4.322196007	3.469923496	3.748931885	3.704107285	3.982151985	3.748095512	3.626013279	2.90990591	4.085406303	3.826174736	2.838618755	2.672166348	3.668985367	2.706299305	3.204076767	2.766553402	1.663140774	2.344310284	2.525501728	2.15789175	2.967898846	2.610603333	4.209234238	3.43120575	5.263896942	5.461387634	6.29483223	6.839313507	6.926839828	5.995659828	5.854753494	4.830158234	4.294369698	3.801644325	4.118750572	3.784484863	2.80992794	3.411446571	3.180298328	2.271761894
500	4.466561317	4.295388222	4.973035812	5.189743996	5.080665588	4.176062584	4.598412514	5.549819946	3.835952759	3.809148788	4.241238594	4.517004967	3.405731201	4.054917336	3.103647709	3.060171127	3.598814011	2.934231758	3.019559383	3.138696671	3.819723129	3.299700737	3.404884815	3.38792038	3.088263988	2.389477253	1.638025284	1.845770836	2.048755169	2.103831291	2.595127106	2.697187424	3.199546337	3.323704243	4.007897377	5.581226349	5.657933235	6.149718285	6.665372849	5.983214378	5.54547596	5.776842117	5.239858627	4.855747223	4.462530136	4.126379013	4.036766052	2.548816204	2.570998669
501.9400024	4.455443382	4.533883095	4.379385948	4.311171532	4.530053139	4.532182693	5.087610245	5.13109684	3.758797646	3.867817879	3.57900095	4.079224586	2.861190319	3.807386398	3.277558804	2.761550903	4.016770363	3.054123402	3.564909935	2.959551334	3.100804806	2.783773899	3.532370567	2.897027493	2.13436079	2.511847496	2.113803864	2.220023632	1.13699007	2.204478264	2.556459427	2.104838371	2.666388988	3.5478158	3.682671547	3.448488235	4.133450508	4.966943741	5.651903152	5.734775543	6.143349648	5.08752346	6.376254082	5.070696831	4.63399601	4.689153671	4.144122124	3.380341053	3.197667122
504.019989	5.365042686	4.160480499	4.378684044	3.708803177	4.501160622	4.13383007	3.410264969	4.084501266	3.947003365	3.892169952	3.337108135	3.484720707	3.450199127	2.920249939	3.629944324	2.539273739	2.669045448	3.415297508	2.821843147	2.996945858	2.767752647	2.415771008	1.793883324	2.44569397	3.196606159	2.947633743	2.022052288	1.95033884	1.844759464	1.852389812	1.537252426	1.821861744	2.134757519	2.48220396	2.816555023	3.101788998	3.671999931	4.278106689	4.753923416	5.586227417	4.985352516	6.321791649	6.244796753	5.894710541	5.742333412	4.713195801	4.481266022	3.823806763	2.69668293
505.9700012	3.991617203	3.793212891	3.801703453	3.337827682	4.681090355	4.236262321	3.936763763	4.155467987	3.569510937	3.801649094	3.371235371	3.681887627	3.189482212	3.024635792	2.370352745	2.369193077	2.569221973	3.053102016	3.027165413	3.243404388	2.818712711	2.957398415	2.744606018	2.703866482	2.172885895	2.097920895	2.547255039	2.190813065	1.695732117	1.996486187	1.414403915	2.074352264	1.972236156	2.277362823	1.816298008	2.29486084	3.351375103	3.121212959	3.510363579	3.728479385	5.061229706	5.731781006	6.427022934	5.796247482	6.673238754	5.82239151	5.269135475	4.16402626	4.097607613
508.0499878	4.544817924	4.258687019	3.292610645	3.56616354	3.546846867	3.900720596	2.922814369	2.82553196	4.269734383	3.110868454	3.796848297	2.904315948	3.60094738	2.643903255	3.104903221	2.77124548	2.771617413	2.863408566	2.927803516	2.359034061	3.083714485	2.445175171	2.151307106	2.841580868	2.309214592	2.283545971	2.611712933	1.760089874	2.016817093	1.930340767	1.811751366	1.524712086	1.558699608	1.534809113	1.861787319	2.456518173	1.8628335	2.000770092	2.433856964	3.30973959	4.281534195	5.197777748	6.117725372	6.235341072	6.924755096	5.784790993	6.096054077	4.538983345	4.148943901
510	4.459068298	4.192631721	4.056003571	3.50564146	3.945892334	3.991136551	3.069177628	3.245126724	3.925991058	3.986778259	2.889094353	2.173554897	2.268356323	3.075743675	3.704461098	3.206413269	2.493935108	2.663145065	3.560665131	1.976882935	2.691611767	2.414866447	2.104824543	2.411747932	2.479660511	1.666230202	1.649669647	1.691168308	1.828200817	1.740581512	1.966398716	1.917146683	1.422406673	1.387003899	1.939473629	1.955087662	1.830472469	2.002232552	2.770554066	2.909324646	3.787762642	4.639696121	4.544444084	5.693346977	6.098721504	5.509599686	5.989337921	5.400467873	4.916543961
511.9400024	4.092254639	3.619205952	3.140211582	4.763210297	3.42783308	3.658302307	3.285715103	4.009859085	3.820425987	3.765585899	3.504201889	2.245275497	2.523888111	3.339825153	3.319297314	2.9040308	2.54685688	2.966191292	2.715250492	2.36461401	1.63572073	1.897901535	1.755083084	2.361251354	2.176471233	2.364504814	1.840245724	1.747667789	1.981301308	1.815117836	1.478179932	1.542636395	1.584239483	1.170809269	1.857161045	1.74305582	1.568475246	1.828255177	2.306977749	2.196372986	2.623261452	4.052000999	3.843616486	4.576638222	6.181059837	5.823298454	6.354240417	5.817483902	5.365582466
514.0200195	3.800600052	4.163164139	4.044557571	3.597351551	3.519783497	3.753685951	3.082808495	3.197464466	3.310509682	3.784257889	3.507102966	2.528903008	2.301949024	3.461386204	3.186831951	2.309794903	2.871534824	2.789456844	2.416273594	2.773794174	1.926308632	1.912405968	1.599207401	3.111616135	1.925656796	1.85798502	1.744907379	1.633818626	1.123589516	1.309875011	2.064432621	1.775736809	1.170819283	1.924672127	1.424160957	1.609801292	1.663928509	1.927086353	1.485146999	2.003637314	2.448276997	3.162997723	3.318553448	4.1723423	4.603224754	4.569063187	4.527760506	5.035386086	5.3760252
515.9699707	4.075211525	3.755828857	3.173240662	3.530783653	2.787633419	4.195104599	3.851155281	3.210295677	3.308892727	2.632870197	2.045723915	3.429260731	1.880871296	2.618971825	2.655765533	2.27549696	3.047296524	2.152166843	2.580812454	2.220738888	2.412342072	2.79878664	2.1195364	1.919725895	2.59352684	2.223783016	2.783609867	1.378371239	1.763324738	1.605066299	1.912094593	1.48857832	1.028108597	1.17564249	1.606472969	1.408895969	1.413000584	1.656655312	1.767566681	1.626175404	1.892696381	2.373946667	3.296246052	2.997546196	3.97506237	4.148266792	4.014978409	4.945407867	5.263272285
518.0499878	3.771035194	2.86690855	4.001407623	3.256885529	2.672579765	3.183941841	3.58708477	2.768247128	2.941834927	3.018279076	2.447386742	2.459479809	3.046053886	2.129218578	2.271301746	2.922294617	2.879255295	2.22432375	2.465699196	2.304337502	1.544649124	1.950088024	2.409923553	2.253969193	2.083160877	2.081158161	1.995696068	1.801670551	1.912266254	1.722821712	1.45117569	1.534684181	1.891771317	1.673350334	1.745946884	1.668328285	1.443378448	1.606261253	2.14164257	2.161756516	2.230291843	2.704782009	2.619927406	3.142563343	3.053610325	2.928242207	3.656300545	3.203511715	4.75836277
520	3.732393265	3.727128029	3.287386417	2.678857327	3.765494347	3.059017181	1.639960766	3.03164053	3.005095482	2.54218483	3.19665432	2.574055672	2.138928413	2.147734642	2.400833607	2.49107933	2.702439785	2.389380455	1.993135929	2.282482147	2.415716171	2.364114761	2.008410931	1.790416241	2.482720375	2.150523663	1.506880283	1.507810593	1.697449684	1.41454792	1.069726944	1.491137505	1.084522247	1.45712471	1.967159748	1.418935299	1.647020817	1.427928448	1.706377029	1.681723595	2.479370117	1.8375597	2.809025288	2.568878174	3.028167248	2.618496418	2.61882019	3.065999031	3.225675106
521.9400024	3.816933632	3.4260993	2.853453159	2.958603859	2.753682613	1.648630619	3.717635155	3.577421188	2.732777119	3.212402821	2.896580696	2.688932419	2.183484554	2.334573269	2.606165409	2.14518261	2.094134808	2.186356068	2.173502922	2.625811577	2.003379345	2.375314236	2.180910587	2.276111126	1.255228519	1.474135399	1.461613655	1.626626968	0.970716953	1.436546326	1.09474802	1.331408978	1.198955059	1.700394154	1.066427231	1.119390488	1.478212357	1.408634663	1.648947716	1.720143318	1.95529604	2.185011864	2.179804802	2.253103733	2.785679817	2.383712769	2.337917328	1.881287575	2.386847973
524.0200195	2.71129179	3.08457613	2.679614544	3.649861336	3.390452862	2.970132828	2.242024422	2.464797974	2.521203518	2.46057415	3.159972191	2.010406494	1.838571548	2.917619705	2.068477154	2.527988434	1.703234196	2.490879059	1.711253166	2.61901474	1.441813946	2.364711285	1.732441902	1.059010506	1.773558617	1.427375317	1.736873627	1.47144413	1.064171791	0.943980694	1.453111172	1.172338009	1.38748455	1.06133604	1.238464355	0.986159801	0.999206543	1.34628582	1.706504822	1.509995937	2.042047024	3.202334404	2.158669949	1.958385468	2.263448238	2.318070412	1.541369915	2.052333832	1.394142628
525.9699707	4.280646324	3.726179123	3.505930424	2.515894413	3.455744267	3.286329269	3.272781849	3.004028797	2.9184165	2.947176456	2.914138317	1.546190262	2.151030064	2.724783421	1.92792511	1.710131168	2.738964558	2.298065662	2.787430763	1.821400642	1.409636021	1.979081154	2.164307594	1.841718197	2.202542782	1.645448208	1.260625839	1.366786957	1.509935856	1.001689911	1.292861938	1.702284813	0.825618267	1.194406033	1.331585407	1.944120884	1.736421108	1.682224274	1.806091309	2.042858601	1.849173069	2.189121723	2.39905405	2.765626907	2.927809715	2.373772621	1.873534203	2.075569153	1.547709465
528.0499878	5.099516869	3.55590868	3.524708748	3.32324028	2.844926834	3.050590515	3.743225098	4.215105057	2.988903046	2.884678364	1.748663902	2.554449081	2.26709938	1.484062195	2.420413971	1.846268177	2.045097828	1.92893362	2.347895622	2.413918018	2.200950146	1.709818363	1.722877502	2.259560108	1.469614029	2.068860531	1.453828335	1.119306564	1.376493454	1.200790405	1.268187046	1.285712719	1.540629864	1.55707407	1.441065788	1.329298973	1.383357048	1.274560928	1.374363422	2.175316334	1.538346291	2.088656425	1.46987009	1.996718407	2.21577692	2.723784447	2.113956451	1.943563461	1.361879349
530	6.157613754	5.996005058	3.392218113	3.241981983	1.833433628	2.192903519	2.726679325	1.832345963	2.978323936	2.425113678	2.187407494	3.064673424	2.531876087	2.030300617	3.222137451	1.97762394	1.766557693	2.081298351	1.887850761	1.977638721	1.836188316	1.826148987	1.973013878	0.963925838	1.409855843	1.77688694	1.08141613	1.406738758	1.339107037	1.025074959	0.76693964	1.169873238	1.641557217	1.398786545	1.393027306	1.489496708	1.333137512	2.292290211	1.794308662	2.163608074	2.08372879	2.89064312	2.660625458	2.168763638	2.059120655	1.905626774	2.058188915	2.028790951	1.419041634
532.0499878	6.974118233	5.692619324	5.278194427	3.632255554	3.613250256	2.498612404	2.647174835	1.638478279	1.962421417	2.148839474	2.224240303	2.735737324	1.824607372	2.482784271	1.738002777	1.767816067	2.193155289	1.925608635	1.303209782	1.760921001	1.771241188	1.520558357	1.954529285	1.384783268	1.642002583	1.106688499	1.413687229	0.908562183	1.057979107	0.798333168	0.93314743	0.892349243	1.325973988	1.424936771	1.074091911	1.04123354	1.229637146	1.239615917	1.672027111	1.379114628	1.243579388	1.720593452	1.577733994	1.75135088	1.911859989	2.10427475	1.393474102	0.949053288	0.992008209
533.9699707	5.797131538	4.764724731	6.432458878	4.912831306	4.16183567	3.653459072	2.574090004	1.86012888	2.463049412	2.149893761	2.170676231	2.1224823	1.797073364	1.967293739	1.253314972	1.436675549	1.780855656	1.898594379	1.111248493	1.588089466	1.348100662	1.294025898	1.010561466	0.837646484	0.926641464	1.962847233	0.798425198	1.071395874	0.835214615	1.301525593	0.916619778	0.685497761	1.489642143	0.754701614	1.275786877	1.187903881	0.584489822	1.357900143	1.274261475	1.805660248	1.632740498	1.91839695	1.624557018	1.471199512	1.0823493	1.907909393	1.210804939	1.45703125	0.860145092
536.0200195	2.710706711	4.761631012	4.184862137	4.553748131	3.725733757	3.835076332	2.393618107	2.707880974	2.189304352	2.110564709	1.54833889	1.706763744	1.336133003	2.328147411	1.630439281	2.08650732	1.323346615	1.408018112	1.541704655	0.675533772	1.619893551	1.33176136	1.792116165	1.420022011	1.325041771	0.574570179	1.326449871	0.745390415	1.109758854	-0.110269547	0.980345726	0.306732178	0.949712276	0.54118824	0.780092239	1.023492813	1.190077782	0.744964123	0.999641418	1.194311619	1.415791988	1.615343571	1.919677734	1.483067036	1.249418736	1.162347794	0.833214283	1.367348194	0.879361153
537.9400024	1.90362978	3.021077633	2.942306995	4.070282936	3.807202339	4.806586266	4.401041985	3.172454357	3.350818634	2.009514809	1.828606129	1.197442532	2.218871117	1.830270767	1.952486038	1.724233627	1.48762989	1.439987659	1.398666859	1.285538197	1.07398653	1.487277031	1.100580692	1.337656021	0.806923866	0.513029575	0.659190178	0.98901844	0.357806206	0.556567192	0.876222134	0.491560936	0.647785664	0.758561611	0.537117004	0.862322807	0.495837688	0.418092728	0.649352551	1.020350933	0.987901688	1.176440239	1.564755917	1.488952637	1.580627441	1.472828388	1.174143791	0.662552357	0.220754147
540	1.63192749	1.958294392	2.173629761	3.093802452	3.673326969	4.731655121	5.628163338	4.524435043	4.108559608	2.543663025	2.312495232	1.885884285	0.606681824	1.028432846	1.314406872	1.401245594	1.815367699	1.269342422	1.37894249	1.356094837	1.120775223	1.041650772	1.109450817	0.908941746	0.872823715	0.906276226	-0.184783459	0.678528309	0.443278313	0.737733364	0.556331158	0.178956509	0.894475937	0.535308838	0.51769495	0.890518188	0.554807186	1.061396599	0.943359375	1.10420084	1.366111755	1.299669266	1.559601307	1.386631966	1.379844189	0.94533205	1.007280827	0.709736347	0.804662228
542.0499878	1.916550159	1.444056988	0.776210308	1.413818836	2.154849052	4.235424042	3.947929382	5.166215897	4.798869133	3.896353722	3.164022446	2.447055817	2.444007874	1.299269676	1.288764477	0.500427723	1.229689598	0.940772057	1.555884361	0.890403748	0.412960529	1.180161476	0.874116421	0.822958946	0.881036758	1.063119888	0.550858498	0.197542667	0.805478573	0.523209095	0.536136627	0.282048702	0.156851768	0.337742805	1.097303391	0.067194462	0.57179594	1.005084038	0.677667141	1.030857563	1.057538509	0.876081944	0.865237713	1.025108814	2.196485996	0.899270535	0.84773159	0.201129436	1.072764397
543.9699707	1.736939907	0.747334003	0.890803814	0.875304222	1.809103489	2.343643665	2.494042873	3.557515144	4.138957024	4.249860764	2.945281982	3.44765377	2.135604382	1.428475857	0.677520275	1.443170071	0.856005669	0.67603159	0.729804039	0.661085129	1.525164127	1.275999069	0.739326954	0.855874538	0.640550137	0.871224403	0.056446075	0.469963074	0.92649889	0.248775482	0.361134529	0.185879707	0.530146599	0.416434288	0.279770374	0.834215164	0.805171013	0.855768681	0.545532227	0.539322376	0.676065445	0.58038044	0.783908367	0.487835407	0.828417301	0.595950127	0.687058449	0.488015175	0.31846714
546.0200195	0.206759453	0.713727474	1.261167526	0.605113029	1.088972092	0.424137115	1.249411106	2.368234158	2.804168224	2.232123852	2.87157011	4.197375298	2.686126709	1.650967598	1.013760567	1.466289997	0.834733486	0.901823521	0.598659039	1.174794197	0.703798771	0.837547779	1.145615578	0.652836323	0.632717133	0.543030739	0.379904747	0.250028133	0.029260635	-0.30378294	0.213360786	0.483975887	0.582437038	0.168787956	0.221347809	0.480544567	0.212138653	0.697446346	0.625947475	0.945905685	0.40219593	0.338083267	0.972703934	0.348608494	-0.070664883	0.447624683	0.422049046	0.487691879	0.196361065
547.9400024	0.282362461	0.937381744	0.884323597	0.381289959	1.144191265	0.758143425	0.59772253	0.603115082	1.026255608	1.284475803	2.21358633	2.782610416	2.129523754	2.39729166	1.70868063	1.091751575	1.013134003	0.926304817	0.180351257	0.760884762	0.528870106	0.146436691	0.841320038	0.909337044	0.072731972	0.009120464	0.079619408	0.047240734	0.67220068	0.055778503	0.44139576	-0.165756226	0.214286804	0.055023193	0.205563068	-0.322084427	-0.005203724	-0.040026665	0.265798569	0.055388927	-0.055099964	0.018737793	0.209629059	-0.098656178	0.162679672	0.272006035	-0.055752754	-0.230689049	0.393082619
550	0.244587421	-0.082662106	0.566622257	0.789052963	-0.138455868	-0.242269039	0.315486431	0.258739471	0.278927326	1.553495407	0.216487408	1.581039429	1.118606091	1.944643021	1.511200905	1.36190033	0.847396374	1.147549152	-0.109511375	-0.481643438	0.124792099	0.180349827	0.426146507	-0.604139328	0.368427277	0.448918819	-0.065442085	-0.17692852	-0.300412655	-0.159250259	-0.615649462	-0.112607956	-0.157328129	0.470421791	-0.12640667	0.011618614	0.06600523	-0.083433151	0.251832008	0.166818619	-0.069227219	-0.276757717	0.653303623	0.070918083	-0.367846727	-0.505101442	-0.37704134	-0.11857605	0.173194408
551.9400024	-0.072947979	0.192432404	0.245738506	0.260797501	0.222723961	-0.080421925	-0.044854164	0.502605915	-0.042583466	0.217140198	0.316914082	0.397259235	0.678107262	1.584353447	1.36888361	1.698484898	0.957137585	0.739456654	0.527652264	0.192932129	0.172077179	-0.389767885	-0.323130608	0.3201828	-0.063489437	-0.468724012	-0.456911564	-0.131567001	0.283592701	-0.436554432	-0.153741837	-0.338411093	-0.585925341	0.25958252	0.624586105	-0.340742588	0.036883831	0.100183964	0.366167545	0.647259235	-0.250051975	0.253531933	0.188820839	0.149460793	-0.131024361	-0.21606493	-0.256711006	-0.566685677	-0.57848978
554.0200195	-0.217448711	0.324674606	0.175737858	0.154532909	3.62E-05	-0.114126682	-0.318009377	-0.090816975	-0.587674618	0.118618011	0.259696007	0.188033104	0.161567211	0.508807182	1.049955368	1.70132494	1.230594158	1.164933681	0.54813385	1.544355869	0.979933739	0.409162998	0.069347382	0.56526947	0.178262234	-0.178442478	-0.528537035	-0.511503696	-0.082360268	-0.464981556	-0.603941441	-0.582112551	0.058954716	-0.141017914	-0.131813049	-0.204805851	-0.09752655	-0.130525112	-0.144525528	0.014579773	-0.156394005	-0.2688241	-0.211835384	-0.325513601	-0.105513573	0.379118919	-0.21213007	-0.275006771	-1.002235889
555.9699707	0.068960667	-0.121917725	-0.220106602	0.021286011	0.023675919	-0.264830112	-0.371816635	-0.181996346	-0.468930721	0.224081516	-0.29837656	-0.372613907	-0.085685253	0.115076542	0.054818153	-0.003873825	1.412473202	1.105666161	1.391386986	1.219257355	0.842621803	0.198034763	0.100696564	0.284045219	0.034420967	-0.539236307	-0.027337551	0.245934963	-0.29070282	-0.28762579	-0.410919666	-0.29855442	-0.436942339	-0.470202684	-0.130410671	0.042887211	-0.081923008	-0.340407372	0.219142437	-0.424646616	-0.299033642	-0.36228323	-0.122953892	-0.51042819	-0.264958382	-0.029309273	-0.840149641	-0.438976288	-0.985082626
558.0499878	-0.183655739	-0.354406834	-0.064762115	0.088028908	-0.701061726	-0.509441137	-0.371158123	-0.527497768	-0.325116396	-0.461711168	-0.467980385	-0.357145548	0.006222248	-0.097045422	-0.290508747	0.190404415	0.314955235	-0.201095104	0.381623745	0.823067665	0.65747261	0.451541901	0.127922058	-0.100723743	0.052986622	-0.674659252	-0.557886124	-0.557231903	-0.329923391	-0.358181953	-0.546454668	-0.073675632	-0.40280962	0.11384058	-0.750669479	-0.545640707	-0.18934536	-0.090441704	-0.356060028	-0.215564251	0.351209641	-0.538568497	0.008286953	-0.170275688	-0.382344723	-0.408676863	-0.687830448	-0.730101109	-0.957962751
560	-0.762392044	-0.768637657	-0.081453323	-1.188992977	-0.384531021	-0.504149199	-0.433423519	-0.784311533	-0.542016745	-0.428781509	-0.757984638	-0.665488005	-0.383476734	-0.8972435	-0.374611616	-0.147206783	-0.157475948	0.144097328	0.303011894	0.486121655	1.039132118	0.865056038	0.191516399	-0.096556187	0.322184563	-0.571728945	-0.821777582	-1.138813019	-0.396858454	-0.37168026	-1.029025078	-0.470035791	-0.988149405	-0.538378	-0.374198437	-0.304546833	-0.250545979	-0.706721067	-0.542172194	0.012001991	-0.508504868	-0.715637684	-0.559765577	-0.415542603	-0.562658072	-0.744901896	-0.795055389	-1.223222733	-0.290963173
562.0499878	-0.526153326	-0.434270382	-0.745171547	-0.207217216	-0.157763004	-0.336375237	-0.428398848	-0.245024204	0.10789156	0.121718884	-0.325261116	-0.780074835	-0.712182522	-0.459896088	-0.381226778	-0.240785599	-1.131281853	-0.240673065	-0.090043545	0.210057259	0.190701485	0.238296986	0.761255741	0.534208775	0.085810661	-0.291656971	-0.897783756	-0.511119366	-0.799118996	-1.181494474	-0.682305813	-0.862517357	-0.640123367	-0.674589157	-0.535005569	-0.64743638	-0.717257738	-0.925214291	-0.385428905	-0.577896357	-0.318232536	-0.526518822	-1.143463373	-0.88258934	-0.61726594	-1.039559126	-1.05058217	-1.023521662	-0.521959782
563.9699707	-0.619015932	-0.311751366	-0.149898529	-0.496471882	-0.358378649	-0.376177549	-0.798210382	-0.884560585	-0.869524956	-0.523309708	-0.366655111	-1.094165802	-0.547159195	-0.441375256	-0.122492313	-0.941587687	-0.805175781	-0.149590969	-0.332583189	-0.359965086	-0.084392071	-0.510098696	0.121433735	0.426748753	0.297734737	0.111195564	-0.542742729	-0.467236757	-0.198363304	-0.55901885	-0.894958019	-0.665707827	-0.414706707	-0.689193487	-0.610030651	-0.241806507	-0.58581996	-0.734113455	-0.916975021	-0.528816462	-0.485168695	-0.860864639	-0.908863306	-0.56522274	-0.899788857	-0.788647413	-0.957881927	-1.096898317	-1.343214512
566.0200195	-0.91322279	-1.128102779	-0.26664114	-1.073308468	-0.146052361	-0.556186914	-0.337036848	-0.073635101	-0.61211133	-0.818049669	-0.770632982	-1.008202314	-1.182385921	-0.608588934	-0.726243496	-0.936634779	-0.426682711	-0.902711868	-0.462189674	-0.409505844	-0.069671154	-0.581717014	0.104454517	0.563635826	0.246826649	0.20387125	0.125301361	-0.440891504	-0.207913399	-0.999328375	-0.729421854	-0.714277506	-0.904407024	-0.791230917	-0.677848339	-0.588674068	-0.38087368	-0.510869265	-0.680607796	-0.851084471	-0.415062666	-0.721592903	-1.092126369	-1.070307255	-0.679618835	-1.139366627	-0.970150471	-1.350064993	-0.980561972
567.9400024	-1.090519667	-0.662217379	-0.861061573	-0.907937765	-0.770804167	-0.390497446	-0.184594631	-0.117054939	-0.394173384	-0.561151981	-0.712558508	-0.772726059	-0.818229198	-0.891213179	-0.642450333	-0.591146231	-0.329163313	-0.465370893	-0.675841331	-0.164181232	-0.571847677	-0.246386528	-0.625258207	0.509716034	0.019856453	0.086375713	0.140506744	-0.008416176	-0.064507961	-0.487734795	-0.746230364	-0.934006453	-0.857517004	-0.612192392	-0.475938082	-0.544124842	-0.580801964	-0.579019547	-0.729170799	-0.539738894	-1.152514219	-1.117713213	-1.098846912	-0.749522686	-0.881927967	-1.496892691	-1.13468051	-0.700623751	-1.384977579
570	-0.770282507	-0.368353367	-0.829716206	-0.576467037	-0.602550268	-0.476549387	-0.536382914	-0.710375309	-0.613339663	-0.000571728	-1.149877071	-0.048346996	-0.179716587	-0.487040758	-1.044336081	-1.326093197	-0.85496068	-0.317873001	-0.430994034	-0.745660067	-0.543894768	-0.190876484	-0.666283846	-0.493993521	-0.603427172	-0.11434269	-0.649487495	0.130471706	-0.502360821	-0.14290905	-0.207472324	-0.79834342	-0.72816658	-0.993801117	-1.118655205	-0.513987541	-0.918034077	-0.705075741	-0.416837692	-0.795461655	-0.54189539	-0.689973116	-1.465098381	-1.456123114	-0.71898818	-1.139389277	-1.214487314	-0.989252329	-1.525210381
572.0200195	-0.9545362	-0.668561935	0.003503799	-0.53267765	-0.911223173	-1.1887815	-1.172349453	-0.782940865	-0.560401678	-0.314733982	-0.467057467	-0.4519279	-0.465497255	-0.418560505	-0.161481857	-1.063907862	-0.832431793	-0.637816429	-0.473112106	-0.770878792	-0.211054802	-1.104002714	-0.458512306	-0.886183262	-0.625082254	-0.240769863	-0.815632105	-0.93051672	-0.006113052	0.201864243	-0.490933895	-0.331525803	-0.423413277	-0.429147482	-0.720498562	-0.683209658	-0.39735198	-0.708473206	-0.87845993	-1.313421726	-0.477993488	-0.869058609	-0.850775003	-1.166724205	-1.154648304	-0.955956697	-1.447615623	-1.542155981	-1.330647707
574.0499878	-1.360549212	-0.848481417	-0.502999544	-0.757284403	-0.087539196	-0.485248804	-0.358752966	-0.350686789	-0.892657518	-0.788449287	-0.55795145	-0.639044046	0.230708122	-1.074108362	0.240038395	-0.370286465	-0.703187704	-0.430258274	-0.220646381	-0.783798933	-0.446504116	-0.64251399	-0.153256893	-0.829885721	-0.674399137	-0.809734106	-1.280500412	-0.709193468	-0.904787064	-0.363122225	-0.217360497	-0.153767109	0.147271633	-0.264076233	-0.745259762	-0.787014484	-0.478717566	-0.830301762	-1.301635742	-0.593466997	-0.602620602	-1.18354249	-1.028765678	-1.513170958	-1.015337467	-1.39366889	-1.211473942	-1.189109325	-1.747454643
575.9400024	-0.631128311	-0.749681473	-0.537345171	-0.60185051	-0.514528513	-0.395857334	-0.696934223	-0.263404846	-0.983967543	-0.793352842	-0.514728069	-0.686127663	-0.233026505	-0.473928452	-0.826783419	0.004443645	-0.361545086	-0.367227554	-0.214253426	-0.334239483	-0.411416531	0.039672375	-0.388058901	-0.33971262	-0.593697309	-0.565283775	-0.394807816	-0.371417522	-0.652571201	-0.753021717	-0.530149698	-0.157263756	0.039525509	-0.182626247	-0.387608051	-0.495079756	-1.055207729	-1.064395905	-0.461494684	-0.904177666	-1.090217113	-1.008381128	-0.957607746	-1.408843279	-1.269064903	-1.27803731	-1.564947128	-1.131912231	-1.577189207
577.9699707	-0.776524544	-1.063227654	-0.878340721	-0.727776766	0.045607567	-0.179215908	-0.397638559	-0.461094379	-0.255364895	-0.450595856	0.05443573	-0.21855545	-0.661766768	-0.113322258	-0.416244984	-0.368543863	-0.151986122	0.384932041	0.289727688	-0.021855831	0.101474285	-0.188405037	-0.14605093	0.11560297	0.264148235	-0.524420023	-0.224874496	-0.716394663	-0.687862635	-0.050621033	-0.23795557	-0.349018812	-0.723417759	-0.371928453	-0.314575195	-0.487839937	-0.139347553	-0.583395958	-0.568090439	-1.12184	-0.906628847	-1.462467909	-1.175400972	-1.268840075	-1.474016428	-1.367971659	-1.511146545	-1.875933886	-1.934052706
580	-0.729694843	-0.849465132	-0.627130747	-0.807076454	-0.465386152	-0.267809391	-0.091015339	-0.324109077	-0.793808222	-0.771477938	-0.871114731	-0.252289295	-0.073296547	-0.204811096	0.334043026	0.200550556	-0.263724804	-0.505882263	-0.193909168	0.50164938	0.069599628	0.523724556	0.124771595	0.167623997	-0.644480944	0.091228485	-0.541213512	-0.335184813	-0.290276051	-0.400774717	-0.524460316	-1.002588749	-0.846185446	-0.860890388	-0.569830418	0.015855789	-0.071989536	-0.345291615	-0.835372448	-0.648647785	-1.055205107	-0.80343914	-0.818918705	-1.467513323	-1.464597702	-1.62072587	-1.458370447	-1.827646732	-1.039585352
582.0499878	-1.163129807	-1.263350725	-1.047690868	-0.855131626	-1.001097679	-0.870994091	-0.395134211	-0.375634193	-0.507450342	-0.755562544	-0.425629139	0.044321537	-0.806252241	-0.470688105	-0.064457893	-0.153947353	-0.316156864	0.774650097	0.758023262	1.183061123	0.75682497	0.60903883	1.029272556	0.311058998	0.571580887	0.624544621	-0.102630615	-0.028125286	-0.582702398	-0.66841197	-0.439957142	-0.803096533	-0.733048201	-0.687113762	-0.519796133	-0.779614449	-0.437954426	-0.422288179	-0.459527731	-0.808842897	-0.831544161	-1.185977221	-1.632217646	-1.344434977	-1.301157951	-1.677835226	-1.671183109	-1.791684151	-1.981370687
583.9699707	-0.380472898	-1.040519476	-0.800598621	-1.132006884	-0.567919254	-0.302910328	-0.535329819	0.135622501	-0.594352007	-0.497956753	-0.397537947	0.113873005	0.498310566	0.049516201	0.138710022	0.610652447	0.385864735	-0.130511284	1.134689331	1.164124489	1.247019291	0.650209427	1.081802845	0.403036594	-0.15995121	0.773442745	0.707174301	0.363395691	-0.200419426	-0.247248173	-0.233999729	0.04127264	-0.462713242	-0.537854433	-0.476044655	-0.491049528	-0.474239588	-0.771142721	-0.793914557	-0.667737722	-0.579198837	-0.921187162	-1.385610104	-1.622650862	-1.352820873	-2.141186237	-1.878946543	-1.82790637	-1.838048458
586.0200195	-0.58915329	-1.032892942	-0.632255793	-0.717893839	-0.385502815	-0.906969786	-0.39829874	-0.091432095	-1.028415442	-0.219835758	-0.521924496	-0.009925842	0.306376457	0.469192028	0.130323887	0.481824398	0.874633312	0.488219738	0.836890221	0.746558189	1.059146404	0.378330231	0.918209076	0.701541901	1.328399181	1.254916191	0.559771538	0.200302601	0.547557354	0.194432259	0.208271503	-0.222858906	-0.310767651	-0.596109629	-0.700251341	-0.318656921	-0.297701359	-1.012094975	-0.12112236	-0.439655066	-0.917757034	-0.782654762	-1.233402967	-1.499560356	-1.426726341	-1.939375162	-1.951218605	-1.571918964	-1.55485034
587.9400024	-1.205989122	-0.556645393	-0.726794004	-0.381458521	-0.024711132	-0.185595512	-0.735653877	0.025926113	-0.385411024	-0.217165947	-0.047841072	-0.14065361	0.589871883	-0.135206699	0.240477562	0.740176201	1.072483063	1.117591381	1.09885788	0.652775764	1.093874454	1.042370796	0.602671623	0.520611763	0.978333473	1.290390015	0.803398132	0.812456608	0.494389057	0.163489342	-0.258474827	-0.223674297	-0.178841114	-0.264903545	-0.33662653	-0.591912985	-2.77E-05	-0.464238167	-0.632667065	-0.529687881	-0.676677465	-1.075685978	-0.776391029	-1.184148312	-1.34014225	-1.502869844	-1.699506044	-1.337758064	-1.8568151
590	-1.258316994	-0.61068511	-0.418014765	-0.76579833	0.363180637	-0.334693193	-0.038099289	-0.570184231	-0.059031487	-0.571197748	0.35956955	0.200627327	0.495323181	0.325466156	-0.286308289	0.733996868	1.084826469	1.304452419	1.159613132	0.566604614	0.70819521	1.220547676	1.1327672	0.88932848	1.000843525	0.583931446	0.415882111	0.948483467	0.34019804	0.699215889	-0.054122448	-0.041268349	-0.114698887	-0.262431145	-0.369946957	-0.152248859	-0.670503378	-0.747011423	-0.713356018	-0.796925068	-0.948777676	-1.014357567	-1.092174053	-1.145416498	-1.266138792	-1.366687536	-1.604005575	-1.99873209	-1.477374792
592.0200195	-0.699989796	-0.149175644	-0.537905216	0.078111649	-0.400797606	0.314574242	0.278874397	-0.15105629	-0.269612789	-0.224413395	-0.289868355	-0.302036762	1.006953716	0.345361233	0.143941402	0.474100113	1.174858093	0.802399158	-0.321660995	1.06588459	0.867147446	0.754421711	1.248976231	0.276977539	1.267394543	0.803553104	0.394920826	0.40860939	0.470314503	0.071195126	0.151332855	-0.107665539	-0.370620728	-0.552081108	-0.342409134	-0.589565277	-0.363640547	-0.696810722	-1.108601332	-0.316606045	-0.881432533	-1.099252462	-1.777548552	-1.546893358	-1.285695314	-1.583107471	-1.603474855	-1.869712591	-1.533047915
594.0499878	-0.679997921	-1.4794209	-0.653682947	-0.778801203	-0.354730606	-0.026093006	-0.473296165	-0.428950787	0.511270046	0.337459564	0.278085709	1.185562134	0.13092804	0.405630112	0.0298419	0.713880062	1.472671509	0.299540043	1.028331757	0.847809315	0.632438183	0.407534122	0.90418911	0.165515423	0.721004486	0.117011547	0.283474445	0.048294544	-0.254450321	-0.115545273	-0.004007816	-0.61077857	-0.734291315	-0.329896927	-0.485784292	-0.579895258	-0.806298494	-0.579699039	-0.814746141	-1.094606876	-1.614563942	-1.508301497	-1.529890776	-1.423598528	-1.446159124	-1.665688038	-1.495593071	-1.617017746	-1.790428638
595.9400024	-0.333333492	-0.915593147	0.276376724	-0.598600388	0.070809841	-0.449130774	0.114659309	0.047692776	-0.370818138	0.184682846	-0.136023521	0.288675308	0.178877354	-0.433718443	0.447328568	-0.243256092	0.003524303	1.024736881	0.32589817	0.558808804	0.198862076	0.358037472	1.355937004	0.022807121	-0.02721405	0.119177818	-0.112623215	-0.012138844	-0.339808941	-0.692325592	-0.443778992	-0.391154051	-0.382302761	-0.667340279	-0.672682285	-0.674353838	-0.670696497	-0.957239151	-0.838713408	-1.079293489	-1.376324177	-1.927826643	-1.342140436	-1.708147526	-1.691061258	-1.397596121	-1.618560076	-1.750363827	-1.821036577
597.9699707	-0.705340385	-0.371140003	-0.770156145	0.390374184	0.015944004	0.358363152	0.80380249	-0.368342876	0.505214214	0.764008999	0.761462688	0.592465878	0.308755875	0.362348557	0.456268787	0.359111786	0.786519051	0.66801405	0.197361946	0.670589447	0.554227352	0.095974445	0.106040478	0.570941925	0.00323534	-0.173600197	-0.485683203	-0.471637964	-0.687935114	-0.750592709	-0.777426004	-0.71066165	-0.686276674	-0.692368507	-0.880240679	-0.792377949	-1.015103579	-1.27541852	-1.648450613	-1.182577133	-1.849371195	-1.566165686	-2.007211447	-2.473271132	-2.022631407	-2.090437651	-1.895373106	-1.747964382	-1.890744686
600	0.209553719	0.434333801	0.238236904	0.660091877	0.936347008	0.561388493	1.618131161	0.569689751	0.650664806	1.079102516	1.210116386	1.004414558	0.215490818	0.726992607	1.645995617	0.946627617	0.745832443	0.567333221	-0.143736839	0.633824348	0.015655041	0.437674046	-0.220849514	0.791559696	0.523491383	-0.57900095	-0.093552113	-0.589919806	-0.635807276	-0.78075242	-1.018334389	-1.097899675	-1.260773182	-0.82120657	-1.091682911	-0.886324167	-0.625580311	-1.5496521	-1.236092806	-1.345690727	-1.547533989	-1.87583065	-2.324203968	-1.962848425	-1.88395834	-2.226744652	-2.213469028	-1.865819454	-1.883216143
602.0499878	1.704746723	1.392696857	1.206069946	2.260224819	1.711206436	1.980895042	2.110949039	2.799857616	1.86486578	1.486666203	1.793462276	2.82882309	2.395071507	1.3748312	1.70837307	2.029620171	1.77420187	1.839398861	1.952227116	2.053242207	1.579490185	0.754670143	0.286479473	0.078731537	0.174069881	0.094652653	0.227085114	-0.652883291	-0.536209822	-0.273387909	-1.076151133	-0.484295607	-0.767814875	-1.014104605	-0.738699198	-0.949956417	-1.017306089	-1.146415949	-1.606348515	-1.463670969	-1.868251562	-1.565771103	-1.826378822	-2.121377945	-2.478439808	-1.858434439	-2.43830514	-1.769053459	-2.39283967
603.9699707	2.814855576	3.155032635	3.629018307	4.114566803	4.924931526	3.857875824	4.410849571	4.087280273	4.683436394	3.374410152	4.567119598	4.472558022	3.751314163	2.728857994	3.276860237	3.516067505	4.678672791	3.990056038	3.374423504	2.298806667	1.996448517	0.868353367	1.860168457	1.16231823	0.841341496	0.467307568	0.242833138	0.019769192	0.109525204	-0.067788601	-0.468800783	0.003829956	-0.120310307	-0.375849724	-0.76035738	-0.654402018	-1.134386539	-0.822397947	-1.213110209	-1.442936897	-1.66876483	-1.946778536	-1.599226713	-1.708078623	-2.307831287	-1.96894145	-2.437423706	-2.349977493	-2.359520435
606.0200195	5.925901413	5.99523735	5.980709076	7.317885399	6.059567451	8.598838806	6.859965324	7.485873222	8.530700684	7.620398521	7.927605629	7.762968063	7.695593834	6.818189621	7.438979149	6.643120766	6.906846046	5.560805321	5.445103645	4.63326931	4.432199478	4.179684639	3.0785532	2.372991562	3.09422636	1.782286644	1.09817934	1.354559422	0.738348484	0.591447353	0.749928474	0.478912354	-0.214560986	-0.278913975	-0.512080908	-0.38173151	-0.481231928	-0.630157232	-1.239608765	-1.473615408	-1.275508881	-1.403117657	-1.675011873	-1.827957869	-1.694514513	-2.203133106	-2.367304325	-2.572980404	-2.364272594
607.9400024	9.334493637	9.449402809	10.88755512	10.69782543	11.054739	12.68719769	12.99285984	12.59206676	11.6137495	11.52666187	12.08205891	11.29636478	12.01216602	11.05521965	10.09044743	10.53197289	10.47098351	8.66753006	8.363110542	7.63490963	6.558081627	6.62747097	4.847873688	4.8352108	4.556209564	3.231057644	2.354686737	2.335918903	1.55924654	1.521748066	1.10406208	0.909029961	0.466532707	0.420198441	0.526106834	-0.257707596	-0.193746567	-0.50604248	-0.88847208	-0.933838606	-1.567661047	-1.026221037	-1.771206379	-1.756703377	-1.768933296	-1.897448778	-2.175047636	-1.937850475	-2.18450284
610	15.98419476	17.4817009	17.16239166	17.1732254	17.91454697	17.88471603	18.58495331	19.62927246	18.63085556	19.62331772	19.46592331	19.6347847	18.04399109	16.877491	17.66464615	16.19689941	15.63382435	13.58748913	14.22784901	11.94406796	10.66601276	10.12116528	10.19635296	8.102038383	6.985866547	6.067004204	5.258900642	3.847637177	3.409393311	2.316697598	2.405923367	2.157979965	1.858308315	1.121832371	1.42578125	0.875647545	0.327176094	0.608350754	-0.009661198	-0.380160332	-0.913750887	-0.965447426	-1.159894705	-1.399057388	-1.157706738	-1.431788206	-1.52015543	-1.960766792	-2.039041758
612.0200195	22.62834167	23.33314896	24.08407974	26.21707535	26.9379425	25.98862839	28.75952911	31.0760498	28.58421326	29.1555481	27.62691498	28.46931839	26.37347794	26.65519333	25.28753281	25.07219696	21.52360916	21.6448555	21.43759155	20.09181213	16.96538162	15.23391819	14.4569273	12.32784176	10.43081093	8.033678055	7.774971008	6.761610985	5.0011549	5.20915699	4.259437561	3.944904327	3.303317547	3.099871159	1.796905518	2.3523736	1.536232948	1.388706684	1.119804382	0.142960548	0.137179375	-0.2833395	-0.837128401	-0.925923586	-1.079203844	-1.021033764	-1.425394297	-1.738663673	-1.874711037
614.0499878	30.70133209	32.4876709	35.69092178	36.31565475	35.4425087	38.4785881	38.16349792	40.30392456	39.04970551	37.81871414	40.39631271	39.3887558	38.13933563	35.47379303	34.55514908	33.87800217	30.74586487	30.43446732	27.8705864	25.65467834	23.79520416	21.91690826	18.52529144	16.1210022	14.3642683	12.90349102	10.61641121	8.711597443	8.611756325	7.360715866	6.934078217	6.308802605	5.612189293	4.753982544	4.082435608	3.679214478	2.727349281	2.304619789	1.617032528	0.693385124	0.462292671	-0.32502079	-0.218442917	-0.06742239	-0.6393857	-0.728038073	-1.408137321	-1.518941164	-1.319469452
615.9400024	42.55849075	43.28752899	44.60165405	44.68545914	48.41945648	48.12965012	50.21098709	49.18971634	52.36870575	49.90881348	50.11621094	49.86013412	49.62360382	45.27188873	45.06973267	43.0443306	40.34076309	41.33740234	36.08378983	35.00247192	29.879879	26.57377243	26.00133133	22.61949539	19.88718414	17.35570145	14.18861866	12.54818821	11.4120779	10.36123085	9.243234634	7.791201591	6.727838516	5.742596626	5.215812683	4.540712357	4.169014931	3.066246986	2.689097881	1.074697495	1.423168659	0.909696102	-0.030627728	-0.136796474	-0.142410755	-0.516669273	-0.342885494	-0.945980072	-0.971581459
617.9699707	49.51568222	50.22942352	54.22682571	55.6837883	57.45737076	58.48015976	59.93241882	58.10154724	58.99766159	63.04289246	57.73706818	58.64311981	59.66615295	56.8963089	54.32424164	55.26042938	48.98571396	48.55564499	43.09885025	41.2326622	36.08065033	31.80423355	28.281147	28.23213959	24.56203079	20.65911484	19.14970016	15.17994022	14.66143131	13.37166119	10.42321873	10.32485008	9.129785538	8.095880508	7.524039268	6.000052452	4.987307549	4.323628426	3.995940208	2.487139225	2.635705948	1.077040672	0.729721069	0.833659649	0.399522781	0.070967197	-0.511334658	-0.421401024	-0.876876593
620	54.78872681	58.31489944	59.17794418	63.84599304	63.9285202	66.01069641	67.42797852	65.09264374	65.41281128	67.21192169	67.90413666	64.38219452	64.889534	59.71520233	61.03938293	58.18050385	56.55600357	53.21823502	50.53382874	44.82004166	42.77246475	35.83761978	34.66749191	30.83959579	28.96199036	23.63091278	19.61554718	18.88260651	15.94359684	16.91433334	13.5554533	12.86303425	10.2196846	10.420784	9.281233788	7.601179123	6.332445145	5.994328499	5.01289463	4.319975853	2.563200474	1.71549511	1.963878632	0.611357689	1.0798769	0.861758232	-0.099256992	-0.500773668	-0.246529102
622.0200195	55.17667389	60.97015381	58.14378357	66.36846161	63.47067261	64.69902039	67.89096069	68.72592926	68.68985748	69.72996521	68.00778961	67.1999588	63.72078705	66.44093323	64.41262817	60.4178009	60.39318848	55.04893875	50.89669418	48.6425972	43.10917664	38.2293129	37.71308517	34.54907608	28.9753685	26.75115204	22.47761154	19.93183517	17.7882576	17.67803574	15.73900127	13.82143879	12.59936428	10.94470978	10.43289757	8.076179504	7.542840004	6.25240612	5.385036469	5.015112877	3.638563633	2.397521496	2.509877682	1.257991791	1.269926548	0.664702415	0.720486164	-0.125041962	-0.411031246
624.0499878	53.32382965	53.88832092	58.81575012	61.44954681	61.22865295	62.38564301	66.67300415	63.48665619	66.31673431	65.96882629	66.9343338	64.49658203	61.37903595	63.88893127	61.77629852	58.61965942	57.78351974	55.38786316	49.30955124	48.99803925	45.82579422	39.4931221	38.42000961	35.73725128	31.94211197	26.99462509	23.67294312	22.58742142	20.52694321	18.69139099	16.66326904	15.31544209	13.77032566	12.2860117	11.59013367	10.73801041	9.148072243	8.181866646	7.373476982	6.030996323	5.460635185	3.950147629	2.882462978	1.872853756	2.351943493	1.745772362	1.382989883	0.405780315	0.526601315
625.9400024	48.81174088	51.67194366	54.29981613	58.36904907	58.3792572	60.45649719	60.64965057	61.71203613	58.56097031	59.01688385	60.76553345	58.9621315	60.87030029	57.07770157	57.94027328	56.90799713	53.20816422	54.35350037	49.3687973	46.56824112	44.80884171	42.75088882	38.85665131	34.42580032	29.57936478	29.59814072	25.21640778	24.90995407	21.42881775	19.91962051	19.42671585	17.03590393	16.68933868	14.50330639	12.72461796	11.65022087	10.86187553	9.951478004	8.55559063	7.388504028	6.065322876	4.689393997	4.384521484	3.642093182	3.270209789	1.936236858	1.450351238	0.987194538	1.139444351
627.9699707	46.34889221	47.382267	51.22801971	53.57129288	53.18473434	54.65478134	57.08103943	58.73646927	56.50016403	58.73854828	58.5546875	61.22199249	56.07097626	56.83187485	56.26138306	57.33178329	53.2669487	52.8302803	50.8224678	48.2150116	46.07741928	43.96900558	41.38523483	37.72246552	35.64003754	30.92058945	30.76856613	26.36192322	25.81085587	23.9398613	22.73079681	21.04938126	19.7772789	17.56910324	15.38277912	14.52849102	13.922328	11.81730175	10.54683781	8.694149971	8.792284966	6.093669891	5.929163933	4.528477669	3.983849525	3.592338562	3.133408546	1.81687212	1.804620743
630	48.79735565	47.56843567	49.95403671	52.44934082	50.55555344	56.16117477	55.3284874	57.75292206	57.97208023	56.27088165	58.40074539	55.91879272	58.22582626	58.61587143	57.1826973	58.70863342	55.7780304	56.7998085	56.28892899	53.96411896	53.06153107	50.67443848	48.75170517	47.46556473	40.40302658	37.42879486	39.05990219	35.27048492	32.59808731	31.75091553	30.43881226	30.02280426	27.20084763	24.46442795	23.15024185	20.90742874	17.90691376	17.49812317	15.29873562	13.76049709	11.89195919	9.699960709	9.175275803	7.46709156	7.867913246	6.613959312	5.640424728	4.484714508	3.366986275
632	49.16008759	51.37017059	51.80644989	53.26288986	57.16101074	56.41600418	58.50276566	61.00177002	60.87728882	60.42147827	58.79187775	62.12465668	63.19405365	63.66308594	65.55294037	64.16111755	65.62945557	67.89552307	65.17921448	65.35259247	63.37285614	62.65480042	61.49132538	59.09664536	55.18967438	54.11144638	49.90180206	48.28364944	46.90178299	44.43181229	41.82265091	39.63267136	36.92789459	35.05402756	31.26331329	30.36369324	27.98220444	26.15777969	23.0622406	19.71075439	18.39185715	16.89551163	13.68386745	12.1509676	10.17415142	10.20727062	8.934412956	6.729412079	6.037238121
634	49.74135971	50.56725311	53.87015533	58.04497147	57.6271019	58.90291977	61.84175873	61.85195923	61.11341858	64.50034332	66.12071991	67.17008972	66.30381012	67.2884903	69.4887085	69.7173233	70.47345734	71.04708099	71.64803314	70.83912659	71.23509216	67.42285156	70.41923523	66.37719727	64.94353485	57.34360886	56.36451721	55.67771149	54.49782944	51.53894424	49.54019165	46.38955688	43.66859436	40.95183945	39.58036804	36.61139679	32.75655746	30.80377579	29.05704117	25.76116943	22.33779144	19.72132111	17.55122375	14.91777897	13.57674313	12.50497532	10.58560371	8.382338524	8.046616554
636	48.71615219	49.20045471	52.42289734	53.7837944	54.43040466	55.90308762	54.65320206	59.37018585	57.51509094	59.98117828	60.33165741	64.18978119	64.64976501	64.15861511	66.34888458	68.77501678	67.78197479	67.52162933	67.62909698	69.98818207	67.16424561	68.53640747	66.3649292	64.43415833	60.98665619	58.87974167	56.28374863	55.35206223	54.54899979	50.62902069	48.53177643	46.61754608	44.10187149	41.95802307	40.55666733	35.38312912	33.00606537	30.50537491	28.11835098	25.25719833	22.82714844	20.0148468	16.85523987	15.5172224	13.86356831	12.46414471	11.324893	9.709525108	7.877057076
638	39.50551605	42.85427475	41.25980759	45.20244217	46.24625397	43.26287079	46.39479065	46.93062973	48.88758469	49.72471619	51.96404648	51.32743835	52.12471008	55.62529373	55.81330872	55.65011215	56.71472931	57.4427948	57.18372345	59.41491699	57.12374115	56.74105453	54.75975418	54.09476089	52.57490158	48.64030838	49.04735565	48.10334778	45.66226578	43.47343063	40.40345383	38.87873459	38.4544487	35.08274841	33.96052933	29.81829834	28.40384293	25.73019028	23.45669174	20.9607811	19.13126373	15.7922411	13.40640736	12.23636341	11.77000713	9.848851204	8.93362999	7.651046753	6.380590439
640	29.72364426	31.24789047	30.68058014	33.05416107	33.00198364	35.72874451	36.01129913	34.92261505	38.31794739	38.3201828	40.09427643	39.99795151	39.65511322	38.42463303	42.16837692	41.50085068	41.94887924	41.90065765	42.97133255	41.29949951	43.4837265	41.88305283	41.19852829	41.56154633	38.76646805	37.30377579	35.79157639	36.31744766	31.35522461	32.26329041	29.92186737	26.50371552	27.03726196	25.70057297	24.21424484	22.4801712	20.15258789	17.93409348	17.02707291	14.78834629	12.43994808	11.17150116	9.860782623	8.653933525	7.781935692	6.202233315	5.170933723	4.958872795	4.37544632
642.0200195	23.5669136	24.40348816	24.39952469	23.9239502	25.81781769	26.21958542	25.9078064	27.17208481	27.98749924	27.95591354	29.42870331	29.30339813	30.34396744	29.19425964	31.97552872	30.75172424	30.58857346	32.19078064	31.60577393	30.10244751	32.11697006	31.34128571	31.04011154	29.90097809	28.22932053	25.70140839	24.91872025	24.43669128	23.73887634	22.52944565	21.17665863	20.30190277	18.65569687	17.2699852	16.83050919	15.29523373	13.7617712	12.99535084	12.33715534	10.24128056	8.096522331	7.238918304	6.523359299	5.913320541	4.372992516	4.519809723	4.175952911	2.592009544	1.281002045
644.0499878	16.73286438	17.88342667	18.73284912	18.81560898	20.5511055	20.59580994	20.5987587	21.02312088	22.46717834	22.79858017	23.86980057	23.3471756	23.87205124	24.46596527	25.61744308	25.38354492	24.8372345	26.30924606	24.81438065	24.73444748	23.74901581	22.73968124	23.10081863	24.0497818	21.2738533	20.27047729	17.97079849	17.87945938	17.76749039	16.96527863	15.40552807	14.26119518	13.96930027	13.27627277	12.21029568	11.23229599	9.219869614	8.668865204	8.16535759	6.169036865	6.364108086	4.306638718	4.183180809	3.715515137	3.465452194	2.20327425	1.694820881	0.824959755	0.377004147
645.9400024	13.97177029	16.05376053	16.76708984	16.20545959	16.90621948	18.01225281	18.44687653	18.20917511	18.56330109	18.49858475	19.31901169	19.36988831	18.00162125	19.38490295	18.09608459	18.4077301	20.86618423	20.25990295	20.00286865	17.9203186	19.32751846	17.70005798	17.0517807	16.5187912	16.13859177	15.29452801	13.63141918	14.17597675	12.35283566	12.23576069	10.85887337	9.65032196	10.50026703	9.439973831	8.729827881	7.319625854	6.566272736	6.201737404	6.111424446	5.073596954	4.205152512	3.002135754	2.353290558	1.276633739	0.769704819	1.483307838	0.451753616	-0.179592609	0.048891068
647.9699707	11.35022259	12.1732626	13.52057934	15.00048542	14.69339848	14.0572443	14.68856907	15.89102268	15.16053677	14.91424656	16.21032715	15.01259518	15.99446583	15.64056683	15.5079298	15.72407246	15.51349545	16.93836212	15.25362682	15.32319355	15.14005566	14.28269672	13.37592411	14.92844486	12.03475475	11.86875248	10.31777573	10.42531681	9.534209251	8.524259567	8.600357056	7.599610329	7.658712387	7.38481617	6.634236336	5.180556297	4.963120461	3.763323784	3.487886429	2.548583508	2.749734879	1.517809391	1.110870361	0.569160938	0.560339451	-0.02279377	-0.135608673	-0.763682365	-1.098437548
650	10.7424469	11.60815048	11.2081337	12.40491581	13.02219296	13.56325817	12.86826229	12.82607555	13.94623661	12.59390545	12.58043194	13.3817606	14.99317455	13.44697666	14.33790493	12.97859097	13.56950855	13.85257435	13.28247738	12.07544041	13.16988087	11.68166447	11.63604736	10.05204582	9.248700142	9.325745583	7.726699829	8.671230316	7.914207458	6.962067604	6.335943222	5.030303001	5.315199852	4.736036301	4.415598869	3.830093384	3.501663685	2.59783268	2.152077675	1.856099129	0.951534748	0.765082359	-0.001227379	0.009147167	-0.692789555	-0.804379225	-0.945006371	-1.216163158	-1.270036936
652	9.696228027	10.07124233	10.44815922	10.34856701	10.41069412	13.14202785	11.76616001	13.07439137	11.62561703	11.53403091	12.14309406	12.01620579	12.18942547	11.59197712	11.34476376	11.9879446	13.3693552	11.30189991	10.94142151	10.28907108	9.854006767	8.91468811	9.227814674	9.461915016	8.167945862	8.110544205	7.720837593	6.151899338	5.60593605	4.802021027	4.393580437	3.83614254	3.159383774	3.528427124	3.172254562	2.380741119	2.470317364	1.919330597	1.097988605	1.145160198	0.159417629	-0.234902382	-0.4012115	-0.895479679	-0.581290245	-1.343483925	-1.555725098	-1.650060415	-2.022340059
654	7.059394836	9.352638245	9.07905674	10.6594553	10.34949875	10.81952286	11.014781	10.4277935	11.18080044	11.41339111	11.49743557	10.94161606	12.00742435	10.87765598	10.22444439	10.27826881	10.14716053	10.12064934	9.375906944	9.015051842	8.014657974	8.582255363	8.726483345	6.705325127	6.854622841	6.153347969	5.502095222	4.873672485	4.723684311	3.91252327	3.330776691	2.765493393	2.402899265	2.947883129	2.542521954	2.013910294	1.561860561	0.70011282	0.391095161	0.205404758	-0.242493153	-0.926076651	-1.065821648	-0.973213196	-1.079452515	-1.698235035	-1.898149729	-1.68936491	-2.262770891
656	8.137587547	7.415017128	7.868998528	9.624026299	9.366250038	9.687771797	9.548019409	11.07257462	10.03461266	11.14455605	10.44408035	11.04631042	10.58830643	10.25790977	9.597144127	9.893776894	9.880509377	9.023424149	9.195864677	7.60097599	7.56700325	6.863970757	6.659076691	6.507699966	5.93915081	4.333264351	3.683539391	4.475784302	4.121395111	3.241292477	2.411517143	2.154069424	2.052865505	0.868249416	2.007981777	1.052884579	0.87698698	-0.133223057	0.141255379	0.032709599	-0.75470376	-0.470026016	-1.104358196	-1.46651268	-1.341878176	-1.61443162	-1.931845665	-2.109485388	-2.285449266
658	7.803257942	8.651614189	8.892629623	9.676398277	9.066123962	10.69507599	10.54055882	9.561666489	10.89378643	9.894495964	11.22042465	10.32242203	10.1007967	10.51809597	9.418451309	9.619463921	9.879292488	10.28103256	7.925945282	8.568590164	7.629014015	8.278244019	7.830993652	6.233098984	4.439553261	4.068034172	4.378523827	4.16519165	3.47810173	2.946060658	2.375640869	2.413963318	1.980703831	1.122313499	1.257083416	0.442746639	0.42034483	0.103803158	-0.102671623	-0.336762905	-0.480910301	-0.593646765	-1.434854269	-1.691333532	-1.456573009	-1.872565985	-2.189659834	-2.057085514	-2.614663124
660	8.167014122	9.382752419	9.328977585	8.997795105	9.278668404	10.7222805	10.64697933	10.0644865	11.73500538	11.23795033	12.28860378	11.14875984	9.784473419	10.68178368	9.635858536	9.997463226	10.33958435	9.466743469	9.473528862	7.916824341	7.779204369	6.138147354	7.131671906	6.872810364	5.522014618	4.674684525	4.52525425	3.650424957	2.831624985	3.401453495	2.05890131	2.0209589	1.961651325	1.198943615	0.771771908	0.939038754	0.36843586	0.130433559	-0.420116663	-0.532274246	-1.060582161	-1.297631741	-1.790154934	-1.493510008	-1.629546642	-1.793942451	-2.194637299	-2.40911746	-2.312036037
662	8.167155266	8.13769722	9.855316162	9.876255035	10.51550865	11.52603245	10.67862797	11.10456085	12.29817104	10.79701996	11.72879505	11.51922226	10.65307236	11.03721619	10.82777786	10.59875202	10.44188023	10.41086102	10.48369503	7.565907478	8.498528481	8.001221657	7.796394348	7.593037605	6.965578079	5.553456306	4.650091171	4.442601204	3.409006596	3.598087311	2.460000515	2.713167191	2.011494637	1.551956654	1.904336929	1.243203163	0.630910873	0.53414011	-0.003612995	-0.52073288	-0.972569466	-0.788710356	-1.061969995	-1.167606354	-1.981987476	-2.167972565	-1.759259939	-2.39872098	-1.99659586
664	10.584198	9.379989624	11.25577259	11.78902531	12.19665813	11.086936	11.86822796	11.71175671	13.37297344	12.6765337	12.5921526	12.21804142	11.49093628	11.70997143	11.88940907	10.70552349	11.76951504	10.97884941	9.245313644	8.941726685	8.393428802	8.468552589	8.626029015	7.139635086	6.08669281	5.526312828	5.268081665	5.680356026	4.840003967	3.785931587	3.520234585	2.89338541	2.074543476	1.813157082	1.394986153	0.856910229	1.074406147	0.509656429	-0.190903187	-0.161309242	-0.644458771	-0.890697479	-1.09458375	-1.583081722	-1.761574268	-1.840917587	-2.160591364	-2.147292614	-2.405400038
666	10.40517998	10.97222137	12.13535213	12.62606716	11.53320122	12.02358341	12.49522877	12.58004856	13.7034235	13.49036121	13.34485912	13.72382641	13.18236828	13.33084202	11.90779209	11.59638214	12.9495554	12.06417561	11.20906925	10.75889969	9.928809166	8.628592491	8.206710815	7.171410561	6.741778374	7.144769669	6.219150543	4.92042923	4.523862839	4.408706665	3.73624897	3.142839432	2.750250816	2.377199173	1.835072994	2.07838726	1.178266525	0.437057018	0.330326557	0.164754868	-0.265854359	-1.106155157	-1.074374676	-1.659599304	-1.310152292	-1.40121603	-1.667533875	-1.852020264	-1.913292646
668	10.84860134	11.56991291	12.68742085	12.5970335	13.33741093	13.77201939	13.68532848	14.98775387	13.07838154	13.91413021	13.96724415	14.29961491	14.25978947	14.44723797	13.48036289	11.56013393	13.30018711	12.19969845	11.1325407	10.52772903	10.30373669	9.555953979	8.958442688	8.020204544	6.744732857	6.877147675	5.730230331	4.187092781	4.543564796	3.888868332	3.995183945	3.137974262	3.045334816	2.426039219	2.136949539	1.75717783	1.167206764	0.783605576	0.007404804	-0.281327724	-0.122122288	-0.945475578	-0.791197062	-0.786045074	-1.440467119	-1.524934769	-2.237973213	-1.740311384	-2.353918552
670	10.74560547	11.671278	13.03277683	12.31257153	13.27850246	13.72505283	13.94404697	14.79764462	14.82569981	15.03032207	14.37147236	13.73243618	14.29649067	13.89821148	14.8659029	14.21835613	12.91876888	12.67928791	11.63698864	11.17073345	10.23588085	10.18685246	8.955721855	8.564569473	7.072343826	5.780405045	6.056614876	5.184033394	4.068744659	3.794028282	3.733203888	3.332666874	2.968453407	2.045450687	2.288713932	1.300957203	0.879332066	0.668187141	0.082917213	-0.294224262	-0.331246853	-0.921883821	-1.186061621	-1.105424643	-1.411178589	-1.811747551	-1.933723211	-1.990732193	-2.171685934
672	11.62220287	12.45039272	11.76240253	12.70364285	14.14793301	14.52157497	13.93838787	14.87059307	16.32612228	15.5210638	15.97892284	14.52582836	14.36131191	14.17626667	14.50190449	13.79430676	14.11347485	11.90245914	11.50393581	11.12137604	10.47117805	9.682043076	8.152101517	7.852087975	7.208023071	6.987197876	5.755503654	5.061556816	3.373589039	3.517322063	3.209587574	3.666094303	2.507827759	2.53294754	1.535837173	1.314290524	1.025712013	1.295853615	0.176594257	-0.14345932	-0.429751396	-0.419661522	-1.396013498	-1.5439713	-1.573143244	-1.64239049	-1.807078123	-2.343813896	-2.273187637
674	12.90007877	11.34104156	13.0301199	12.56478786	15.29888439	15.13418293	14.61951542	15.20463848	14.52326107	16.04327393	15.35748005	17.18480301	16.15067291	14.37887096	15.43857288	13.83939075	13.73087215	12.96088505	13.02298069	11.82244778	10.7371254	10.80731106	9.894293785	8.50358963	7.235693932	5.964134216	5.610417366	6.129689217	4.67748642	3.631543159	3.524373055	2.87826395	2.502802372	1.832206726	2.057594776	1.352609158	1.163158417	0.665513992	0.773492813	0.197412968	-0.451524258	-1.099410534	-0.805504799	-1.153686047	-1.311561584	-1.752058506	-1.960676432	-1.896504879	-2.52748394
676	13.23171329	13.37238598	14.80738926	14.67911625	14.28222561	16.05850601	16.12889099	16.90900421	16.75967789	16.8842392	16.51148605	17.52426147	17.20336914	14.9555521	14.64283848	13.8815794	15.68243885	14.89461613	13.48229504	12.21524906	11.28062725	10.28683281	10.32654572	8.773558617	7.743030548	7.078253746	5.062449455	5.868260384	5.207875252	4.65958786	3.012047291	2.777680874	2.668985844	2.919563293	1.955588341	0.975484848	1.975022316	0.885292053	0.228951931	-0.140061855	-0.476186752	-0.728706121	-0.843696594	-1.220498085	-1.62538743	-1.49907732	-1.836497068	-2.087486029	-1.914894581
678	13.7305975	14.86333561	16.45699692	16.71061707	16.82069778	15.82779217	17.58246994	17.75420761	17.54927063	18.74193573	17.16028976	17.11539841	15.97123623	16.65649414	16.68187332	18.2578125	15.65008831	15.18102169	13.38032246	13.02877331	13.38914204	12.15816784	10.72179127	9.729609489	9.099685669	7.69416523	6.389363289	5.946509361	5.801913261	4.515647888	4.310411453	3.619324207	3.353783131	2.864032745	2.229468346	1.739367008	1.340037346	1.107979774	0.689220905	-0.187736511	-0.192200184	-0.782671213	-0.647121906	-1.200345278	-1.383401632	-1.154345751	-1.60701561	-2.155140638	-2.618424416
680	14.5389452	15.50512791	16.58014297	16.61414337	17.33613205	19.46660995	18.04119873	20.66547394	17.62851334	17.94073868	19.17102432	17.09247589	18.13648605	18.46199799	17.48422241	18.25616074	16.81275177	16.78818893	14.53403759	14.63316631	13.15058231	11.65777206	12.95662212	10.5490818	10.17452526	8.769416809	7.239621162	6.343214989	5.524058342	5.814775467	4.556099892	3.927102089	3.825761795	2.844726563	2.728185177	1.804988384	2.350036144	1.241990566	0.967889786	0.587491989	0.160401821	-0.420739412	-0.968108654	-0.53572464	-1.52725625	-1.571592331	-1.583873749	-1.70941925	-1.986973286
682	14.15419483	17.10981369	17.89254379	17.58611679	18.83744431	18.68735886	19.28688049	17.83837891	19.01016998	18.8678093	20.23457336	18.36654282	18.30968475	19.74020767	18.79799271	18.26840973	17.69441986	16.30393219	15.80358028	16.55200958	14.98058033	13.01571178	12.57677937	9.863040924	9.350680351	9.131219864	7.866679192	7.703215599	5.803027153	5.728285789	5.502082825	4.701057434	4.268548965	3.45665741	3.038066387	2.398770332	1.932423592	1.683606148	1.151759148	0.90185976	-0.328220844	-0.521995783	-0.805241823	-0.899172306	-1.008228064	-1.056699753	-2.135090828	-2.140526056	-2.169943094
684	15.39732075	17.39134598	16.74224472	18.51279449	18.64039612	18.47308731	19.44033051	19.75403976	20.45675278	19.98407745	20.76292419	20.29864502	18.83052444	19.45186996	18.49134827	17.52495956	18.07217789	17.38306427	16.94002914	15.54957676	15.62608242	13.04350567	12.2167902	11.79605579	10.08056927	9.612949371	9.294347763	7.848287582	6.823590279	6.365106583	5.702713013	4.400841713	4.532446861	4.070425987	3.027231693	2.658319473	1.878195286	1.408255577	1.216417313	1.457999229	-0.240475655	0.234647274	-0.855213881	-0.414992809	-1.182188272	-1.261332035	-1.31751895	-1.456890345	-1.633898258
686	15.04328251	16.81016541	18.12323761	18.31334305	18.8024559	19.67686844	20.27307892	20.89297485	19.7331543	20.6004715	20.83081436	19.98422623	19.17346191	18.92762756	18.43914032	18.22336197	18.74811172	18.59371948	15.80380917	16.18553543	13.82150364	14.12439251	12.30189991	13.43735218	10.58574963	9.424473763	8.340770721	8.07434082	7.140807152	6.31449604	5.623082161	5.39419651	4.472929001	3.501214027	3.319115639	2.948022366	2.093070984	2.321879387	1.173005581	1.0346241	0.15984869	0.185698032	-0.638663292	-0.696688175	-0.968188047	-1.099813938	-1.462546825	-1.192824602	-1.973185301
688	15.05732632	16.91236496	16.76987076	17.57290268	17.5423584	18.73855972	19.31399155	18.2339325	19.19287872	18.80511856	19.514328	17.44448471	17.64445496	18.52455902	17.68803024	17.71480179	18.87612534	16.96875763	16.28317642	15.41532612	15.11914158	13.67860889	13.0042181	11.20746517	10.5395546	9.712703705	8.607526779	7.47465229	6.933465958	6.134807587	6.389528275	5.209468842	5.035856247	4.364191055	3.468727112	2.840203762	2.257640362	2.200197697	1.170910358	0.639390469	0.480422497	-0.435952425	-0.21054697	-0.644428492	-0.765208244	-0.567233562	-1.275527239	-1.798599482	-1.822057247
690	14.35682774	14.92558765	15.83298397	16.04630661	17.27320099	17.54615021	17.68813324	19.24644852	17.72698975	17.32241821	18.11006927	16.49306107	18.25616455	17.89135361	16.72822189	17.96934128	16.71023941	15.66000843	15.40945339	14.7194128	12.54632282	14.71613026	11.61253548	11.28669548	9.331725121	9.126657486	7.875619888	7.71193409	7.211709976	6.148738861	5.503285408	4.896713257	4.836899757	3.875338554	3.045668602	2.637449741	2.81481123	1.929923534	1.231964111	0.841197014	0.725708961	-0.603994846	-0.675835133	-1.015459538	-0.88567543	-1.46548605	-1.871733189	-1.311586857	-1.970729828
691.9699707	12.8713274	14.12962437	13.45320988	14.2643137	14.01860905	16.10019684	15.33738232	16.68674469	16.38913345	17.25232315	15.8419466	16.85945511	16.31725311	15.15912342	14.91573429	13.59720325	14.47577	14.13600254	13.91240978	12.85908222	11.7704401	11.47889042	10.77758884	10.9737854	9.437983513	8.30691433	8.164447784	7.452681541	6.473767281	5.935020447	5.723370552	4.79381752	3.785012245	3.542650223	3.478377819	2.335292339	2.189186096	1.504540443	1.09384203	1.080063343	0.285700321	0.185207367	-0.594694138	-0.657331705	-0.870143175	-1.593040705	-1.376988649	-1.844167471	-2.143786907
693.9400024	11.32313061	11.98726368	12.74436092	12.07014942	13.91602993	13.42963696	13.51514721	13.66717815	13.83801365	15.39763927	14.95109463	14.39406681	13.92795086	14.8163271	14.2747736	13.97166348	12.10983562	13.41564083	12.72630024	12.67900562	12.26793194	11.94387531	10.69611263	9.729494095	7.943713188	7.501793861	7.371816635	7.642115593	6.084141731	5.727938652	4.490419388	4.629219055	3.599396706	3.332404137	2.342318535	2.082776546	1.934345245	1.419505119	0.96437645	0.583064079	0.336622715	-0.370354891	-0.392898083	-1.081087112	-0.817597151	-1.168034077	-1.520318031	-1.908101559	-1.844423056
696.0499878	10.15551758	8.709466934	10.00999069	10.96888924	10.52496338	11.63977814	12.21358204	11.90174961	13.62160778	13.83946705	12.8891325	12.4423666	11.40467548	13.91709232	12.44133663	12.11334324	12.33829212	12.4879179	11.68191624	10.32315922	11.24590874	10.57479382	9.817718506	9.827113152	7.962490082	8.071374893	6.270344734	6.273935318	5.670438766	4.849682808	4.970957756	4.029273033	3.742119789	2.95649004	3.213272095	2.240618706	1.893906593	1.604508877	0.988577843	1.001019001	-0.199679375	-0.71563673	-0.475005865	-0.705065012	-1.332723856	-1.264456749	-1.483956337	-2.09442234	-2.012064457
698.0200195	9.041260719	8.934191704	10.11288738	10.26607323	10.19154167	9.796961784	10.84131718	9.373644829	11.30609512	10.08338547	12.13461208	10.82785416	11.3110733	11.75904942	10.86804867	11.81176281	10.92502117	11.87778378	11.58272362	10.54850769	8.629537582	9.031864166	9.698409081	8.66428566	7.982377052	8.037927628	6.908372879	6.296427727	5.814297676	5.702608109	4.610718727	4.421441078	3.815106392	3.864841461	3.136097431	2.507890224	1.742331505	1.823918343	1.946901321	0.514584064	0.775572777	-0.237257004	-0.560636759	-0.972247362	-1.267503262	-1.197374344	-1.487433195	-1.700814009	-1.935259342
700	8.133080482	8.35258007	9.027539253	9.270439148	9.723769188	10.71380043	8.913931847	9.073874474	10.15017796	10.51127148	10.60137749	10.55147743	9.517075539	11.28900814	11.09741116	11.15977097	10.55002213	10.49841213	10.71154881	11.10172081	11.09304142	10.564394	9.912852287	8.664510727	8.690748215	7.112885475	6.84089756	7.14325428	5.4752388	5.383922577	4.705460548	4.384018898	3.970355988	4.329154968	3.063255787	2.960864067	2.765393734	2.111152172	1.368141174	1.482502937	0.963121891	0.272509098	-0.229393005	-0.718998432	-0.575153589	-1.104567289	-1.589829445	-1.475705862	-1.982535362
701.9699707	7.54673481	7.954958916	9.06764698	8.538216591	8.936805725	8.64162159	9.519659042	9.814932823	10.72168541	9.012896538	9.563546181	9.492487907	10.57186222	11.32802773	10.06211948	11.69993496	10.98880577	10.05375099	12.81643581	11.13035107	10.37003136	10.84786797	10.96615505	10.62673664	9.536211967	8.892905235	8.017029762	7.40512085	7.49226284	6.54364872	5.602498055	5.177337646	5.191530228	4.496853828	3.737317085	3.720697403	2.726698875	2.307253361	1.244049549	1.017420769	0.897699356	0.517250538	-0.143400669	-0.629076719	0.005322933	-1.12491107	-0.861402512	-1.406308174	-1.493581533
703.9400024	6.803448677	7.709885597	6.868403435	7.843612671	7.719169617	8.199696541	9.027524948	9.682657242	8.705600739	8.829405785	10.14722919	9.533588409	9.519345284	10.6755352	10.18826103	10.85552025	10.32394028	10.21686935	11.27967167	11.11065578	11.74407482	10.42265224	11.36703873	9.91956234	9.512675285	8.316080093	7.981559753	7.680539131	6.927690506	6.819234848	6.261683464	5.790463448	5.476494789	4.676725388	5.07256794	3.581287384	3.216699123	3.059072971	1.726957321	2.03806448	1.356385708	0.78641367	0.361729145	-0.389921904	-0.250617981	-0.832574129	-1.211843967	-1.241145134	-1.781944036
706.0499878	7.084387779	6.551505089	6.079750061	7.235068321	8.065125465	8.055754662	8.265211105	9.2549963	8.283909798	8.639792442	9.398618698	9.563098907	8.780845642	9.216501236	8.971847534	10.1948595	9.742247581	11.42525005	10.26458263	9.941620827	10.13292599	10.39184666	10.49162197	9.542102814	9.129533768	7.907953262	7.866376877	7.362257004	7.134296417	6.421678543	5.944553375	5.478128433	5.560119629	4.872010231	4.394310951	3.543822289	3.359645844	2.695877552	2.084556103	1.735730171	0.832038403	0.967461109	-0.088291645	-0.385780334	-0.658741474	-0.932774305	-1.055860758	-1.343357325	-1.455903769
708.0200195	5.391671181	5.504532814	5.571858406	5.895195961	6.445980072	6.280912399	6.118507385	6.58691597	6.052563667	7.352161407	7.062139511	7.638189316	8.178971291	7.490312576	7.403028488	8.667955399	9.165253639	9.529540062	7.491070747	8.147901535	8.064970016	9.072237968	8.321368217	8.128363609	8.282554626	7.300930023	6.06475544	6.250665665	6.712249756	5.745429993	4.828276634	4.328567505	3.958660126	3.76345253	3.82389164	2.722436428	2.685384274	1.852849483	1.573854923	0.989266396	0.133166313	-0.013961315	0.142932415	-0.438712835	-0.462186575	-0.829790831	-1.413823843	-1.759810686	-2.182151556
710	3.660812855	5.532663345	4.879640579	4.795557022	4.381197929	5.609399796	4.971247673	5.780707359	5.75219059	6.610053062	5.318091393	6.08308506	5.657194138	6.56162262	7.228358269	6.55343914	7.030897141	6.995326042	6.78974247	6.427183151	7.347641945	7.763118744	6.581002235	7.188433647	7.079402924	5.37129879	5.119174957	5.506703377	4.595726967	4.178216934	3.68640995	2.760854721	3.403434277	2.161072254	2.162313938	2.255964279	1.332508564	1.123851776	0.506639957	0.067697048	0.185338497	-0.553841591	-0.797312737	-1.194844484	-0.951126337	-1.64747858	-1.505071402	-2.267124653	-2.429798126
711.9699707	2.712156296	2.801855087	3.037685871	3.57496357	2.708491802	3.899096489	3.455381393	2.851801872	3.64195013	4.533761978	4.618383408	3.205034256	3.52801466	4.208283424	4.691607475	3.795681953	5.143186569	5.602597237	4.302435875	4.919538498	5.674875259	4.718195915	5.037665367	4.630501747	3.349093914	2.978302002	3.689321518	3.469755173	2.815224171	2.029365063	2.160242081	2.114639759	1.823326111	1.199903488	1.033387661	0.88861084	0.527270317	0.3510499	-0.049777508	-0.461626768	-1.050390959	-1.094783306	-1.883372545	-1.45151782	-1.255633354	-2.222112894	-2.006784678	-2.383426189	-2.677103043
713.9400024	1.117402077	1.349752903	1.175014019	2.065327644	1.535355568	1.659173489	2.04305315	1.882906437	2.653184891	3.038553715	2.339265823	2.376708984	2.328935146	3.040233612	2.541457653	4.161031723	2.827103138	4.185649872	4.20938015	3.269879341	3.905225754	3.415436268	3.33809042	2.782062054	2.656940937	2.186037064	2.228593826	1.316949368	0.937335014	1.087639332	1.031195641	0.51984024	0.053285122	0.414487362	-0.117100716	-0.247218609	-0.426050186	-1.026584148	-1.273459673	-0.829068422	-2.060805082	-1.498710155	-2.353892326	-1.86406517	-2.135272264	-2.630973339	-2.726855993	-2.927480936	-3.09617734
716.0499878	0.664984703	0.850490093	0.487771034	1.158419609	1.588308334	0.681447506	0.844186783	2.484911442	1.536602974	0.694005966	1.342765331	1.008876801	1.394481659	1.845713615	1.841683388	1.439891338	1.877543926	2.355176449	2.707902431	1.936330795	2.201974392	1.431987762	2.207759857	2.753466129	2.067448139	1.155516148	0.959658623	0.624807358	0.215588093	-0.258057594	-0.215829372	-0.215163708	-0.357308865	-0.557033777	-1.174197674	-0.946960211	-1.225832224	-1.552859545	-1.413633585	-1.722597837	-2.085395336	-2.127787828	-2.615223408	-2.69240737	-2.870037079	-2.853362799	-2.74453783	-2.893979311	-3.006581545
718.0200195	0.379372597	0.564301491	0.042955875	0.429657459	0.40432024	-0.021080971	0.896513939	0.483064175	0.492744446	0.223453045	0.876754284	0.591791153	0.60938406	1.838420391	0.989066601	1.010094643	1.594942093	1.784303665	1.52948761	1.770549297	1.768415451	1.858052731	1.469640732	1.066576958	0.705843449	0.135921001	0.111129761	0.01707077	-0.339495897	-0.885719299	-0.83968997	-1.207720995	-0.774909496	-1.193978071	-1.507162333	-1.53564167	-1.802045584	-1.695362091	-2.203085184	-2.283754349	-2.202501297	-2.590983868	-2.520544529	-2.92058897	-2.891457558	-3.114928484	-2.953484058	-3.111897945	-3.323293686
720	-0.519180298	-0.158646107	-0.049502373	-0.810851097	0.21775341	-0.551865339	0.543401718	0.44851017	0.860727787	-0.187672138	0.220168114	-0.343644142	0.314749241	0.680615902	0.721791744	0.836605549	0.508106232	1.365836143	1.151911736	0.502816677	0.795366764	0.414157391	0.676427364	0.309249878	-0.181415558	-0.173128128	-0.51614356	-0.800919533	-0.981813908	-1.252330065	-0.90704155	-1.730890512	-1.619714022	-1.817439318	-1.580177307	-1.862123013	-2.082946062	-2.038949728	-2.342039347	-2.36643219	-2.538559437	-2.481884956	-2.735404491	-3.118319988	-2.809776306	-3.03718996	-3.267565489	-3.372205496	-3.161977291
721.9699707	-0.823656797	-0.929776907	-0.565743923	-0.906838894	-0.498419285	-0.866844177	-0.178229809	-0.015791893	-0.45993042	-0.528581142	-0.043515205	-0.425682545	0.084751129	0.389909267	-0.119121552	0.442196369	0.407756805	0.600646496	0.453516006	0.180033207	0.39923954	0.559145451	0.44835186	-0.483275414	-0.47147131	-1.069586039	-1.141553402	-1.407424927	-1.40824461	-1.219859123	-1.637244463	-1.808068514	-1.632487535	-2.036667824	-2.125201702	-2.352952957	-2.31763196	-2.289496183	-2.680730343	-2.342697144	-2.409184456	-2.767534494	-2.899925709	-3.156625986	-3.18378067	-3.252610683	-3.041017294	-3.250699043	-3.350555897
723.9400024	-0.914751291	-1.644166231	-1.206765413	-0.683585405	-0.616560936	-0.941156387	-0.837488174	-0.412463188	-0.529319763	-0.795494795	-1.033710003	-0.054236412	-0.430176258	-0.427278042	-0.310462952	-0.513737917	0.444795609	1.116244316	0.79871273	0.758878708	0.452777863	-0.408396721	-0.151848316	-0.563442469	-1.142529726	-1.650092125	-1.497451544	-1.508050919	-1.813928843	-2.037876129	-2.333833218	-2.040335655	-2.226771355	-2.373351574	-2.27316308	-2.610544205	-2.634441137	-2.66782999	-2.610621214	-3.130886793	-2.919045448	-3.172888517	-3.101539135	-3.241108656	-3.192584991	-3.08757019	-3.330752134	-3.384503603	-3.183360815
726.0499878	-1.518364906	-1.332042933	-0.324967861	-0.782817364	-1.376036406	-0.989964724	-0.638577223	-1.371716738	-0.926667452	-1.365447283	-1.048674107	-1.382633924	-1.062425137	-1.138523102	-0.58083725	-0.180243969	-0.099529266	0.479413986	-0.449177265	0.080321789	0.170547485	-0.449526072	-1.021618605	-0.679777384	-1.517272234	-1.720004559	-1.946231842	-2.294939041	-2.168555975	-1.987655163	-2.334033489	-2.597727776	-2.202127934	-2.410466909	-2.629260063	-2.537714481	-2.885636568	-2.857345104	-2.693674088	-3.127264977	-3.026927471	-2.995987892	-3.159650326	-3.304788351	-3.098062038	-3.535835743	-3.483416796	-3.392038107	-3.455701828
728.0200195	-1.313553095	-1.093028069	-1.166975498	-1.47201395	-0.961395264	-1.242226601	-1.442061186	-1.491591692	-0.967409372	-1.291854143	-1.655655861	-0.80711937	-1.217388868	-0.822299242	-0.62024045	-0.601299763	-0.50476861	-0.33556962	0.007627487	0.127454281	0.027049065	-0.40063262	-0.642135143	-1.243317604	-1.840736151	-1.560305595	-1.994966745	-2.376346111	-2.314386129	-2.45653367	-2.269248247	-2.606376171	-2.640487671	-2.690050125	-2.637420654	-2.857642412	-2.501388073	-2.754430294	-3.002591133	-3.068127871	-3.197175503	-3.162185192	-3.393972397	-3.461279869	-3.455998182	-3.609730721	-3.522913933	-3.461230993	-3.42356348
730	-1.817685843	-1.763425827	-1.330988884	-1.935424328	-1.375010252	-1.664797783	-1.647839785	-1.637263536	-1.833161354	-1.305843592	-1.208413124	-1.574958324	-1.294214249	-1.196524858	-1.121760607	-0.595380783	-0.279533386	-0.302087784	0.067072868	-0.474808216	-0.895727396	-0.822013378	-0.835857868	-1.35750246	-1.990533352	-2.045856714	-2.383978605	-2.584515095	-2.819087505	-2.737519503	-2.767032623	-2.659575939	-2.751950741	-2.679186344	-2.831762314	-3.014498472	-3.070309401	-3.223079681	-3.137845755	-3.203743935	-3.243309498	-3.255933523	-3.075128078	-3.488350153	-3.575427771	-3.470104933	-3.620368958	-3.470084667	-3.513869047
731.9400024	-1.715440035	-1.550373077	-1.46923542	-1.695599318	-2.005670547	-1.387088776	-1.267743826	-1.441617727	-1.668320179	-1.421539545	-2.280252218	-1.382772923	-1.703372478	-1.542537689	-0.793349266	-0.843890667	-0.168745518	-0.166304588	0.350168705	-0.614694357	-1.000102997	-1.118164778	-1.174802065	-1.591303825	-2.259362459	-2.362849236	-2.351069212	-2.380585909	-2.685359478	-2.581613779	-2.528110027	-2.717372417	-2.703234673	-3.016076088	-3.15930295	-2.95822525	-3.058773518	-3.203761578	-3.212518692	-3.220638275	-3.110325575	-3.348601341	-3.549749374	-3.502143145	-3.343169689	-3.432634115	-3.535745144	-3.625662088	-3.606741428
734.0200195	-1.662847519	-1.911615133	-1.407727718	-2.232399702	-2.167453289	-2.497418404	-2.036570787	-1.609585047	-1.051079988	-1.923165083	-2.037144184	-1.167005301	-1.367059946	-1.033472061	-0.609475374	-1.017837763	-0.772670269	-0.331642628	-0.024254799	-0.526428461	-0.456349611	-1.383872032	-1.3019526	-1.957700014	-2.160562515	-2.262260199	-2.821038961	-2.381652355	-2.637783051	-2.958346844	-2.81649971	-2.926988125	-2.888999462	-2.836843967	-3.046981335	-3.098552227	-3.221220493	-3.174450874	-3.359749794	-3.270541906	-3.404895067	-3.119664431	-3.361281872	-3.674964666	-3.696610689	-3.515540361	-3.433251619	-3.544544697	-3.77826333
735.9699707	-1.998851776	-1.736525536	-1.861992836	-1.75759387	-1.737990379	-1.883889198	-1.793321371	-1.936343431	-2.27926755	-1.656910419	-2.030725718	-1.771598577	-2.057745934	-1.736361504	-0.705262899	-1.18062377	-1.099702835	-0.214529991	-0.645648718	-0.696357727	-0.830942631	-1.404062033	-1.774995804	-2.268899202	-2.046910524	-2.712367058	-2.437006474	-2.639928579	-2.916085243	-3.167449951	-2.905863762	-3.152151585	-2.983825207	-3.143826485	-3.175659657	-3.154260397	-3.250508308	-3.212869406	-3.43616581	-3.238290548	-3.344131708	-3.509492874	-3.42190814	-3.499590397	-3.52975297	-3.614997387	-3.716772318	-3.607445717	-3.651420116
738.0499878	-2.067071915	-1.686264753	-1.816945553	-2.325543404	-1.92894578	-1.845679283	-1.654973507	-1.335031986	-1.843301058	-2.10036993	-1.669442177	-1.809250116	-1.368263006	-1.65751195	-1.377882957	-0.436849833	-0.954358101	-1.017524958	-0.472382307	-0.695789099	-1.139479637	-1.243253946	-1.561350346	-2.264077663	-2.128821135	-2.885191441	-2.612976551	-2.94747591	-3.028263092	-2.47192955	-3.009644032	-2.903426647	-3.142202139	-3.060073614	-3.228286266	-3.089566708	-3.31925869	-3.342750072	-3.489600182	-3.426062346	-3.42633009	-3.223110676	-3.503396273	-3.617583036	-3.523572683	-3.724921703	-3.765471458	-3.871026993	-3.627162457
740	-1.754195452	-1.848964691	-1.824924707	-1.629981518	-1.866934538	-1.978438377	-1.754824162	-1.847254038	-2.529729128	-2.047231197	-1.609899998	-1.409429073	-1.520966053	-1.643694639	-1.171906233	-0.732736349	-0.581547737	-0.89229846	-1.262493372	-1.180288792	-1.679626465	-1.770457983	-1.58120966	-1.843900204	-2.197195053	-2.506109715	-2.811411858	-2.848623514	-2.875115871	-3.104975224	-2.762217045	-3.197968245	-3.20081377	-3.222406864	-3.274371624	-3.275714397	-3.334641457	-3.354094744	-3.223344803	-3.452128649	-3.399705887	-3.274027586	-3.653563023	-3.447348595	-3.470216751	-3.640522718	-3.803144455	-3.660924911	-3.766338587
741.9400024	-2.311280489	-1.79693079	-2.164479256	-2.256088495	-1.734774828	-2.406192303	-1.863175154	-1.960586071	-1.90410018	-1.856940746	-1.815281868	-1.796751738	-2.041032553	-1.500110149	-1.48050952	-0.946138859	-0.799276352	-0.78568697	-1.064442635	-1.491656065	-1.374844074	-1.621814489	-2.483676195	-2.387790203	-3.032055855	-2.733230352	-2.951294899	-3.000398159	-2.518931866	-2.764835119	-3.110898018	-3.022332191	-3.17206502	-2.820363045	-3.040762424	-3.308295965	-3.314079762	-3.487215519	-3.463418484	-3.212346077	-3.438564777	-3.460839272	-3.611285686	-3.660396338	-3.605396271	-3.7501266	-3.55396986	-3.806933165	-3.557636023
744.0200195	-1.864743471	-2.274469376	-1.930454493	-1.89978075	-2.254656792	-2.064094543	-1.786813498	-2.551508188	-1.729937792	-2.222302914	-1.976062298	-2.280456305	-1.876657963	-2.235351086	-1.17176652	-1.171463728	-1.060197115	-0.680780411	-1.1163764	-1.026337385	-1.70780468	-2.161970854	-2.029093266	-2.453473806	-2.329583645	-2.903674126	-3.170789003	-3.115040302	-3.1545434	-2.9259758	-3.028141022	-3.204159737	-3.26569128	-3.116866589	-3.526352406	-3.504003525	-3.394797564	-3.556007385	-3.672598124	-3.318651676	-3.373491764	-3.558009386	-3.781116724	-3.770815134	-3.967052698	-3.507871389	-3.573797226	-3.726069212	-3.791731119
745.9699707	-1.983128548	-1.859439135	-2.297357798	-2.11823535	-2.089666128	-1.880516529	-2.147740841	-1.697794914	-1.851272106	-2.011297941	-1.825103998	-1.944886684	-1.892449379	-1.465143681	-1.278977156	-1.278720379	-0.916187286	-1.42587924	-0.972665787	-1.336791039	-1.917766094	-2.191049099	-1.802373886	-2.446130514	-2.735524178	-2.615040302	-3.054779291	-2.738159895	-3.189928293	-3.215363026	-3.097014427	-3.187254429	-3.205543041	-3.108430862	-3.179087639	-3.299904823	-3.212471962	-3.253621578	-3.501619577	-3.459853411	-3.705840111	-3.405111551	-3.686364174	-3.559606552	-3.732561111	-3.814762115	-3.623989582	-3.815431833	-3.672567368
748.0499878	-1.781956911	-1.934427738	-1.243391752	-1.693526983	-2.185887575	-2.262549162	-1.860584497	-1.988309383	-2.12544322	-2.253372908	-1.970975876	-2.022174358	-1.929148436	-1.534077168	-2.013221741	-1.119679928	-1.479741573	-0.920032501	-1.596599102	-2.089238644	-2.085191965	-2.169301748	-2.177865982	-2.509156942	-2.934980869	-2.767863035	-3.098788261	-3.079279423	-2.967964172	-3.327910662	-3.210178375	-3.240993977	-3.193622589	-3.297796726	-3.486727476	-3.30219388	-3.205154896	-3.397927523	-3.461699009	-3.425236702	-3.563617706	-3.794678926	-3.537044287	-3.559709549	-3.773157358	-3.536597729	-3.678342342	-3.828012943	-3.706990004
750	-1.857919216	-2.255287886	-2.326385021	-1.867514849	-1.925599337	-2.131082296	-1.895503998	-2.196589947	-1.923157215	-2.029942036	-1.506533384	-1.743128538	-1.625326872	-1.881262064	-1.658980131	-1.107481718	-1.698487759	-1.473384142	-1.23803544	-1.476934195	-1.832090855	-2.27305913	-2.569110394	-2.936280251	-2.592583179	-2.798594236	-3.012096882	-3.374073982	-3.12308073	-3.375175476	-3.241877556	-3.264165878	-3.273980379	-3.294708014	-3.340939522	-3.324936867	-3.420037746	-3.534650803	-3.641244888	-3.681578159	-3.77904892	-3.593533278	-3.573276281	-3.785198927	-3.764564276	-3.780026674	-3.570723534	-3.730089664	-3.746866941
[truncated: 18 more columns]
