# Supplementary material for: A Preliminary Study of the Effects of pH upon Fluorescence in Suspensions of Prevotella intermedia
Source: PLoS One. 2016 Jul 21;11(7):e0158835. doi: 10.1371/journal.pone.0158835 (PMC4956196; doi:10.1371/journal.pone.0158835)
Supplement: S1 File — (ZIP) [file pone.0158835.s001.zip › 72h acid.csv]

Emission\Excitation	390	391	392	393	394	395	396	397	398	399	400	401	402	403	404	405	406	407	408	409	410	411	412	413	414	415	416	417	418	419	420	421	422	423	424	425	426	427	428	429	430	431	432	433	434	435	436	437	438
480	9.432906151	8.550750732	8.163822174	8.432134628	8.488793373	7.247354507	8.988793373	9.054634094	8.087880135	8.787051201	7.382367134	7.462379456	7.320502281	6.451763153	7.528623581	7.032110214	6.78879261	7.178702354	7.350060463	7.789549828	8.77425766	9.526964188	10.5227747	11.02959824	10.4561367	9.987407684	8.851601601	8.700043678	7.000321388	6.540338516	5.667174339	4.337462425	4.970020294	4.394309044	4.346138477	4.170290947	4.197283268	4.977794647	4.036458969	3.975897312	4.321439266	5.505922318	4.712346554	5.394904137	6.105513573	7.306804657	6.876919746	7.461133957	6.65281105
481.9400024	10.33545017	9.318740845	10.38395214	10.42997074	10.05269337	10.03073406	8.330711365	9.283227921	8.501501083	9.102632523	8.795958519	8.167798996	8.055239677	6.988993645	8.197584152	7.199073792	7.575917244	7.334327698	8.221061707	8.208052635	8.868917465	9.055949211	9.505797386	11.02918148	12.19896507	10.19602966	10.86604691	9.728229523	8.788852692	8.283161163	7.051543236	5.815664291	5.217761993	5.689208984	5.154202461	4.981910706	5.547044754	5.480368614	5.151742935	5.625123978	5.26204586	6.202240944	6.018938065	6.116272926	6.915784836	7.455590248	6.939742088	7.42728138	7.363491058
484.019989	9.921548843	10.25507355	9.118460655	9.282155037	8.090820313	9.428617477	9.083498001	9.391856194	8.665897369	8.854038239	8.162207603	8.292787552	8.690984726	7.922343254	7.487547874	8.621399879	7.272985458	7.487887383	8.569273949	8.063053131	7.636766434	8.862096786	8.677294731	9.760196686	10.13569546	9.62676239	10.04581547	9.76186657	9.018369675	9.152431488	8.094507217	6.609452248	6.99808979	5.659999847	5.575948715	4.935012817	5.526684761	6.129248619	5.20140934	5.564987183	5.396119118	5.63120842	5.935810089	7.117778778	6.463283539	7.730748177	7.631866455	7.645337105	7.766153336
485.9700012	9.527561188	9.663107872	8.022233009	9.548388481	9.545758247	8.926312447	8.615457535	8.74089241	7.976444244	8.324183464	9.372805595	7.143320084	8.174980164	6.64210701	6.842029572	7.054144859	7.124716759	7.403061867	7.031449318	6.919342041	6.380362511	7.652573586	6.515957832	8.521665573	8.541635513	9.404598236	9.389867783	9.818408012	10.03419018	8.861949921	8.862119675	7.932860374	7.284860611	6.726998329	6.557699203	5.908366203	5.702951431	5.362273216	5.580310822	4.959040642	5.57653141	5.743673325	6.165635109	6.687814713	6.916241646	7.0756073	7.319911957	6.612074852	7.530417442
488.0499878	8.868099213	9.276943207	7.188652039	7.30877018	7.882773399	7.312161446	8.309214592	8.058570862	7.90015316	8.420666695	7.972162247	6.813085556	7.813508987	7.016858101	7.817491531	5.817284584	5.957146645	6.183384895	7.029327393	7.049442291	5.491886139	7.319189072	6.01091671	6.51871109	6.697331429	7.728723526	7.490034103	8.742348671	8.319782257	8.913342476	9.348737717	8.25555706	8.098891258	7.578951836	6.896918297	6.912851334	6.228585243	5.565702438	5.584183693	4.960103989	5.170741081	5.925189972	5.091726303	6.23138237	6.496033669	6.506620407	7.229665756	6.908977509	5.888807297
490	8.385573387	8.218605995	7.897972107	8.055006027	8.371225357	7.677684784	7.38831234	7.89652729	6.927306175	8.02609539	7.808545113	6.774647713	5.985009193	6.702476501	6.612090111	6.122443199	6.802762032	5.991430283	5.581806183	5.553460121	5.340406418	5.661453247	5.498926163	6.297160149	5.47149086	5.66779232	6.694377899	7.069169998	7.68803215	7.816710472	8.413155556	8.456437111	8.870505333	8.061903	8.004240036	7.474066734	6.254108429	6.018025398	6.173233032	5.390953064	4.963421822	5.458934784	5.75812149	5.692817688	5.979795456	5.533801079	6.512881279	5.820479393	6.357894897
491.9400024	6.799633026	7.68380928	6.35178566	7.473672867	7.243476868	7.02040863	7.19284153	6.356844902	6.269098282	6.208950996	6.734851837	5.567374229	6.526262283	5.896899223	5.231311798	5.475036621	5.754162788	4.623900414	5.38206768	6.170780182	5.53770256	5.142422676	5.308327675	4.851579666	5.328292847	4.996364594	5.278003693	4.719771385	6.102911949	6.613586426	7.507255554	7.093150139	7.534144402	7.822706223	8.590913773	7.125430107	8.143061638	6.622677803	6.06063652	6.015176773	4.815560818	4.743333817	4.984819412	5.200107574	5.526582718	6.35214901	6.281030655	6.259849548	6.046095848
494.019989	6.894508362	6.196041107	6.7498312	6.814138412	6.097754478	6.774896622	6.85778141	6.035845757	5.829583168	5.840461731	5.896572113	5.313873291	5.876988411	5.88747406	4.550493717	5.445389748	4.765219688	5.327482224	4.243106365	4.138809204	5.691093445	5.081127167	4.797783375	4.764999866	3.91693306	4.339551449	4.326853752	3.981851101	4.486036777	4.81943655	5.368483543	6.789750099	7.453418732	6.832885742	7.269207954	7.651790619	8.498198509	7.65836525	6.932531357	5.707537651	5.332126617	5.363899231	5.478713036	5.404514313	5.82440567	5.817013741	5.593636513	5.696730614	4.737919807
495.9700012	6.596795082	6.684019089	6.151864052	6.228527069	6.601658821	5.908419609	5.690597534	6.713521004	5.876363754	4.799524307	5.174512863	5.213511467	4.743075848	4.550910473	5.352044106	4.731453896	4.831328869	4.316270351	4.063289642	4.206038475	4.160881042	4.303209782	5.662674904	4.768452644	3.292514324	3.972267628	3.492553711	3.886211395	4.001727581	3.985476017	4.911496162	5.058637619	5.230937004	6.195192337	7.029289246	7.571863174	7.778497696	7.177517891	6.78188324	6.804576874	6.631127357	6.05547905	5.648025513	5.429784775	5.966950417	5.874732018	5.606078148	5.448781967	5.016694069
498.0499878	6.329611778	6.215313911	5.730303764	5.56197834	5.472671509	5.549456596	5.667518616	4.406548023	5.222788811	4.739703655	4.956427574	4.530071259	4.895476341	4.223443031	4.227896214	4.536688805	4.37274456	3.98088026	4.293660164	4.390775681	4.355063438	4.333483219	4.221912384	4.389225006	4.230885506	3.676131248	4.108925819	3.28831625	3.18255949	2.991536617	3.379323959	4.104515553	4.46538496	5.129655838	5.725550652	6.452314377	6.92096138	6.985201836	7.399338722	7.567961693	6.85656929	7.170534134	6.057605743	5.968840599	6.446578026	6.145990372	5.705889702	5.161092758	4.811234474
500	6.464970589	5.419743538	5.587286949	4.541388035	6.227201462	5.417750359	6.296111107	4.523192883	4.275519371	4.483126163	4.788314819	5.859375	4.554674625	4.414988995	4.649055004	4.934482574	4.53374815	4.009190559	3.727890968	3.640210629	3.611753464	3.743643284	4.333183765	3.290882587	3.081468105	3.316435814	3.384201527	2.677135944	3.146054745	3.148209095	2.931698799	3.061802864	4.083471298	3.611073971	4.139946938	5.477980614	5.892734528	5.952393532	6.67018795	6.921425819	6.86899662	7.565339088	7.358261108	7.291398048	6.591883659	7.113712311	6.147883415	5.846883774	4.913136482
501.9400024	6.089543343	4.580972672	4.396048546	5.556329727	4.993454933	5.038434029	5.40619278	5.975649834	4.565903187	4.776029587	5.067951202	4.79630661	4.586650372	3.930074215	3.947079182	4.606610775	4.013108253	3.584819794	4.757629395	4.09585619	3.519362926	3.545877457	3.247321129	3.850686073	3.402089596	2.796391964	3.294987679	2.965157509	2.809940338	2.90381813	2.46923399	3.477276802	3.117827892	3.785961628	3.702964306	3.99222517	4.842775822	5.716650009	5.891125679	6.372787476	6.834477425	6.835636139	7.476634979	8.702336311	7.435145378	7.980930328	6.784992218	6.100815773	5.054272652
504.019989	5.894440651	6.494822502	5.737816811	4.948133469	4.603150368	4.136678219	5.359444618	4.73028326	5.208566666	5.133648872	4.066239357	4.375464439	4.448576927	4.384679317	4.355129242	3.473129749	4.76859951	4.370127678	3.347084999	3.753972054	4.360292435	3.632236958	3.93998909	3.329546452	3.571510315	2.839642048	3.332070827	2.955356598	2.514020443	2.304270267	3.197163582	2.959686756	2.632867813	2.708054543	3.458328724	3.61149931	3.848596096	4.408820629	5.051316261	5.524909973	6.540632248	7.32552433	7.794318199	8.124044418	8.085230827	8.386406898	7.586694717	5.514180183	5.556675911
505.9700012	5.816561699	5.62766552	4.246652603	5.307584763	4.901574135	4.575342655	5.039030075	4.346189022	5.555869102	4.197847843	4.8083148	4.644364834	3.64779377	3.981610775	3.779572964	4.066683292	4.112065315	3.46893549	2.950050831	3.709159851	4.016709805	3.262619019	3.009066582	3.68847084	2.864237785	3.131392479	3.1210289	3.042543888	2.468895435	2.225750446	2.955702305	2.530704021	2.80206871	2.824697971	2.92699337	2.701487064	3.143183231	3.692212105	4.44708395	4.369236946	5.912316322	7.007602692	7.159367561	7.594399452	8.202124596	7.53103447	7.01654911	6.963450432	5.933496475
508.0499878	5.011997223	5.456671715	5.074278831	5.351529121	4.70112896	4.848380566	4.27602005	4.439161777	4.914614677	4.622871399	4.17331171	3.666203976	3.967572212	4.119523525	4.708147526	3.568018913	4.347799301	3.678721905	2.904322147	4.127126217	3.573535919	3.612872601	3.415128231	3.394772053	2.978571892	3.668165207	3.049227715	2.886108398	2.258885384	2.659423351	2.7402668	2.604469776	2.640603065	2.847044468	2.772649765	2.862523079	3.095590591	2.922156811	4.230077744	4.554782867	5.75414753	5.902171135	7.016029358	7.782675743	8.165096283	8.891247749	8.190258026	7.267617226	6.721190453
510	5.313537598	6.524083138	5.061615944	4.444426537	4.629747868	4.497806549	5.062801361	5.234344482	4.844670773	4.831802845	4.371156216	4.067222595	3.931296349	4.773041248	3.8411479	3.205307484	3.997373581	4.229501724	3.462467194	3.616999626	3.309850693	3.153800011	3.717893124	3.380703926	2.843808174	3.480753899	2.932015896	2.105624676	2.543781281	2.582221508	2.45585537	3.394681931	2.477702618	3.069329739	2.821252346	2.089195728	2.952444077	3.034803391	3.337307453	3.670733929	3.774623394	4.732354164	5.656438828	7.284715652	7.65533638	7.546469688	8.924035072	7.051311493	6.859592438
511.9400024	5.708297729	4.219801903	4.892846107	5.294994354	4.721374035	4.044969559	4.648282051	4.32019043	4.479660034	4.16418457	4.677687645	2.678613663	3.437000751	3.115555286	3.679978371	3.158493042	3.078903675	3.225738525	2.460682869	3.414144516	4.152426243	3.134289742	2.764328957	3.966418266	3.635932922	2.760859013	3.204491615	2.450475693	2.51675415	2.263062477	2.343652248	2.298007488	2.645168304	2.53947258	2.707192421	2.865336418	3.61002779	2.371243954	2.917894363	3.16292572	3.351268768	4.712317944	4.906332016	6.362359047	6.038280487	6.803535461	7.945274353	7.336591721	7.257365227
514.0200195	4.710092068	4.682683945	5.543142319	5.287417412	3.97390461	4.333844662	4.260820389	4.247056007	4.539395809	4.111264229	3.42629528	3.570497036	3.075363636	3.943078995	3.187102795	3.030275345	3.720953465	3.394097805	3.262169361	3.269404888	3.154419899	3.156496048	3.596075535	3.421263695	2.714988232	3.66185236	2.837066174	2.940518379	2.403957367	2.765298367	2.06586647	2.713243008	2.282682419	2.738856792	2.856406689	2.445888042	2.182378769	2.940195084	2.632945061	2.84954071	3.992059231	3.45243597	4.661255836	5.384708405	5.14085865	5.822482109	6.853792191	6.758669853	6.09359169
515.9699707	4.72508812	4.083254814	3.910727501	5.683235168	3.992255688	4.004357338	4.602214336	3.947300911	4.033415794	3.319140434	3.179475307	2.456740379	3.848173141	3.926200867	3.538398743	3.0740695	2.993960857	3.775715351	3.238037586	3.147011757	2.981304646	3.484632492	2.666741371	3.724815845	2.941705227	2.647625446	2.949818611	1.905715942	2.970519066	2.52384758	2.738767147	2.257719517	2.021542549	2.530898094	2.568359375	2.856320381	2.325078487	2.600088596	3.194471836	3.305398464	3.673933983	3.358850002	4.46700573	4.995354652	4.596739769	4.861496925	5.424814224	6.383915901	6.681138039
518.0499878	5.956579208	5.173688889	4.400783539	3.861862183	4.204846382	5.431898117	3.867569923	3.790505886	3.377883434	3.555078506	4.792315483	2.808686256	4.707121849	2.828915119	3.029041767	2.964127064	2.627491951	2.738493443	3.421907902	3.83568716	3.259641647	2.519494057	3.322178841	2.917147636	2.52729702	2.587771416	2.385519981	2.58266592	2.667761803	2.364717484	2.514532089	2.403841019	2.328086853	2.571874619	2.105701923	2.234802246	2.767645836	2.602183819	3.277372837	3.772101879	3.633024693	3.630876064	3.878081322	4.27296257	4.141306877	4.73767519	5.398062706	4.913074493	5.362408638
520	5.186642647	4.411243916	4.075883389	4.027709007	3.635369301	3.676892281	3.546125412	3.544212818	3.489808559	2.961269379	3.078255653	3.521208286	3.023224354	2.89349699	2.962290287	2.783557415	2.72502327	2.432052612	2.960260868	2.802052498	2.977654457	4.097548962	2.132203102	2.567103863	2.968557835	2.404473305	2.484636784	2.075771809	2.075757027	2.631156921	2.420512199	2.303380489	2.237939358	1.945769787	2.303426743	2.309929848	2.498031139	2.298360348	2.793601036	2.536267281	3.214386463	3.900316238	4.328336716	4.105210304	4.025922775	3.96475029	3.888920307	4.456949234	4.838049412
521.9400024	4.230516911	4.301202297	4.102806091	4.033081532	4.661224842	4.750183582	3.972509384	4.402059555	3.250178337	3.311256409	3.574333668	3.350703239	3.759975433	2.861653328	3.239464283	3.647523403	3.587452412	2.590276241	2.879356861	3.075431347	2.925774097	2.60106945	2.339932442	3.457302094	1.914644718	2.522836208	2.256898403	1.876563072	1.916574001	2.162839413	2.141885757	1.964128494	1.766525269	2.580322742	2.102114677	2.307661057	2.356715679	2.202174664	2.702580452	3.57691288	3.23397398	3.426597118	3.407432556	4.436530113	3.517592907	3.614375114	3.754026413	3.406886578	3.966041565
524.0200195	4.73466301	4.619798183	4.162911892	4.519823551	5.075418472	5.035768509	5.156344414	4.991529465	4.078727245	4.420297146	3.792749405	3.254480362	3.550319672	4.058568954	2.810872555	2.84717226	3.012852669	2.449145317	3.745407581	3.732456207	3.645260334	2.153589725	3.253743649	2.649730206	2.576423168	2.54339695	1.97140646	2.597187042	2.242691994	2.603675842	2.197848797	2.3340168	2.226174355	2.326005936	2.547150612	2.521259308	2.001718998	2.75283432	2.724973679	3.15749836	3.325168133	3.591084957	3.67222929	3.567064762	3.556767941	4.296404362	3.206066608	3.647576809	2.951823235
525.9699707	6.627836227	5.578931808	3.979728699	5.299251556	4.74002552	4.89871788	4.253861904	3.894523621	3.897139549	4.564004898	4.604264736	3.343786716	3.459448338	3.943604946	3.30322504	4.382160664	3.316117287	2.665359497	3.827199459	2.530570507	3.495127201	3.172516823	4.117093086	2.683232307	2.749243259	3.726284027	2.089473248	2.731134415	2.397037983	2.301907063	2.053830147	2.131762981	2.024531364	2.687044144	2.647557735	2.46125412	2.813214302	2.654195309	3.276489735	3.240347385	3.638655663	3.521065712	3.751107693	3.902198315	3.502902985	3.924074173	3.972222805	3.156974792	2.815225601
528.0499878	7.476136208	6.639779091	5.589875221	4.394663334	4.49322319	5.086502075	3.968877316	4.607610703	4.808130264	3.960896015	3.793458462	3.634754181	3.23486042	2.541500568	3.184752941	2.646460056	3.059897423	3.060567856	3.866296768	3.506285667	2.398404121	3.120378494	3.574260235	2.986088276	3.471479893	2.811465263	2.534124851	2.569919109	2.030702114	1.918086529	2.638382435	2.489801884	1.993829727	2.516673088	2.243400097	2.353000164	2.692065716	3.267721653	3.21984005	2.680470943	2.919559002	4.112782478	4.1627388	3.887433529	4.273620129	3.582333088	3.437968254	3.310933113	3.205355167
530	9.052160263	8.396194458	5.993254662	4.869825363	4.686472893	3.283977509	3.98053503	4.965679169	4.609692097	4.765334129	3.974110126	3.517312527	3.303941727	2.871054649	3.704239845	2.652731419	2.981064796	3.323633671	3.135542393	3.358167648	3.175746918	3.569692135	2.370103359	1.900108337	3.071632385	2.783137798	2.305513859	2.482387543	2.36545229	2.398619175	1.777071476	2.167414188	1.919831276	2.538659573	2.005261898	2.192771912	2.371840477	2.340132713	2.507016659	3.261971474	3.245098114	3.419532299	3.18824482	4.312586784	3.829348087	3.122866631	3.381062984	2.650316715	2.630397797
532.0499878	7.403770447	8.195876122	7.894837379	5.85564518	5.438921928	4.100457668	3.860123158	4.95682621	2.941933155	3.554424763	3.642563343	3.654774666	3.690305233	3.186029434	2.907082081	2.655284405	3.170027733	3.402726173	2.822489738	3.391963959	2.821060181	2.703030586	2.859063625	2.544331074	2.323132038	2.834327221	2.095012188	1.585308552	2.067243576	2.141205311	2.209234238	2.248524189	1.995999336	1.964189053	2.047972202	1.778258324	2.366919994	2.405151844	2.485185146	2.715431213	2.767318726	3.615764141	2.882781029	3.505857468	2.79822731	3.310687542	3.086392879	2.486731529	2.117798328
533.9699707	7.021417618	6.348845482	6.934056282	6.419222832	6.537773132	5.457066536	4.152528763	4.091474056	3.292104721	3.694316864	3.004834652	2.467370987	3.27287817	3.1274786	2.122288227	2.477654457	2.557906151	2.71737957	2.486771584	2.270459175	2.259497166	3.160187721	1.740321636	2.98269558	1.675824165	1.496631145	1.914151192	1.654877663	2.013040543	1.560409069	1.366200447	1.773656845	1.65609169	1.890191078	1.896781445	1.723599911	2.296626091	2.146459103	2.753974915	2.455348492	3.083506107	2.776382923	2.98672533	3.324810982	3.088963985	2.546123505	2.683607578	2.247534752	2.303037167
536.0200195	4.170587063	4.951937675	5.261507988	6.223829269	6.457830429	5.348940849	5.720405579	5.125396729	3.213343143	2.877575397	3.113125324	2.165489674	2.423310757	2.691470146	2.678932667	2.952527523	2.508617401	3.06199789	2.118686199	1.844094753	2.042598248	1.850275993	1.807497501	1.590910435	2.065368652	0.977027893	1.952054024	2.057063103	1.434203148	1.964891911	1.997714996	1.511417389	1.7456007	1.587381363	1.418023109	1.549910545	2.066862583	1.886963844	2.686206818	2.844880104	2.529994011	3.197716236	2.787322521	2.442504883	2.912278175	2.661376476	2.644246101	2.414601803	1.667366028
537.9400024	3.530145168	3.071738243	3.627539158	5.105899811	6.359003067	5.084949493	6.863157272	6.097082138	4.592504978	4.137050152	3.365039825	2.176168442	2.964018345	2.520009518	2.634962082	3.4971385	2.667903423	2.157984257	2.371006966	2.435050964	2.032068253	2.459051132	1.988809586	2.648379326	1.581285477	1.828275681	1.388994217	1.812647343	1.248371124	1.926337242	1.372496128	1.790581703	1.435531139	1.799162388	1.028945923	1.776810646	1.85692358	2.191514492	2.290125847	2.685642719	3.063499451	3.338788033	3.109881401	3.060046673	2.985849857	2.412395477	2.033457756	2.272207737	1.42595911
540	2.429310322	2.849045753	3.423671722	2.79119873	4.995515823	5.726429939	6.213438034	7.208377838	7.558917046	6.265424728	4.96690464	3.271389484	2.286205769	2.062704086	2.025093079	3.246339798	2.799267769	2.905259132	2.426677227	2.552134514	2.935063839	1.988106728	2.070931911	1.98515749	2.359931469	1.83396244	1.25856638	1.495992661	1.909723759	1.453184128	1.78442049	1.430269718	1.827383041	1.307710648	1.980631351	1.815787315	1.639556408	1.740617275	2.089105606	2.45217514	2.340456486	2.216187477	2.766718388	2.863168716	2.98814106	2.533788204	2.26079607	2.810715675	1.871905327
542.0499878	2.148942947	3.091824532	2.930639267	2.950007439	3.942851543	3.999727249	4.88098526	7.247386932	6.886223793	7.488925934	5.702197075	4.136604786	3.639724255	2.458277225	2.794936657	2.442857265	2.291424274	2.82805109	2.216046333	2.457770824	2.869961262	2.021958828	1.771738529	1.912491798	2.0841465	2.03293705	1.993723869	1.430582047	1.841119766	0.983593464	1.083312035	1.086533546	1.832655907	1.327889442	1.387113094	1.537146568	1.463130951	1.853373051	1.337704182	1.964931011	2.147232056	2.301352501	2.509467602	2.524619579	2.138938904	2.429947853	2.016477585	1.947713852	1.708414555
543.9699707	2.480066776	1.922595978	1.816706181	2.418438435	2.216183186	2.029277802	3.26970911	4.331049442	4.572057247	6.332846642	6.516133308	4.630838871	3.45620966	2.390571117	3.127439976	1.669623375	1.744229794	1.994746685	1.621220112	1.862112522	2.063564301	2.009727001	1.892780304	1.870347023	1.982484341	1.31184721	1.155808926	1.107573986	1.441597462	1.469832897	1.125169754	0.852977753	1.802709579	1.298501968	1.115718365	1.731068134	1.568675995	1.872603893	2.004824638	1.764660835	1.98116827	1.833480358	1.789598465	1.787513256	2.225522518	1.941680431	1.868271828	1.031736374	1.379414558
546.0200195	1.915074825	1.880785465	1.928733826	2.265516281	1.726457596	2.129180908	2.238703251	2.935082912	2.903389931	4.240100384	4.324635029	4.395900249	3.870345592	2.967023373	3.038230896	1.642908573	1.907530785	1.601426601	1.259216785	2.243349075	1.724253654	1.483774185	1.503387451	1.3024683	1.330758095	1.368766308	1.148524761	1.107516289	0.748858213	1.315601349	0.85588026	1.1015625	1.083775043	1.139707565	1.369639874	1.589606285	1.38393259	1.606779099	1.950881481	1.095220089	1.794517517	1.463031292	1.893998146	1.738171101	1.309681416	1.592392921	1.740258694	1.175298691	1.134706974
547.9400024	2.068272114	1.618698597	2.260292053	1.580944538	1.404723167	1.947228432	1.646641254	2.241965771	1.788952351	2.50093174	3.052593708	2.821403503	3.810507774	3.002994061	3.114797592	2.390150547	1.508719921	1.840941906	1.127229214	1.236487389	1.410181999	1.345217228	1.439309597	1.057138443	1.134198189	0.916680813	1.32572937	0.743388653	0.950054646	0.73380518	0.991805077	0.761147022	0.974329948	0.990027428	1.133354664	1.306533813	1.484926701	1.521103382	1.457446575	1.363690376	1.381982327	1.760053635	1.436693668	1.68572998	0.992692947	1.11963892	1.160117626	0.734571218	1.43779707
550	1.593305588	1.271627903	0.869193554	1.872290611	1.199649811	1.211424828	1.699173927	1.005759239	1.927798271	1.840070724	1.936897278	2.690362453	2.853077888	2.69752121	2.336830616	3.015615463	2.465322018	1.490087032	1.732898712	1.514764786	0.745680571	1.035233021	1.182044983	1.236268044	1.342418194	1.475534916	0.89893055	0.887274265	1.128826618	0.893545628	0.656626463	0.697973013	0.746850014	0.953974724	0.891479969	0.683994293	1.101591587	1.097792625	1.379726887	1.192198753	1.088626862	0.636334419	1.670124531	1.151941299	0.958377361	1.444266796	1.048890114	0.900113583	1.196777344
551.9400024	1.175087929	1.185126781	0.942974567	1.39013052	1.298879623	1.428599358	1.128881931	1.640995026	1.039876938	0.903664589	1.458531857	1.918562889	1.748501301	2.784540176	2.786084175	2.936736107	2.525179863	2.035526752	2.593042374	1.461081505	1.27122879	0.985468388	1.581458569	1.032976151	1.214557648	1.055334091	0.636044502	1.239002228	0.385351896	0.290455818	0.663578987	0.858530998	0.691045046	0.589921474	0.498745918	1.185369968	0.919758797	1.046757221	0.952029705	1.312969208	1.084060669	0.951990128	1.002744198	1.261931896	1.386558056	0.720357656	0.919372559	0.975462914	0.368950605
554.0200195	1.233523846	1.363255024	1.234256268	0.996226788	0.564493418	1.355040073	0.741974592	0.890388012	1.35065937	0.971840858	1.008085728	0.884163857	1.290911674	1.389845371	1.666454315	1.675450802	2.417560577	2.681490421	2.544436455	2.010890961	1.383418083	1.300056934	0.699754238	1.418677807	1.452179432	1.086340427	1.155858517	0.796178102	0.690359592	0.686563969	0.632044554	0.551723957	0.797892332	0.846234798	0.590883255	0.591863871	0.547380686	1.165063381	1.212431908	1.174756527	1.377559662	1.142785549	1.289675236	1.255460739	1.119404316	0.373112917	0.334941864	1.004754543	0.1124084
555.9699707	1.63488102	0.868070126	1.143815517	0.974237919	1.127121449	0.90785265	1.672888279	1.056733608	0.734490395	0.553583145	0.810467005	0.695225	1.555144787	0.289115906	1.009486675	0.924387455	1.237020493	2.055883884	2.004085541	2.077556133	2.180858135	2.124958992	0.698331118	0.77951026	0.078169823	0.668774843	0.737268448	0.062093973	0.976997375	0.570275545	0.34562993	0.141534328	0.143547773	0.593216658	0.405518293	1.188770771	0.951004028	0.697608709	0.875750542	0.997776985	1.021574974	0.791167259	0.860697746	1.124796867	0.814209461	0.829434872	0.827279806	0.469407558	0.624686003
558.0499878	1.379393101	1.261074066	0.563167334	0.964733124	0.494457006	0.725761414	1.446932316	0.731106997	0.960390091	0.384574413	1.124732494	0.716205835	0.685092449	-0.042772055	0.768255711	1.180366516	0.914537907	1.075594902	1.960597992	2.251997471	2.142747402	2.36582613	1.492365837	1.296520233	0.691119194	0.412338257	0.508877993	0.155209303	0.001965046	-0.014769793	0.604763269	0.697395325	0.289530993	0.208808899	0.468340635	0.943580151	0.380874872	0.829995871	0.849005222	0.502904177	0.796620131	0.764230013	0.390740633	0.644559622	0.434814692	0.580085278	0.409575224	0.384117365	0.426347971
560	0.687348366	0.931434155	0.787582159	0.766849518	1.161830902	0.279082537	1.174982548	0.694803715	0.694711924	0.685443163	0.511726856	0.437879801	0.652610779	1.255096912	0.524695396	0.221796513	0.269887924	0.451258659	1.138180256	1.280168533	1.534554958	1.98234272	1.885753155	1.687499523	1.856016159	0.134030342	0.686320066	0.386505604	0.365125179	0.247462034	0.08120203	0.428251743	0.508488417	0.765589476	0.292866707	0.723938942	0.724515438	0.799336672	0.356315374	0.740509033	0.716198683	0.43938899	0.376087666	0.277804852	0.740219831	0.208934784	0.218389034	-0.095858335	0.213148594
562.0499878	1.389783382	0.555339575	0.860335827	0.835297108	-0.1170187	1.07923317	0.448884487	0.667193174	0.467729568	0.760458708	0.566577435	0.473986149	0.712312937	0.722882986	0.593688965	0.807070494	0.666680574	-0.126217365	0.992838383	0.373666048	0.996878147	0.825619698	1.581333637	2.453529358	1.848507404	1.651206493	1.287489891	0.511972189	0.128343582	0.398857355	0.001777887	0.220703125	0.308619499	0.550586939	0.329367399	0.738449574	0.602482557	0.552256823	0.376772404	0.531505346	0.726637363	0.531526804	0.717674255	0.427528143	0.292408705	0.131867886	0.094256163	-0.180453777	0.149107456
563.9699707	-0.015630245	0.880384445	0.634634733	0.094147205	0.427065134	0.558525801	0.959142685	0.899324417	0.965582371	0.86788559	0.726713181	0.448085785	0.33281374	0.073347092	0.894607067	0.647449493	0.205178261	0.385163069	0.163633108	0.287904263	0.729086637	1.898434162	1.583405495	1.418802738	2.012701988	1.679235458	1.143175602	0.961506844	0.76463151	0.267744064	0.250460625	0.195991516	-0.021853209	0.15848279	0.429899693	0.34664607	0.505591393	0.574269295	0.314285278	1.070622444	0.64629817	0.620571375	0.168069363	0.014465094	0.371085644	0.573924065	-0.08188343	0.035041332	0.412400484
566.0200195	0.561852932	0.539391041	0.193759918	1.016922474	1.257201195	0.45745945	0.255886555	0.859660625	0.926967621	0.296633482	0.256931543	0.037339926	0.385160923	-0.211380243	0.294406652	0.075585365	0.498058796	0.404798269	0.437173843	0.045704365	0.58089304	0.435795784	0.307863712	1.32265234	1.512299061	1.63836956	1.154256344	1.353598595	0.423499346	0.610047102	0.193084955	-0.010406971	0.120903254	0.313697338	0.320238829	0.411109686	0.342433453	0.927076817	0.549334049	0.880100727	0.722206593	-0.012159824	0.458009005	0.221225739	0.390581846	-0.0216012	-0.334669113	0.066422701	0.19062233
567.9400024	0.609035254	0.480189085	-0.035284042	0.085422516	0.761915207	0.782264233	0.754037619	0.147150278	0.373231411	-0.175692081	0.513189793	0.419305801	-0.030236959	0.290124178	0.086825371	0.387055635	0.29771781	0.023270845	0.479929209	-0.229559422	0.11262536	-0.124824762	0.506744623	0.252505541	1.30194664	1.740834713	1.08902359	1.423882008	1.438402176	0.659926891	0.247886896	0.51441884	0.100325108	0.133395433	0.057740688	0.530496359	0.510621786	0.597066402	0.784960508	0.219422579	0.32296133	-0.175643921	0.197675705	0.643817902	0.266541958	-0.084116459	-0.453352928	-0.025318623	0.068753004
570	-0.053705692	0.417915106	0.206585407	0.799256325	-0.103434086	1.401607513	0.235050678	0.439424992	0.374619484	0.007423878	-0.073284149	-0.010080338	-0.147380352	-0.236797333	0.009600878	0.726261139	0.48361516	0.465228796	-0.309829235	0.610049963	0.11673975	0.14497447	0.11248517	0.019797564	0.099017382	0.707920313	0.538575411	0.534933805	0.954976559	0.834434509	1.240662098	0.722255945	0.563118935	0.795468569	0.335885525	0.599496841	0.259922743	0.496663094	0.404922247	0.487486362	0.173734188	0.759206057	0.278885603	0.624999285	-0.107873917	-0.171894789	0.179865837	-0.352976322	0.091605663
572.0200195	0.179182768	0.553947449	0.129929781	0.270685673	0.247290134	0.479642153	-0.298325777	0.646317005	0.311654568	0.142906904	0.349143028	0.374229908	1.032739162	0.207262754	0.493093014	0.880181313	0.222648144	-0.094751596	0.595102787	0.20749855	0.806288719	0.107713699	0.052323818	0.730467558	0.115840912	0.404790401	-0.096299887	0.362778425	0.779040098	0.776411295	0.645131588	0.678430557	0.606345654	1.003745079	0.233056545	0.337330103	0.417140961	0.350236893	-0.052823305	0.257745504	0.791800976	0.279008389	-0.151409149	-0.213590384	0.105559111	-0.066767693	-0.210643768	0.130938292	-0.248551607
574.0499878	-0.045500755	0.538663626	0.570256948	0.102325678	0.195041656	-0.078839302	0.407529831	0.376760244	-0.287753582	0.343300104	0.410186768	0.090497732	0.082506418	0.509352207	0.58046031	0.212950468	0.116137505	0.276648998	0.062158346	0.787848473	-0.128247976	0.141653299	0.283901691	-0.010932922	-0.78750968	-0.264699697	-0.03213501	0.126853704	0.660960913	0.358564615	0.734994173	1.090703964	0.703038216	0.628014326	0.953937054	0.400709152	0.620811939	0.490266085	0.423939705	0.419652939	0.168983459	0.576273918	0.120077372	0.113194466	-0.029818058	-0.035976648	-0.564296484	-0.334760189	-0.320559978
575.9400024	0.600492477	0.157457352	-0.193028927	0.424754858	-0.406557322	-0.178369761	0.062752247	0.170767784	0.348477364	0.162922382	0.569708824	-0.138843536	-0.198350668	0.140667439	0.053837299	-0.083496809	0.267566442	0.01838398	0.120470285	0.471790552	-0.060261726	0.085300684	-0.351194859	-0.094248056	-0.13517046	-0.126647949	-0.443777561	0.05868578	-0.370095491	-0.378614664	0.055368185	0.217674255	0.484553576	0.638638973	0.778833151	0.936371326	0.729781151	0.614025831	0.867482662	0.158567429	0.371671677	-0.044415951	0.179246902	-0.147094965	-0.127409935	-0.061223745	-0.457010031	-0.136116982	-0.491394043
577.9699707	0.21736145	0.042788506	0.158427477	-0.33351469	-0.352758884	0.020775795	0.08312273	-0.174603939	0.332351923	-0.415162325	0.07044816	0.202604294	0.116559505	-0.268842936	0.311694145	-0.243891001	-0.02587676	0.141283989	0.175867796	0.166877985	-0.337289333	0.235213995	-0.670594931	0.794908285	0.015825033	-0.088926792	-0.381764412	-0.579662561	-0.470691681	-0.309696674	-0.403486252	-0.134864092	0.012931824	0.226957798	0.893492222	0.832366228	0.873176098	0.183982849	0.240938663	0.463293076	0.377842903	-0.002785921	-0.318957329	-0.378113031	-0.425800323	-0.083398104	-0.175885439	-0.092065573	-0.510579824
580	-0.049870491	-0.443255901	-0.288555384	-0.114201546	0.085921288	-0.04399991	0.099032402	-0.307816505	0.029808998	-0.294225454	0.174633026	-0.223405123	-0.760293722	-0.384948969	-0.832580805	-0.349066973	0.372112751	0.006210804	0.094280243	-0.06028533	0.062829256	-0.532237053	0.348044157	-0.165872097	-0.599472046	-0.320635557	-0.549312592	-0.3800385	-0.472153187	-0.290248632	-0.51304841	-0.217017174	-0.521704912	-0.424769878	0.353286266	0.247901678	0.376443624	0.445557833	0.89269495	0.052307844	-0.051686764	0.551806927	-0.203817844	-0.364819527	-0.525508165	-0.366909027	-0.467948675	-0.863104582	-0.369601488
582.0499878	-0.288565636	-0.460916758	-0.90462184	-0.287304163	0.039600849	-0.312286139	-0.062456369	-0.450095177	-0.610481739	-0.264378786	-0.106213331	-0.302030802	-0.704293013	0.237215757	0.21462822	0.152828693	-0.556422949	0.248565674	-0.270189285	-0.544636011	-0.21719265	-0.036459208	-0.183449268	-0.441395283	-0.561856747	-0.608156681	-0.131937742	-0.25672245	-0.497674704	-0.364677906	-0.485524178	-0.570873499	-0.496894836	-0.317940712	0.114374161	0.091237545	0.165755987	0.029144287	0.577346802	0.360788584	0.13168478	-0.072131634	-0.223313808	-0.636279106	-0.297323704	-0.582334757	-0.412564039	-0.683469534	-0.856262684
583.9699707	-0.305260181	-0.160428762	-0.114498615	-0.556586266	0.108557701	-0.334344625	-0.468842745	-0.327188969	-0.15587163	-0.248602629	-0.572891235	-0.42672348	0.668645859	-0.305598497	-0.319735289	0.152168274	-0.185476065	-0.402557611	-0.392991304	-0.503562927	-0.134793758	-0.42033267	-0.544718981	-0.415480137	-0.478581905	-0.464602709	-0.368602276	-0.687124729	-0.581028223	-0.853308916	-0.447423458	-0.350397587	-0.417674065	-0.206456661	-0.385995865	-0.18546629	0.088901997	0.152106047	-0.399012566	-0.023977518	0.336007595	0.348070145	0.015923977	-0.088865519	-0.265217304	-0.624799728	-0.617954731	-0.876468182	-1.226392269
586.0200195	-0.513134718	-0.900458813	-0.386507511	-0.44662714	0.153482914	-0.523643494	-0.580348969	-0.210281849	-0.217010021	-0.522623539	-0.75032568	-0.645271778	-0.411231041	-0.345272064	-0.285167456	-0.346857309	0.204670191	-0.378115177	-0.023358107	-0.068529129	-0.065778494	0.323662043	-0.307843447	-0.228717327	-0.495952845	-0.544563055	-0.903321028	-0.645308495	-0.250237942	-0.700790644	-0.65524292	-0.799606085	-0.220310211	-0.773540497	-0.567718267	-0.315309525	-0.29488349	-0.171998024	-0.036269188	0.092371702	0.108431101	-0.000859261	-0.233424187	-0.37882638	-0.423051357	-0.68349123	-0.594745874	-0.73002696	-0.857024193
587.9400024	0.056849241	-0.866413355	-0.580579758	-0.08241868	-0.410058975	-0.676136971	-0.403357029	-0.135906696	-0.358843327	0.053668976	-0.111967325	-0.160455704	-0.206585407	-0.455063343	0.060374975	-0.155468464	-0.489809752	0.46228528	-0.358805895	-0.406503439	-0.370499611	-0.968226433	-0.118121386	-0.955945253	-0.760372162	-0.770549297	-0.552763939	-0.677912951	-0.341824532	-0.705010891	-0.382111549	-0.535423517	-0.544334888	-0.649281263	-0.517725229	-0.83356595	-0.559020281	-0.320967197	-0.292046309	-0.479577541	-0.666883707	-0.117172718	-0.234858036	-0.097635746	-0.218635321	-0.293128252	-0.81128931	-0.997743368	-0.842504025
590	-0.701282978	-0.425508738	-0.082239389	-0.765467882	-0.244176626	-0.478237391	-0.112411976	-0.355436325	-0.258440495	-0.387496471	-0.842164278	-0.176691055	-0.400350094	-0.80385685	-0.411104679	-0.442650795	-0.294561148	-0.096876383	-0.658170462	-0.257163286	-0.195524216	0.130687237	-0.292033672	-0.098764181	-0.341889143	-0.895482779	-0.462871552	-0.524585485	-0.676398754	-0.556011677	-0.617121458	-0.60321188	-0.516199827	-0.594142199	-0.721391439	-0.634327173	-0.139728546	-0.402498007	-0.437911987	-0.514073133	-0.148579359	-0.158905506	0.009588003	-0.113591909	-0.211674452	-0.675415039	-0.424546003	-0.833837271	-0.492955208
592.0200195	-0.271835566	-0.750001669	-0.549263716	-0.564805984	-0.801926851	-0.601433277	-0.862687826	-0.328799248	-0.455583811	-0.284933329	-0.833869457	-0.395022392	-0.776530981	-0.326649427	-0.520822287	-0.644987583	0.393264532	-0.656331301	0.155022383	-0.435318708	-0.83257246	-0.677442789	-0.30977726	-0.778884888	-0.393811226	-0.959985256	-0.624861479	-1.15945673	-0.797329187	-0.712628841	-0.658041954	-0.750762701	-0.757074833	-0.384941101	-0.361552	-0.511664391	-0.284036398	-0.553402185	-0.538534641	-0.360209942	-0.637849092	-0.750669956	-0.576041222	-0.640230894	-0.408526897	-0.282914162	-0.419112444	-0.668229103	-0.900668859
594.0499878	-0.570538282	-0.318768024	-0.422682762	-0.4834342	-0.493105412	-0.253828764	-0.95029211	-0.502760649	-1.055634499	-0.748758078	-0.313491821	-0.360477686	-0.775140047	-0.081667423	-0.454782724	-0.278667688	-0.391784668	-0.392752171	-0.487607241	-0.178652763	-0.476631641	-0.227734804	-0.47158289	-0.771756411	-0.703590155	-0.949198246	-0.357138395	-0.89108634	-0.795660496	-0.949571609	-0.920769215	-0.868847609	-0.398440361	-0.480374336	-0.716948271	-0.332767963	-0.69030571	-0.561079979	-0.073464632	-0.846870661	-0.793583155	-0.646964788	-1.144832373	-0.737681389	-0.462203503	-0.685611486	-0.227937222	-0.688284397	-0.545594215
595.9400024	-0.419861794	-0.645182371	-0.901090622	-0.943774939	-0.352441072	-0.568432331	-0.391914845	-0.916796684	-0.583179235	-1.344044209	-0.540926456	-1.216299176	-0.223911524	-0.52846694	-0.161390781	-0.675970554	-0.357332468	0.119711876	-0.373609066	-0.814441681	-0.81707716	-1.19732368	-0.565011263	-0.689718962	-0.912760735	-0.5578022	-0.947467327	-0.683926344	-0.758124352	-0.730256081	-0.818582773	-0.486170292	-0.872115612	-0.596187353	-0.662522078	-0.459934473	-0.749033213	-0.394553661	-0.612774372	-0.616711617	-0.441033363	-0.449923515	-1.131399632	-0.714071274	-1.262235999	-0.579003572	-0.217761993	-0.380916357	-0.476320982
597.9699707	-0.44167614	-0.233122587	-0.380010366	-0.04971242	-0.811381102	-0.696542978	-0.35781908	-0.47335434	-0.774628162	-0.225142717	-0.605339289	-0.696908951	-0.723441124	-0.700278759	-0.461197376	-0.444133759	-0.772297859	-0.883577824	-1.282901883	-0.684409618	-0.902065516	-0.707464695	-1.217086315	-1.020923138	-0.758628607	-0.883715868	-0.917049408	-0.983277798	-0.92026329	-0.8537817	-0.890218019	-0.848267317	-0.593121767	-0.892017603	-0.687516451	-0.451500654	-0.499307394	-0.631226778	-0.839709282	-0.785223484	-1.11704278	-1.401857257	-1.248124838	-1.166340828	-1.086277723	-1.017785311	-0.935624838	-1.112921715	-0.719585657
600	-1.014774084	-0.899208069	-0.713296175	-0.920629025	-0.602619171	-0.889011383	-0.324037075	-0.933180809	-0.963162899	-0.778088331	-0.377337456	-0.7006464	-0.315250874	-0.873582602	-0.35521841	-1.001430511	-0.856410265	-0.791199207	-0.877324581	-0.775797844	-0.657914877	-0.77456975	-0.766742945	-0.62088275	-0.960915089	-0.766738415	-0.708024979	-1.174052596	-0.888541222	-1.067014456	-1.005574226	-0.765219688	-0.453972101	-0.70529747	-0.759741545	-0.369806051	-0.722720146	-0.859892607	-0.1287117	-0.837896585	-1.326892376	-0.862904787	-1.034336805	-1.083033085	-1.08555913	-1.31453228	-1.331085086	-0.989912987	-1.185389876
602.0499878	-0.721595049	-0.5395751	-0.891807556	-1.014335394	-0.626356363	-0.888087034	-0.830804586	-0.74031806	-0.339318752	-0.647768736	-0.461486101	-0.789733171	-0.480487347	-0.730144262	-0.614330769	-0.747328043	-0.587901354	-1.293236256	-1.117585182	-0.490241289	-0.651311398	-0.863531828	-0.754994154	-0.769277096	-0.768322706	-1.32801044	-1.000735521	-0.910961628	-1.030602694	-0.7672925	-0.945140123	-1.101526022	-0.652171135	-0.770871878	-0.761026382	-0.548833609	-0.769824266	-0.858294249	-0.943704128	-1.009562492	-0.751363516	-1.175380468	-1.220064878	-1.596174955	-1.39923048	-0.640689373	-1.432386994	-1.598721385	-1.391592741
603.9699707	-0.0369277	-0.725966454	-0.518513203	-0.845291376	-0.557668924	-0.589994907	-0.832727671	-0.438070059	-0.522159576	-0.467108965	-0.553616762	-0.353027105	-0.852685213	-0.920778751	-0.75921464	-0.910927534	-0.467539549	-0.265613079	-0.761397839	-0.873968124	-0.612825155	-0.559307337	-1.084931135	-0.861858845	-0.694257736	-0.838373899	-0.904423237	-1.030318022	-0.971081257	-0.902354956	-0.876988888	-0.686104536	-0.792323589	-0.669491529	-0.460412979	-0.453868389	-0.606183767	-0.953514099	-1.171358585	-0.964275122	-1.307698965	-1.091120005	-1.565074205	-1.273774624	-1.449082971	-1.136305571	-1.479783654	-1.431044102	-1.278721571
606.0200195	-0.743252039	-0.847067118	-0.880122185	-0.193890095	-0.666342974	-0.658674955	-0.913426161	-0.653137445	-0.322818279	-0.737030506	-0.6252563	-0.255258083	-0.605042458	-0.267732859	-0.814665079	-0.322991133	-0.563373804	-0.575799942	-0.535365105	-0.703337431	-1.215759873	-1.186440349	-0.628558159	-0.664792061	-0.688186884	-0.801866055	-1.509139419	-1.367036343	-0.87775135	-0.986777306	-0.880365372	-0.501139402	-0.347166777	-0.734256744	-0.96493125	-0.515899658	-0.686529636	-0.593456745	-0.925299883	-0.777707577	-0.940183401	-1.164770603	-1.352104545	-1.316007972	-1.700391293	-1.518098593	-1.405100346	-1.319593668	-1.557309628
607.9400024	-0.221877337	-0.979382753	-0.603873968	-0.522845745	-0.257423639	-0.188164711	-0.686486483	-0.420762777	-0.295112848	-0.371864796	-0.736065388	-0.526063681	-0.557984829	-0.617150545	-0.728559971	-0.750867367	-0.675829887	-0.561184883	-0.954872847	-0.652843475	-0.895586729	-0.873886347	-0.745347977	-0.790605783	-0.738187313	-0.903702259	-0.9436903	-1.074661255	-0.928556919	-0.892174006	-0.992245674	-0.695335865	-0.600556612	-0.356003046	-0.765281439	-0.900348425	-0.721320868	-0.63510108	-1.076143265	-0.987077951	-0.915742874	-1.089135408	-1.449947834	-1.469620347	-1.041862011	-1.313121557	-1.481225491	-1.251573443	-1.206914663
610	-0.976780653	-0.639766932	-0.750197172	-0.769805431	-0.810289383	-1.043534756	-0.350832224	-1.002823114	-0.490977526	-1.322301745	-0.518006325	-0.459495068	-0.194355965	-0.755573273	-0.454870224	-0.896639585	-0.956332684	-0.841233253	-0.87783742	-0.613839388	-0.395832062	-0.492871046	-0.459364891	-1.160578012	-0.17946744	-1.050371647	-0.986409664	-1.079353333	-1.016951799	-1.084697485	-0.684485674	-1.050350666	-0.847830772	-1.008610725	-0.687946558	-0.91784668	-0.753107309	-0.962530375	-0.97732687	-1.026074648	-1.101205111	-1.612106442	-1.21497798	-1.190506339	-1.648052096	-1.580303788	-1.344691992	-1.439983368	-1.62836206
612.0200195	-0.987174511	-0.883880377	-0.403284788	-0.861428738	-0.691163301	-0.466173887	-0.619825363	-0.49114728	-0.713122845	-0.23890996	-0.532874823	-0.551448107	-0.766549826	-0.678056717	-1.003597021	-0.568084002	-0.464795828	-0.274660826	-0.615736246	-0.43324852	-0.331247091	-0.874951363	-1.257574558	-0.780421257	-0.892294407	-0.810414791	-0.800637007	-1.21541357	-1.258912802	-0.761897326	-1.204224706	-0.811475992	-0.413285971	-0.416125536	-0.327228785	-0.83083415	-0.922212124	-0.981035233	-1.127452612	-1.586057305	-1.191010594	-1.360021591	-1.137957096	-1.48686707	-1.447161794	-1.210622549	-1.686036468	-1.44794929	-1.645920157
614.0499878	-0.751830816	-0.314600229	-0.556984663	-0.799445152	-0.629665375	-0.589875698	-0.64360714	-0.81345439	-0.344481707	-0.817151308	-0.401962996	-0.760291576	-0.25229907	-0.529339075	-1.058900118	-0.57457304	-0.900213957	-0.587582588	-0.501353741	0.006129026	-0.348549128	-0.972885609	-0.563359976	-0.706677198	-0.635708094	-1.251519442	-1.080699921	-0.591499329	-0.956003666	-1.040443182	-0.785039902	-0.880392075	-0.682650328	-0.513619184	-0.71096015	-0.68228817	-0.84814024	-1.064429522	-1.226963639	-1.260378599	-1.436943054	-1.192131519	-1.423114061	-1.825428724	-1.293958783	-1.437118888	-1.687280178	-1.680229902	-1.605869055
615.9400024	-0.011460543	-0.500657082	-0.781139851	-0.46968317	-0.485918522	-0.568614006	-0.182982683	-0.717954636	-0.670501947	-0.526648998	-0.523929119	0.354846716	-0.767637014	-0.429554462	-0.605202675	-0.353466511	-0.263592005	-0.0108006	-0.539941788	-0.54010725	-0.156702995	-0.345726728	-0.472266674	-0.908526182	-0.76884985	-0.876153708	-0.9088099	-1.039554834	-0.863914728	-0.517653704	-0.807885885	-0.708199501	-0.694415808	-0.613235474	-0.663245916	-0.741435289	-1.008823156	-1.063632488	-1.181562781	-1.300665379	-1.372800469	-1.488624573	-1.577012062	-1.740785956	-1.690355182	-1.538747191	-1.300391197	-1.595502853	-1.419814944
617.9699707	0.073848009	-0.198862076	-0.434636593	-0.268355131	0.124719381	-0.468183279	-0.387395859	-0.407706738	0.266116381	-0.27167511	-0.389359951	-0.208145618	-0.230290174	-0.363839865	-0.391247988	-0.555639505	-0.082554102	-0.1825037	-0.117587328	-0.332103729	-0.708750248	-0.552056789	-0.395760298	-0.301771879	-0.369679689	-0.440343857	-0.951521397	-0.347257376	-0.66470623	-0.776048183	-0.618235826	-0.424937487	-0.27619791	-0.408607244	-0.369842052	-0.380978107	-0.772102833	-0.450956821	-1.226320982	-1.229621172	-1.444400907	-1.441561222	-1.448804975	-1.297293186	-1.190322161	-1.671337485	-1.890658855	-1.713575244	-1.714699864
620	-0.466950417	-0.371244669	-0.379398584	-0.074088573	-0.539443254	0.504370451	-0.630715609	0.099129915	0.032216787	-0.001313925	0.196849108	0.240208149	-0.396683216	0.41844821	0.109735727	0.109556913	0.028962851	-0.058772326	-0.208897114	-0.163682222	0.468178749	0.019531012	-0.232846737	-0.431437969	-0.056967497	0.029642105	-0.392977953	-0.30300808	-0.509161949	-0.55730772	-0.439351797	0.068119526	-0.447300673	-0.280136108	-0.362390757	-0.487262487	-0.432345629	-0.917129755	-1.174071312	-1.209989429	-1.245203257	-1.31002605	-1.516306877	-1.749717712	-1.657375097	-1.383000135	-1.533378482	-1.869087219	-1.883346677
622.0200195	-0.154857397	0.104928017	-0.419843435	0.543056011	0.293847322	0.434916019	0.323919535	0.146478415	-0.067853928	0.030680656	0.244253635	-0.334570646	0.112134695	0.700499058	0.490609169	0.284837008	0.848021269	0.337347031	0.425725698	0.257759094	0.34135294	0.306228876	-0.120800495	0.509845734	0.339241743	-0.30911231	0.316271067	0.312858105	0.097394228	0.168755054	0.060326099	0.398258209	-0.077687025	0.37822628	-0.202438354	-0.386172771	-0.269203424	-0.120087624	-0.777810335	-0.755623341	-0.992431641	-1.115636587	-1.38776505	-1.490527749	-1.594871998	-1.31909883	-1.486524463	-1.342634797	-1.577040553
624.0499878	0.450060844	0.062073946	0.99004364	0.936890602	1.657747269	0.594132423	0.588146448	0.979507446	0.939936161	0.650583506	0.737151146	0.8926301	0.087924242	1.677708626	1.65473175	0.732836723	1.530617237	1.359003544	1.839551926	1.178437233	1.438083649	1.160574436	1.318334103	1.180515289	0.841288567	0.666936159	0.746807098	1.137656689	0.650819063	0.302737951	0.457578421	0.569402456	1.059930325	0.424932957	0.779878616	0.378335238	-0.038757801	-0.782747269	-0.470576286	-0.248063087	-0.6887362	-0.932116508	-1.142866373	-1.526780605	-1.161349654	-1.393486977	-1.289876938	-1.678027391	-1.753148675
625.9400024	0.906729221	0.96983099	1.29966259	1.858816147	1.556193829	1.341090679	1.886261463	2.062921047	1.409212112	1.600745201	1.643289566	2.061534882	1.418275356	2.209539413	2.614539623	2.268478394	2.748083591	2.369344711	1.785307407	1.946886063	2.46587038	2.390630245	2.389118671	2.240634441	2.393128872	1.705462933	1.503503799	1.61415863	1.93874979	1.486787796	1.529812336	1.623815536	1.336068153	1.212228775	1.05767107	0.980734825	0.394923449	0.316293001	0.144361496	-0.207133532	-0.402243137	-0.789323092	-1.055765629	-0.82620573	-1.065302134	-1.134491205	-1.301071525	-1.347622633	-1.343851924
627.9699707	2.154520035	2.438959599	2.714221954	2.750553608	3.021194458	2.383770943	2.318722248	3.400849819	3.415457726	2.947722435	3.77487278	3.722435951	3.191720963	3.934680939	4.107625008	3.908229351	3.317300797	4.541870117	4.702552795	3.506892204	4.046217442	4.197079182	4.09312582	3.447504044	4.36149931	3.401865959	3.680432796	3.241434097	3.404595852	3.274981499	3.252098083	3.063287735	2.772416115	2.447702408	2.245698929	1.705349922	1.364602566	1.463819027	1.096235275	0.40811038	0.477062941	-0.143860102	-0.217857361	-0.435340405	-0.82081461	-0.809708118	-0.760377407	-0.501490355	-0.948769569
630	3.429356575	4.573108196	4.411636829	3.577313423	4.425819874	5.417996407	5.060857773	5.285238266	5.186732292	6.110360146	5.424985886	6.210824966	5.614666939	5.870258331	6.313053131	6.698079109	7.085350037	6.727273941	6.659034729	6.780935287	6.531909943	7.409710884	7.473322868	7.314186096	6.367062569	6.206471443	5.931663513	6.147809982	5.879216194	6.074100494	5.047327995	4.709447384	4.671312809	4.017847061	3.781534195	3.763523579	2.492881775	2.724283695	1.666329861	1.683055401	1.315349102	0.533149481	0.569823027	0.451272011	0.155142784	-0.499938726	-0.147433043	-0.395987988	-0.529676676
632	5.423882484	5.946842194	5.693508148	6.321084976	6.530219078	6.500536919	7.953449249	6.406878471	7.408348083	7.000955582	7.545941353	8.252206802	8.579309464	8.572475433	9.397971153	9.368167877	9.587070465	9.782829285	9.988203049	10.84297848	11.35430908	9.944170952	10.66216373	10.02080536	10.00741005	9.318043709	8.637913704	8.689608574	7.815320015	7.204707146	7.51879406	7.182712555	6.576640129	6.190846443	5.339675903	5.160743713	4.169454575	3.44248867	3.18701458	2.875804901	2.615916252	1.97987175	2.05943203	1.200828075	0.954875946	0.669779062	0.253118753	0.099774122	-0.195122004
634	6.193161011	7.006212234	7.160046577	6.987760544	8.362611771	8.070059776	8.911383629	7.942572594	7.99313736	8.073407173	9.015029907	9.263408661	7.978214264	10.2634716	10.27543926	10.87973595	10.27283192	11.66888809	11.75823402	11.87541008	11.22976685	11.29000378	11.69529343	11.24069405	12.04412937	11.14073849	10.08377457	9.704597473	9.010172844	9.309791565	7.885717392	7.930403709	7.76746273	6.696712494	6.046765327	5.003223419	5.121748924	4.055207729	3.772572041	3.845899105	2.544465542	1.782018661	1.441376686	1.195528507	1.305895329	0.903820992	0.953451633	0.002553225	0.045663834
636	5.078637123	6.00206089	5.630544662	6.165412903	7.604257584	6.805768967	6.494050026	7.525967598	6.866289139	8.039034843	8.77069664	7.54997921	8.173713684	9.313524246	9.63349247	8.61476326	9.568349838	10.25446701	9.559984207	10.1536274	11.17665768	11.61143684	9.439103127	9.758886337	10.55168724	9.051493645	9.118203163	9.009951591	8.6929245	8.726403236	7.031350136	6.834077835	6.948617935	6.109674454	5.690477371	5.35956192	4.459017277	3.342853546	3.030879974	2.33318615	1.94925499	2.518605232	1.505521297	1.48896122	0.981259823	0.58693862	0.178325891	-0.180348396	-0.292644262
638	4.083446503	4.058822632	4.713047028	4.869400024	3.970355988	5.969158173	6.079694748	6.009058952	5.248030663	5.892301559	5.850047112	5.534546852	6.818356514	6.446764946	7.070081711	6.776339531	7.808712959	6.899915695	6.995959282	7.063294411	8.14985466	7.129912376	7.125023842	7.18315506	6.86200428	7.06931591	6.912617683	7.090014458	6.652496338	5.942365646	5.766143799	5.101971626	4.671509266	4.341202736	4.015038967	3.592001915	3.151994228	2.519276619	1.910708904	1.912449837	1.059253693	1.12655592	0.528916359	-0.087044716	-0.187978268	-0.421741247	-0.140010118	-0.227608919	-0.678096056
640	2.307241917	2.489891529	2.825604439	3.260311127	2.770510674	2.449399471	3.301464081	3.755614281	3.705492496	3.174563885	4.24631834	3.803794384	4.39405632	3.656805038	3.912881851	4.140876293	4.496232033	5.095720291	5.216243744	5.128777504	5.585796356	5.616131783	4.458454132	5.268323898	4.43804884	4.918421745	4.371978283	3.838041306	3.781261921	3.995482445	3.06392622	2.848380566	2.789213181	2.50657177	2.223563671	2.102501392	1.701144695	1.316320896	1.068785191	0.89357996	0.633502483	0.395779371	-0.344333887	0.281436205	-0.386384726	-0.784002781	-0.841108561	-0.885319471	-1.32013309
642.0200195	0.384536982	0.945501328	2.147849083	2.349921227	2.066880703	1.605546474	1.662330151	2.282254696	1.910159588	1.832769871	2.694639683	2.366864204	3.510221958	2.417514801	2.932780743	2.9272089	2.855439663	3.171726227	2.938485622	3.117749691	2.716991901	3.045673847	2.618224621	3.059752941	2.467594147	2.72893095	2.2242136	2.104508877	2.129261971	2.343955517	1.937327862	2.074195385	1.444036961	1.603016376	1.596029282	0.938696384	0.955128193	0.04992342	0.693040609	-0.108545542	-0.225539446	-0.745758772	-0.59744072	-0.658356428	-0.805122137	-0.409561872	-1.245383739	-1.497784972	-1.4565593
644.0499878	0.669581652	1.029153824	0.524793625	0.667222977	0.920496941	1.223727703	1.19546175	0.609242201	1.488027096	1.329500675	1.217641354	1.577633381	1.590695858	1.460794449	2.085077286	1.629459381	2.253371239	2.651274681	1.646121979	2.170407295	1.221642971	1.452388287	1.951189995	2.148633957	1.974934101	2.230875969	1.664316177	1.845700741	1.542385578	1.044806957	0.767285824	1.141746521	0.553821325	0.454716206	0.431399822	0.343283653	-0.116808653	-0.274793148	-0.75359416	-0.307877064	-0.317624092	-0.752131224	-0.5836761	-1.122769833	-1.381788254	-1.094904423	-1.464791179	-1.699240804	-1.506119013
645.9400024	0.160960197	0.165155888	0.42230916	0.956097603	0.555136204	0.300829411	0.779364586	1.064510345	1.117434025	0.918461323	0.400905371	0.969983101	0.700377703	0.537760019	0.969539165	1.104044914	0.375021935	1.364192009	1.777935982	0.797985315	1.446590424	1.117066383	1.111617565	0.749687433	1.208993912	0.714404821	0.483470201	0.825894833	0.977935314	0.481408834	0.527124166	0.357257843	0.397732258	0.038091898	-0.189661026	-0.451957226	-0.780243874	-1.246695638	-0.986566544	-0.865031004	-1.255582809	-0.763832808	-1.273852587	-1.370618582	-1.319028854	-1.506501317	-1.611563563	-1.605236173	-1.898749232
647.9699707	-0.064721346	-0.027276754	-0.374877214	-0.409305096	-0.009274721	0.032251358	0.059363127	0.472063541	0.429744244	-0.345854521	0.287630081	0.262948036	0.734890461	0.084414959	0.567776918	0.404541016	0.207484961	0.205540419	0.767606974	0.256090403	0.483856916	0.358030558	0.204569817	0.327625513	0.508580208	-0.194088697	0.251802683	-0.262684822	0.238831043	-0.056373596	-0.534703732	-0.242082596	-0.32976985	-0.551613092	-0.471171379	-0.593169212	-0.931108236	-0.974366188	-1.001360893	-1.003658295	-1.142156601	-1.626592278	-1.459222436	-1.381053686	-1.520844817	-1.715613604	-1.788464069	-1.505695462	-1.735742927
650	-0.612589598	-0.530049801	-0.50096035	-0.175229549	-0.212293148	-0.057642221	-0.403485298	0.133396626	0.152300119	0.477193117	-0.2727561	-0.383638859	-0.671652079	0.267264366	-0.650290728	0.187295675	0.239796162	-0.003677845	0.200265169	0.417703152	-0.108675241	-0.200001717	-0.200424671	0.365510225	0.075782537	-0.308982372	0.403724194	-0.419181824	-0.456090212	-0.418643236	-0.544638395	-0.6973207	-0.828257799	-1.348912597	-0.745417595	-1.260128379	-1.055566788	-0.995464802	-1.360734701	-1.321860671	-1.524632931	-1.677915931	-1.691545129	-1.616213679	-1.522288322	-1.850877166	-1.652978778	-1.807271957	-2.055457354
652	-0.854941607	-0.664250851	-0.43315649	-0.712671995	-0.796718836	-0.630527258	-0.670555592	-0.665384769	-0.736461163	-0.235927582	-0.272698879	-0.31756258	-0.553266048	-0.168894291	-0.368881702	-0.139420271	-0.386715889	-0.386716604	-0.620699883	-0.484467506	-0.8183887	-0.278025389	-0.29371047	-0.327465773	-0.219395399	-0.204340696	-0.677111149	-0.722817421	-0.500448227	-0.820637703	-0.903202534	-1.029453993	-0.76760602	-1.234693766	-0.978359699	-1.315312028	-1.464933872	-1.161368489	-1.239714861	-1.715791941	-1.593028426	-1.667379022	-1.722077012	-1.651355624	-1.817634106	-1.888085365	-1.91402626	-1.924020886	-2.012748241
654	-0.832637548	-0.842563391	-0.812264681	-0.95450139	-0.912322998	-0.948780537	-0.401709318	-0.680975437	-0.441328287	-0.260371447	-0.293830633	-0.356818199	-0.745995283	-0.483280659	-0.57913208	-0.796035051	-0.582675934	-0.509613276	-0.50369668	-0.807056665	-0.700594187	-0.541609764	-0.639379025	-0.266320705	-0.42215991	-0.752271175	-0.685070276	-0.464982271	-0.947171211	-1.105556011	-1.015992165	-1.016866446	-1.156297684	-1.079799652	-1.146626472	-1.292623401	-1.602395892	-1.295433164	-1.596095562	-1.265241861	-1.734400749	-1.952595592	-1.510958552	-1.972331166	-2.032245159	-1.701259494	-1.923083663	-2.114958525	-1.842607856
656	-1.115610123	-0.692600965	-1.00102067	-0.823949814	-0.852425337	-0.630336046	-1.053693295	-1.01902318	-0.712535381	-0.628012419	-0.651464462	-0.879088402	-0.540087223	-0.736385584	-0.605088234	-0.53672576	-0.840863228	-0.682339668	-0.555952787	-0.910736799	-0.748281002	-0.608357191	-0.783887386	-0.47175622	-0.636817694	-0.722639084	-0.592643738	-1.000037193	-0.650672674	-0.984365702	-0.983568668	-1.384222507	-1.176823139	-1.474252343	-1.543419123	-1.6197927	-1.723625541	-1.480713487	-1.623249769	-1.785229683	-1.565245152	-1.761595845	-1.927154779	-1.853836417	-2.124843359	-2.069183826	-1.913356423	-2.070132256	-2.060401917
658	-0.802255154	-1.319083929	-0.993489742	-1.092624426	-1.067761183	-0.312179089	-0.824325323	-1.027421474	-0.981129169	-1.078848362	-0.28503871	-0.714332819	-0.953130245	-0.713992596	-0.57129693	-0.678495646	-0.3527596	-0.581014156	-0.295663834	-0.645013571	-0.701602697	-0.550434828	-0.811648369	-0.838731289	-0.775791168	-0.752119541	-0.958556652	-0.935293198	-0.911712408	-0.937006712	-1.133152485	-1.119556904	-1.609430671	-1.248739243	-1.489376545	-1.329977989	-1.65816009	-1.44250679	-1.600046158	-1.483225822	-1.465959072	-1.954384565	-1.678930759	-2.169408321	-1.818760872	-1.93211937	-2.12743926	-1.870811582	-1.859951019
660	-1.302113056	-0.968181372	-0.297191381	-0.901266336	-0.792202473	-1.214670777	-0.982272148	-0.739286423	-1.246393323	-0.66170454	-0.281735897	-0.240484715	-0.650666952	-0.865426779	-0.364577055	-0.516295433	-0.241366386	-1.01625514	-1.058288813	-0.653861523	-0.993008852	-0.458707571	-0.894407034	-0.358035564	-0.351565599	-0.645957708	-0.54013586	-0.796248198	-0.854032993	-1.446373582	-0.952342033	-1.120911121	-1.320194244	-1.746393204	-1.361059427	-1.566922188	-1.404684544	-1.659632325	-1.648758054	-1.676481485	-1.748109341	-2.021336794	-1.75686121	-1.953811646	-2.079629898	-2.114062786	-2.160586357	-1.864281178	-1.988729954
662	-0.96649456	-1.013986111	-0.721828699	-0.996439934	-0.747291565	-0.890343666	-0.881950855	-0.763886213	-0.643235445	-0.995306253	-0.56510973	-1.079916	-1.190255523	-0.632331848	-0.371112108	-0.951784611	-0.838773012	-1.026299	-0.862350702	-0.770143509	-0.30714345	-0.576083183	-0.81948638	-1.07009697	-0.424119473	-0.814102173	-0.276342392	-0.693149805	-0.833591938	-0.75863719	-1.019300938	-1.10044241	-1.223483205	-1.346231818	-1.282052517	-1.495187759	-1.747550964	-1.429958344	-1.545493007	-1.53413868	-1.721224546	-1.643474936	-1.797010541	-2.036957979	-1.903463721	-2.19693923	-2.005150557	-1.894473195	-2.186001539
664	-0.926421642	-1.122487068	-0.425605297	-0.648186922	-0.886894226	-0.789443731	-1.08394146	-0.071391821	-0.894694805	-0.86682415	-0.266257524	-0.804761887	-0.417120695	-0.871969938	-0.841268539	-0.251388073	-0.561008692	-0.226405621	-0.991178513	-0.588675737	-0.616611958	-0.754425764	-0.571696758	-0.569114923	-0.969999313	-0.472474098	-0.482056379	-0.521747351	-0.844614744	-1.00597167	-1.014749289	-1.01789856	-1.124127626	-1.430820942	-1.245798111	-1.374228716	-1.590747833	-1.500628352	-1.565290451	-1.819654465	-1.808148265	-1.547177553	-1.752627373	-1.909987688	-1.80220294	-2.133883953	-1.966391325	-1.795865774	-2.088757753
666	-0.538495779	-0.697880268	-1.039722443	-0.459881783	-0.720694065	-0.455218077	-0.811406136	-0.379308939	-0.648385525	-0.5817554	-0.625772476	-0.64474535	-0.731340408	-0.609035254	-0.689523458	-0.41484642	-0.779972315	-0.517167568	-0.725675821	-0.78041482	-0.506337166	-0.326526642	-0.687891006	-0.478105783	-0.766514301	-0.152996778	-0.641247272	-0.873157024	-0.667498112	-0.767339945	-0.824212313	-1.13481164	-1.077780008	-1.348886013	-1.211231589	-1.480774045	-1.500158787	-1.459382772	-1.670120001	-1.517090201	-1.704967856	-1.926939607	-1.932539821	-1.980814338	-2.099074125	-1.975194097	-1.973324537	-2.131832123	-2.11243248
668	-1.220456123	-0.831170082	-0.677015543	-0.654928446	-0.780213118	-0.793941259	-0.828725576	-0.335793972	-1.065442801	-0.813931942	-0.847839594	-0.475261688	-0.384787083	-0.927595615	-0.794484615	-0.788086653	-0.657606363	-0.115620375	-0.59337616	-0.555268288	0.083310604	-0.307639837	-0.818024635	-0.481817961	-0.842984676	-0.576755285	-0.692116976	-0.471916676	-1.060038805	-0.889378548	-0.686696529	-0.918539762	-1.375419378	-1.304249287	-1.351397753	-1.2827456	-1.490600824	-1.749123931	-1.583363652	-1.794791698	-1.735812426	-1.841629744	-1.907787919	-1.979042888	-2.041911602	-2.002244234	-2.023344517	-2.091979504	-2.078117847
670	-0.708468914	-0.498771906	-0.597900867	-1.006823778	-0.943482876	-0.826995134	-0.855736256	-0.822407246	-0.784186602	-1.013552189	-0.992217302	-0.466709852	-0.97761488	-0.632763147	-0.769964933	-0.570314169	-0.172217846	-0.746219873	-0.665926218	-0.922062635	-0.347600937	-0.328174114	-1.161861897	-0.63557744	-0.602612972	-0.756202459	-1.091738701	-0.753749371	-0.779055595	-1.585727572	-0.599856853	-1.279149532	-1.446386456	-1.47455883	-1.365842342	-1.644919872	-1.51914072	-1.874469876	-1.697945833	-1.757371545	-2.054383755	-1.718034744	-2.120881319	-2.016014099	-2.31247139	-2.17019701	-2.216113329	-1.948598742	-1.913930178
672	-1.245641112	-0.727148056	-0.900014639	-0.683864594	-0.457515478	-0.644049644	-1.131408215	-0.963339567	-0.814326286	-0.355593681	-0.819488287	-0.248375177	-0.986861706	-0.692723274	-1.085048914	-0.952468634	-0.656381369	-1.01687932	-1.083819389	-0.496518612	-0.673392773	-0.167061806	-0.31499052	-0.852349281	-0.884567499	-0.772134781	-0.852384567	-0.779047489	-1.158369422	-0.970004797	-1.389958501	-1.217502832	-1.421450138	-1.321904778	-1.300231695	-1.548971176	-1.535700917	-1.36857307	-1.669429779	-1.384853959	-1.761957884	-2.033001184	-2.101025105	-2.252777815	-2.045313835	-2.026349545	-2.215374708	-2.21625185	-2.167688608
674	-1.088074446	-1.117625475	-1.024661541	-0.854739666	-1.018817663	-0.777305126	-1.373703599	-0.952849627	-0.344201326	-0.278317213	-0.519278288	-0.593635321	-0.806681633	-0.954164505	-0.573976517	-0.665518045	-0.910417795	-0.604437113	-0.793003082	-0.23167491	-0.902951717	-0.722373009	-0.876100302	-0.719057083	-1.203575969	-0.810795307	-1.043445349	-1.234118819	-1.443853974	-1.121866703	-1.084624767	-1.407286167	-1.458502293	-1.421758056	-1.646628499	-1.555089593	-1.780865073	-1.863941908	-1.273898005	-1.858965755	-1.855863333	-2.059923172	-2.121822596	-2.169572592	-2.086019039	-2.115408182	-2.15307641	-2.343869209	-2.078033447
676	-1.158449054	-1.23240304	-0.771155357	-0.565222979	-1.062785387	-0.720084429	-0.099854946	-0.567084789	-0.943116426	-0.724334717	-0.511497974	-0.544982433	-0.569043398	-0.314955235	-1.098984241	-0.694995403	-0.860698462	-0.476588726	-0.845782995	-0.545329332	-0.433365107	-0.747484207	-0.88218832	-0.863405228	-0.69839406	-1.204785943	-1.110268831	-1.106302023	-0.977545023	-1.284504056	-1.318278074	-1.364040732	-1.303363919	-1.660067201	-1.486435294	-1.304120779	-1.76758337	-1.709789991	-1.720460296	-1.964138627	-1.866384387	-1.648804069	-1.890930653	-2.040705204	-2.193096399	-2.144623041	-2.324008942	-2.096854687	-2.262099266
678	-1.026153564	-1.47271359	-0.668608904	-1.253841519	-0.561866045	-0.959573507	-0.454169273	-0.557915926	-0.436323404	-0.47358942	-0.692174911	-0.477541685	-0.414631605	-0.623198509	-0.61774087	-0.545279503	-0.641581774	-0.46032238	-0.56751132	-0.16361618	-0.689487219	-0.130737305	-0.475697279	-0.681925297	-0.122063875	-0.69586277	-0.874786139	-0.810363293	-0.750336647	-1.356402278	-1.420080543	-1.55579257	-1.633549571	-1.60835588	-1.415578127	-1.620981693	-1.667637944	-1.62510705	-1.802309036	-1.550293565	-1.967551827	-1.942922115	-1.808841705	-2.207877636	-1.934736133	-2.05262804	-2.045795202	-2.288667202	-2.202890158
680	-0.719000101	-1.050604343	-0.910559177	-0.859592199	-0.616305351	-0.71936965	-0.204775333	-0.373530865	-0.783816814	0.006274939	-0.65029645	-0.339970112	-0.154906511	-0.550578117	-1.076505661	-0.419392586	-0.601815939	-0.505618572	-0.450960875	-0.809926271	-0.112028599	-1.235185981	-0.597546101	-0.442811728	-0.49296236	-0.983131409	-0.667331219	-0.529070854	-0.585476637	-1.123874187	-1.378577113	-1.085827112	-1.27160573	-1.259800673	-1.499696732	-1.495411873	-1.64951992	-1.677733541	-1.820925832	-1.840210199	-2.051596642	-1.770296454	-1.971509218	-2.051553249	-1.76084137	-2.210931063	-2.291671753	-1.941989183	-2.013890266
682	-0.730682373	-0.767000198	-0.464949131	-0.93558073	-0.271219969	-0.372920275	-0.331964016	-0.407287598	-0.522570133	-0.791685104	-0.166813612	-0.497908592	-0.525824547	-0.531765699	-0.556679964	-0.403007984	-0.230541706	-0.449683428	-0.42352891	-0.821044683	-0.2332201	0.185729742	-0.10743022	-0.330520391	-0.471213102	-0.669660807	-0.479926348	-0.516366005	-0.404448748	-0.913100481	-1.024087429	-0.930169106	-1.108897686	-1.400720358	-1.639522672	-1.686852574	-1.373006463	-1.495815992	-1.634209514	-1.859734297	-1.971904278	-1.809254169	-1.837138772	-1.837275267	-1.874422073	-2.082941055	-1.87985003	-1.832601428	-2.10546875
684	-0.780415058	-0.756638527	-0.267403126	-0.903020382	-0.332128525	-0.665145874	-0.485675812	-0.465288877	-0.503740788	-0.864078283	-0.407709837	-0.493812799	-0.381314754	-0.379720211	-0.473250866	-0.239371777	-0.349056005	-0.186111689	0.083520174	-0.471293449	0.178446054	-0.481559992	-0.326607227	0.1255548	-0.02666235	-0.021118164	-0.324964523	-0.551369667	-0.820020437	-0.917154074	-0.87769866	-1.155863404	-1.243368268	-1.293933034	-1.398350596	-1.412577629	-1.470156431	-1.480007768	-1.422811627	-1.835699677	-1.924292564	-2.015561104	-2.176113367	-2.070214033	-1.931650758	-2.028357267	-2.092337608	-2.016191483	-2.116312981
686	-0.688319683	-0.729599714	-1.142636776	-0.618891239	-0.626835585	-0.613841057	-0.676779509	-0.436497688	-0.371633291	-0.392230272	-0.767858267	-0.418484449	-0.31121397	-0.371758461	-0.234085083	-0.110091925	-0.380175591	-0.726740837	0.11000061	-0.342036963	-0.250568628	-0.357730389	-0.175008059	-0.027371168	-0.17304039	-0.903914928	-0.235820293	0.07961154	-0.628167152	-0.916220188	-0.77916193	-1.103963137	-1.072244406	-0.829938173	-1.207207799	-1.486536264	-1.381606817	-1.499649048	-1.879546881	-1.583315492	-1.99334085	-1.804119825	-1.829829574	-1.984692574	-2.072065353	-1.899750829	-1.971351862	-2.064883709	-1.937783837
688	-0.637534142	-0.370234489	-0.801496267	-0.364385605	-0.481464624	-0.501701355	-0.479146004	-0.999619961	-0.869689465	-0.481823206	-0.316459656	-0.464741945	-0.770442963	-0.241737366	-0.593006372	0.082825661	-0.744935989	-0.230928659	0.043741465	-0.103990555	-0.360996485	-0.312823534	-0.306538582	-0.303602695	0.06175971	-0.419687748	-0.53832531	-0.283158064	-1.114926338	-0.554073572	-1.033131838	-0.834522247	-1.052958012	-1.295620799	-1.515842438	-1.25238812	-1.444363832	-1.450322866	-1.617889166	-1.676078558	-1.838087201	-1.753580928	-1.79861474	-1.847955227	-1.717135191	-1.988580465	-1.99603951	-1.876117826	-2.164415121
690	-0.570650816	-0.791751623	-0.428356647	-0.503004313	-0.092611313	-0.501300812	-0.749625921	-0.282173157	-0.063174009	-0.417039156	-0.218672514	0.037373781	-0.727208853	-0.663822174	-0.142878771	-0.509390354	-0.71935153	-0.570449829	0.292944431	-0.582415581	-0.121721506	-0.259731531	0.29281044	-0.243503094	-0.316630125	-0.426692724	-0.785840273	-0.48960948	-0.661140203	-0.815412045	-1.00328064	-0.953998566	-0.900432825	-1.379648924	-1.118046045	-1.292541385	-1.566935182	-1.644284844	-1.716253757	-1.830706	-1.422168016	-1.79556179	-1.769664168	-1.778839231	-1.998284698	-1.86588037	-2.010698318	-2.054263115	-2.09200263
691.9699707	-0.818824291	-0.366825342	-0.364398003	-0.176914454	-0.156733274	-0.120443583	-0.511569977	-0.80367589	-0.289041519	0.001009226	-0.373661041	-0.456516981	-0.409363031	-0.417434931	-0.526659727	-0.3065207	-0.530009747	-0.470078468	-0.443074703	0.07067728	-0.315045118	-0.560447216	-0.415584803	-0.143573046	-0.325971365	-0.16012311	0.01487422	-0.465033293	-0.853046894	-1.133027554	-0.820759535	-0.696693659	-1.139462948	-1.077769518	-1.163725495	-1.418589115	-1.464815378	-1.669247866	-1.846365571	-1.585879564	-2.243057251	-1.957488537	-1.904127121	-1.794437051	-1.838440537	-2.003233433	-1.991767168	-2.102295876	-2.222907543
693.9400024	-0.658278704	-0.716823816	-1.165459394	-0.588188887	-0.119044304	-0.084789991	0.140797615	-0.612394571	-0.728629112	-0.548839569	0.102588654	-0.843856335	-0.139026165	-0.720213413	-0.033822536	-0.164451361	-0.261380196	-0.126997471	-0.301084518	0.244511127	0.139316082	0.294053316	-0.238304377	-0.262219667	-0.060265541	-0.310974598	-0.761777401	-0.619851589	-0.286338806	-0.683931112	-0.968451262	-1.105345011	-1.154381514	-1.081566095	-1.063570976	-1.196477413	-1.45882082	-1.375250101	-1.738260031	-1.782275438	-1.845605373	-1.65723455	-1.781426191	-2.086485624	-2.076619864	-1.944742799	-2.10464263	-2.059288979	-1.703675032
696.0499878	-0.723298311	-0.395752192	-0.838297606	-0.060933352	-0.619427681	-0.334070444	-0.646811724	-0.253951788	-0.282505512	-0.371016026	-0.148991108	0.12941885	-0.716859341	-0.559976578	-0.380781651	-0.087085485	-0.064979315	-0.193553686	0.025037289	0.00903368	-0.210088968	0.64065814	-0.073814869	0.648914576	0.300865173	-0.120913029	-0.61352849	-0.687453032	-0.587362766	-0.863051653	-0.870029211	-1.276958227	-0.951694012	-1.244197607	-1.078705549	-1.114115238	-1.752290606	-1.438374758	-1.731090665	-1.54141295	-1.840852141	-1.775822878	-1.940495491	-2.092285156	-1.798764229	-1.947975516	-1.706440568	-2.270190239	-2.158303976
698.0200195	-0.835677862	-0.341514826	-0.583785295	-0.261369944	-0.365756273	0.174635887	-0.462851286	-0.238927841	0.047302485	-0.377337456	-0.1569767	-0.283461571	-0.183885336	-0.119392157	-0.450484276	0.419473171	0.611145973	0.005518198	0.135184526	0.598062515	0.748685122	1.11232996	0.416881561	0.164352417	0.266596794	-0.003766775	-0.401910782	-0.438470125	-0.606882334	-0.668537378	-0.761685848	-1.095889091	-0.90077281	-1.185915589	-1.371385932	-1.099580288	-1.367514849	-1.504164219	-1.575180888	-1.797715187	-1.94821322	-1.795873284	-1.743908167	-1.955495477	-1.776431084	-2.075670719	-2.201476574	-2.00444603	-2.042150021
700	-0.098837614	-0.623635054	-0.251047611	-0.001335859	0.237695694	-0.095438957	-0.336996078	-0.410150766	0.037198305	-0.348264933	0.091215134	-0.219431877	-0.389998198	0.022201538	0.164925337	0.020341158	0.004387856	-0.294543028	0.335832834	1.237789631	1.103083134	1.050149441	0.210599899	0.682373524	0.271953106	0.096559763	0.433609486	-0.325350285	-0.375850916	-0.69985199	-0.545011044	-0.672025681	-1.217900872	-0.855267525	-1.014849901	-0.765476704	-1.076871157	-1.57377851	-1.394701004	-1.530323148	-1.661978364	-1.715637088	-1.879942179	-1.933641315	-2.026081085	-2.133075714	-1.709038854	-1.940594554	-2.02883625
701.9699707	-0.697468042	0.403095722	-0.173549891	-0.590722322	-0.023622751	0.201253891	-0.10003233	0.328090668	-0.021923304	0.384325504	-0.218080759	-0.624071598	0.08384347	-0.153230667	0.381449461	0.782662868	0.306326151	0.910937309	0.415728807	0.981808662	1.344758034	1.025109291	1.394122601	0.883373737	1.760941029	0.005008698	0.294107437	-0.32886982	-0.41933465	-0.273411036	-0.539230824	-0.733635426	-0.6202178	-0.715443373	-0.771916628	-1.169064045	-1.304348946	-1.094707966	-1.227147698	-1.499807477	-1.730911732	-2.066402674	-1.643683076	-1.697125435	-1.780315876	-1.80246985	-1.854169011	-2.251820087	-2.089194298
703.9400024	0.030589342	0.108778	-0.700054169	0.164775133	0.021091461	-0.07729888	0.217731476	-0.020251274	0.177953959	0.122205257	0.674075603	0.349855423	0.258584023	-0.05773139	0.203555107	1.002630234	0.843095779	0.784609318	0.979302883	0.723117352	1.921895027	1.206993103	1.2018013	1.331938744	1.20897913	0.570060492	0.130254269	-0.124472141	-0.116539478	-0.376464367	-0.497946739	-0.663119555	-0.858052492	-0.706239462	-0.924014568	-0.771059275	-1.005716085	-1.272395849	-1.265546203	-1.417574883	-1.303287029	-1.626719952	-1.76365149	-1.780610204	-1.761208534	-2.059712172	-1.863528848	-2.238943577	-2.124993324
706.0499878	-0.235708952	-0.418346167	-0.275113106	-0.379541874	-0.261954784	-0.229686975	0.00570178	0.005780458	0.091976404	0.345985174	0.392709732	0.502191782	0.118198633	-0.151670456	-0.061701775	0.03232336	0.352253199	1.044067383	0.361517906	1.422910213	1.687039375	1.126506805	0.925617218	0.829427719	0.995472431	0.808340311	0.200802565	0.14389205	-0.223521709	-0.433480978	-0.592390299	-0.725851774	-0.568780422	-0.707475185	-1.094787121	-1.405318856	-1.176839113	-1.517291784	-1.209667206	-1.593726516	-1.413494587	-1.78266418	-1.953393102	-1.895812988	-1.872155547	-1.797424912	-2.207641125	-2.332787514	-2.057035685
708.0200195	-0.341247797	-0.398944139	-0.677292585	-0.69198513	-0.610432148	-0.376295328	-0.540714502	-0.599335194	-0.101438284	-0.350644588	-0.216291666	-0.347500086	-0.58600831	-0.301915646	-0.367478132	-0.161845684	0.08757782	0.670002222	0.367421389	1.510979652	0.779131174	0.770157576	0.744161367	0.596016169	1.652336597	-0.094444275	-0.15906477	-0.216113091	-0.766876459	-0.999522209	-0.993465424	-1.120584965	-0.956890106	-0.898019791	-1.144842148	-1.208129644	-1.144885302	-1.338889837	-1.46400106	-1.547661066	-1.695601583	-1.694803834	-2.021708012	-1.980188251	-1.908254504	-2.240743399	-1.983302236	-2.243164301	-2.630991459
710	-1.129081726	-0.211299658	-0.389110327	-0.417084694	-0.754771233	-0.907479286	-0.723155975	-0.753189087	-0.690971851	-0.325941324	-0.328639507	-0.506070137	-0.973165512	-0.77856946	-0.327680588	-0.7113235	0.105617285	0.02819705	0.20462513	0.553976297	0.519034863	0.826963425	1.034734249	0.520605326	0.179530621	-0.323191166	-0.703738213	-0.71911025	-0.817867279	-1.134651899	-1.026629448	-1.023698807	-1.398842335	-1.05156064	-1.190674186	-1.544577241	-1.366231918	-1.501188755	-1.736602068	-1.88619566	-1.708462715	-1.850607514	-2.012022972	-1.83026588	-2.286133766	-2.114206314	-2.342739344	-2.124796867	-2.179180861
711.9699707	-1.098651886	-0.942799807	-0.722099304	-0.875260115	-0.457735062	-0.692808151	-0.483844519	-0.726227045	-0.371539354	-0.941820145	-0.598129034	-0.683381557	-1.001700163	-0.898982763	-0.768167019	-0.630405426	-0.506026983	-0.247344971	0.025740623	0.077097893	0.280571938	-0.393166542	0.454270124	-0.315261602	-0.421872377	-0.745947838	-0.781092405	-0.992467403	-1.423074126	-1.194734812	-1.377146602	-1.580345273	-1.529235363	-1.549805045	-1.653203011	-1.709592342	-1.914591551	-1.734986186	-1.906463027	-1.539245486	-1.873868704	-1.892267823	-1.78040266	-2.245253563	-1.896381259	-2.308304548	-2.125820637	-2.210328579	-2.319386005
713.9400024	-1.128134012	-1.115321875	-1.281386733	-0.702128649	-0.862839222	-0.865567446	-1.063115358	-1.261331439	-0.457564592	-0.854944706	-0.653688431	-0.638569117	-0.893689156	-0.987766981	-0.974578857	-0.504517794	-0.944835901	0.003775835	-0.168614149	-0.118135929	0.201375008	0.08858633	0.1258111	-0.862009525	-0.544364929	-0.824257374	-1.448273778	-1.461730361	-1.424493551	-1.615079403	-1.883374214	-1.693410158	-1.651736021	-2.083965778	-1.814859867	-1.769993663	-1.890716553	-1.35769856	-1.814698696	-2.014785767	-2.408266783	-2.037744045	-2.44286561	-1.910306931	-2.050787449	-2.260248661	-2.297939539	-2.478900433	-2.301377773
716.0499878	-1.365041018	-1.324198365	-1.667271972	-0.756646395	-1.133699894	-1.482452631	-1.149298072	-1.210642934	-1.087430716	-1.112363577	-0.714519978	-0.884232044	-1.328535676	-1.188544035	-0.907893181	-0.913379908	-0.478004217	-0.72723031	-0.227960348	0.083473444	0.206005335	0.66090107	-0.096628666	-0.878928185	-0.883536339	-0.910300016	-1.032759905	-1.296347976	-1.852590442	-1.49861002	-1.742092013	-1.711529493	-1.895291686	-1.78842032	-1.952959776	-2.05554986	-1.767356515	-1.889322639	-2.084268808	-2.126477003	-2.221247435	-2.27222538	-2.09543705	-2.405522585	-2.118149042	-2.153320789	-2.370850801	-2.356327057	-2.375795126
718.0200195	-1.565846443	-1.168377161	-1.426713705	-1.353883743	-1.486626744	-1.356462717	-1.125465155	-0.919827461	-1.01818943	-0.910671949	-1.559405804	-1.375485182	-0.97049427	-0.992474318	-0.997784615	-0.667929173	-0.466417313	0.109655619	-0.160792828	0.006849289	0.587476015	-0.531291962	-0.492925882	-0.546957731	-1.421842456	-1.559643269	-1.829110265	-1.928063989	-2.054965973	-1.935162544	-2.031322479	-1.821083546	-1.992197275	-2.066594124	-1.990388393	-1.930539131	-2.079025507	-2.143106461	-1.978426218	-1.854551911	-2.244493008	-2.410247803	-2.329987764	-2.220929384	-2.200978518	-2.468190193	-2.382087708	-2.473353386	-2.559350014
720	-1.133975267	-1.28885591	-1.322786927	-1.495136857	-1.249804497	-1.70255065	-1.284405947	-1.056184053	-1.242089987	-1.340360761	-1.400619745	-1.168150425	-1.301595807	-1.388481259	-0.912170887	-1.070472002	-0.460515976	-0.06972599	0.151901722	-0.076167345	0.34341979	0.068157434	-0.413427114	-0.796962023	-1.653380871	-1.571748495	-1.574419022	-2.001216412	-1.979615211	-2.126091957	-1.816165805	-1.846272349	-2.073082924	-1.978707433	-2.23227334	-2.088499308	-2.010741472	-2.274938107	-2.040706635	-2.405874252	-2.149954319	-2.191025734	-2.275577307	-2.517196894	-2.229320288	-2.373749971	-2.542913437	-2.41891861	-2.378642559
721.9699707	-1.361851811	-1.001660585	-1.092847109	-1.531659484	-0.926089764	-1.22810626	-1.159883261	-1.792514801	-1.256884456	-0.983882666	-1.41954124	-1.661109924	-1.481818557	-1.119867086	-0.474241495	-0.250568628	-0.356356621	0.003966093	0.202489376	-0.049776077	0.518299818	0.135807991	-0.045892715	-1.221624374	-0.985210419	-1.448888659	-1.838946223	-1.861644626	-1.93929565	-1.842747569	-1.999087453	-2.045556307	-2.124009132	-2.259691715	-2.096243382	-2.113981247	-2.193952799	-2.216959953	-2.136023283	-2.257592678	-2.110371113	-2.025570869	-2.288227081	-2.168903112	-2.398368597	-2.514410973	-2.40085578	-2.447847605	-2.247842312
723.9400024	-1.262280345	-1.437103271	-1.447798252	-1.645523906	-1.052638292	-1.423891425	-1.362272859	-1.743019342	-1.367771149	-1.717312098	-1.472712398	-0.90428257	-1.297801375	-0.745937824	-1.145646572	-0.73799777	-0.247066021	-0.063355446	0.625576019	0.592409372	0.170483589	-0.398504972	-0.724998474	-0.566243887	-1.357340932	-1.860302448	-1.474778652	-2.048188448	-1.795714974	-1.767784595	-2.118779659	-1.929144979	-2.033401489	-2.208212376	-2.289733887	-2.16320467	-1.96762836	-2.231085777	-2.153360605	-2.269095898	-2.076274395	-2.356990576	-2.195556402	-2.271229029	-2.470488787	-2.350199223	-2.390093088	-2.440563202	-2.430652857
726.0499878	-1.557684183	-1.337525129	-1.815602064	-1.485172272	-1.587781072	-1.565546036	-1.779135227	-1.80205667	-1.586457729	-1.487426043	-1.703549266	-2.005271912	-1.491181612	-1.187624335	-0.656249285	-0.823328257	-0.589829206	0.739908457	0.459445238	-0.035007238	0.323946714	0.151839972	-0.557530403	-0.838225842	-1.365048289	-1.982217193	-2.019718885	-2.337909937	-2.081748247	-2.113250256	-2.154011488	-2.108130455	-2.169993877	-2.105205774	-2.19847846	-2.109410763	-2.15527153	-2.271956682	-2.460323572	-2.355246544	-2.296768665	-2.474379063	-2.500583887	-2.421085119	-2.268970966	-2.682583094	-2.40752697	-2.551772118	-2.47946763
728.0200195	-1.315949798	-1.466977	-1.356796026	-1.146087885	-1.288260818	-1.565374851	-1.808172464	-1.497421265	-1.456380606	-1.499848604	-1.342031837	-1.538220525	-1.487511396	-0.839748383	-0.912373066	-0.498516798	-0.094232559	-0.232852221	0.209902525	0.513362408	0.12677598	-0.436486483	-0.390471697	-1.403312683	-1.577744842	-1.555521846	-1.931230068	-2.073509932	-2.347045898	-2.256652355	-2.238465309	-2.176154137	-2.13786459	-2.192062855	-2.191053629	-2.306864738	-2.153394461	-2.358350039	-2.329628944	-2.363981009	-2.400096416	-2.527055025	-2.536412716	-2.600614309	-2.205976486	-2.235649824	-2.471940994	-2.36913538	-2.627010107
730	-1.431008816	-1.657295942	-1.107720613	-1.492747188	-1.411984682	-1.264095187	-1.653267026	-1.538703084	-1.73022151	-1.443200827	-1.317702413	-1.339579225	-1.261656523	-1.080878258	-0.933192015	-0.634205818	0.448434114	0.614546299	0.156350374	-0.100149155	0.244441986	-0.357737541	-0.540037155	-1.428453803	-1.832245469	-2.053349018	-1.898130655	-2.095751286	-2.371121645	-2.254490852	-2.301590919	-2.230127335	-2.359658957	-2.268224239	-2.384639263	-2.363236666	-2.421748638	-2.255711555	-2.353672504	-2.306180477	-2.127971172	-2.287509441	-2.712477446	-2.563550472	-2.553534985	-2.435010195	-2.535082579	-2.33198905	-2.442775249
731.9400024	-1.653321862	-1.226217508	-1.600456476	-1.613463283	-1.587655425	-1.058904409	-1.270008802	-1.525852561	-1.185332537	-1.665457249	-1.634021282	-1.402264833	-1.171649098	-0.786751747	-0.503589392	-0.663985014	-0.594621658	0.547161102	0.416266203	0.25279212	-0.171628475	-0.358912468	-0.595462799	-1.35545826	-1.642757177	-1.903865814	-2.129891634	-2.055758953	-1.905983925	-2.064560652	-2.374154568	-2.193528414	-2.052815676	-2.512497902	-2.176725149	-2.406142712	-2.278115988	-2.166612625	-2.335499763	-2.256663561	-2.247209072	-2.35722065	-2.518319607	-2.382412434	-2.432801723	-2.554686546	-2.359310627	-2.560675621	-2.550742149
734.0200195	-1.444876432	-1.161093116	-1.116873026	-1.290932775	-1.660944462	-1.251256943	-1.32891047	-1.299867749	-1.682536483	-1.630534291	-1.535798192	-1.334775805	-1.108783484	-0.651431084	-0.627614021	0.187405825	0.75066328	0.59333539	0.426806211	-0.210556507	0.097202778	-0.782326698	-1.364078045	-1.551010013	-1.630423427	-2.04642415	-2.264362812	-2.142137051	-2.122767448	-2.246041536	-2.199145555	-2.150541544	-2.466732502	-2.41559267	-2.339040756	-2.409561634	-2.358335972	-2.351768017	-2.457756996	-2.44777894	-2.402724028	-2.229559898	-2.361432552	-2.245259762	-2.526190042	-2.639463186	-2.581190109	-2.3947227	-2.318006754
735.9699707	-1.607464314	-1.640927911	-1.936984897	-1.7418679	-1.799060941	-1.412780762	-1.197177529	-1.67774272	-1.495997429	-1.801018834	-1.881528616	-1.079392672	-0.843828201	-0.903466463	0.151923418	0.387475967	0.209898472	0.106010199	0.399696827	0.434819698	-0.570460081	-1.079694033	-1.58703649	-1.471978784	-1.574154735	-2.117948294	-2.102095604	-2.291543484	-2.280159712	-2.329164982	-2.22957921	-2.445777416	-2.349674463	-2.238512993	-2.426997185	-2.351271629	-2.352688313	-2.348058939	-2.297677517	-2.521254063	-2.292109728	-2.559194565	-2.493665218	-2.420084238	-2.431631804	-2.397270441	-2.594624996	-2.602815151	-2.475193739
738.0499878	-1.73554194	-1.454747438	-1.32032609	-1.570913434	-1.424482703	-1.382582307	-1.580438375	-1.433914304	-1.57711947	-2.040354252	-1.507487535	-1.314403296	-1.206876159	-0.513734579	-0.297887802	-0.308436632	-0.037945509	0.405310869	0.532918453	0.174896002	-0.622816324	-1.12425971	-1.483772874	-1.645007491	-2.08455801	-2.147080421	-2.274663925	-2.035147667	-2.181533575	-2.150815964	-2.320656061	-2.347905874	-2.293414593	-2.430311918	-2.215055466	-2.241183996	-2.437251806	-2.471498728	-2.431377411	-2.444002151	-2.42929554	-2.621856213	-2.621598005	-2.574979305	-2.500110388	-2.326903105	-2.281466961	-2.582543373	-2.508956909
740	-1.546158671	-1.410669684	-1.215366721	-1.906018019	-1.233346939	-1.85421586	-1.393074632	-1.746146917	-1.772585273	-1.438344955	-0.984438896	-1.395079851	-0.827413082	-0.272083282	-0.189227343	0.111346722	0.505388975	0.091458321	-0.127510309	-0.053837538	-0.429846048	-0.812434435	-1.227850914	-1.780559421	-1.967773318	-2.063218594	-2.152831316	-2.414692402	-2.275858879	-2.398460388	-2.375625134	-2.308800697	-2.46197319	-2.413031578	-2.502130985	-2.497001171	-2.492709398	-2.352726698	-2.184966087	-2.351179838	-2.507796288	-2.449525118	-2.555920839	-2.686690092	-2.317138672	-2.479971886	-2.311763763	-2.516506195	-2.373823643
741.9400024	-1.148251534	-1.36574316	-1.413761497	-1.359731317	-1.308453321	-1.55273056	-1.161672831	-1.55127418	-1.743384957	-1.628438115	-1.562452078	-1.325637221	-1.179461122	-0.394649982	-0.464721918	-0.310840845	0.040930986	-0.218093634	0.047102213	-0.279766083	-0.710444927	-1.298634529	-1.300672293	-1.789892316	-1.679433942	-1.964760423	-2.441524744	-2.181301117	-2.148892641	-2.292058706	-2.36196208	-2.336974621	-2.258624792	-2.425232649	-2.359233856	-2.282745838	-2.386994362	-2.470392704	-2.288619995	-2.432021141	-2.322108269	-2.287062883	-2.402003765	-2.541082144	-2.53164053	-2.591535091	-2.703798056	-2.497452259	-2.402781725
744.0200195	-0.852703333	-1.244140148	-0.975871086	-0.69600296	-1.42536664	-1.851162553	-1.676299572	-1.812174797	-1.331212997	-1.448815346	-0.904870272	-0.614959717	-1.085898876	-0.798224211	-0.276684523	0.016004562	0.105682135	-0.022003174	-0.083083868	-0.328433037	-1.026959419	-1.369509459	-1.730094314	-1.766408205	-1.866027832	-1.88769877	-1.979679585	-2.352459431	-2.042791128	-2.190317392	-2.482241631	-2.474524975	-2.386916637	-2.362138748	-2.396084785	-2.325775146	-2.363370419	-2.39500618	-2.504498005	-2.430700302	-2.304731846	-2.519779682	-2.416252613	-2.309113026	-2.606894493	-2.49583149	-2.46811533	-2.433917999	-2.556362867
745.9699707	-1.218042135	-1.165037036	-1.189978242	-0.964350224	-1.1186409	-1.261476994	-1.386985183	-1.333263159	-1.368941069	-1.187304616	-1.062716246	-0.754582167	-0.612438202	-0.511926413	-0.599252939	-0.281743288	-0.572645903	0.077947855	-0.365613222	-0.415554285	-1.278088927	-1.661921382	-1.718120337	-1.934666395	-2.146471024	-2.480008125	-2.064743519	-2.41663909	-2.393429756	-2.439637184	-2.302098989	-2.180568695	-2.450851917	-2.383368969	-2.364248991	-2.354735851	-2.33584857	-2.380475283	-2.407829523	-2.494098902	-2.374668121	-2.495815277	-2.562650204	-2.56247139	-2.198260784	-2.332937241	-2.529169321	-2.469616175	-2.319462299
748.0499878	-1.379039645	-0.749374151	-1.56331408	-1.126712322	-1.539292812	-1.548028946	-1.331342697	-1.219521165	-1.180087805	-1.320491314	-1.375028133	-1.090417624	-1.341763616	-0.789999485	-0.825801373	-0.368757963	-0.645004749	-0.391886711	-0.431291819	-1.030604124	-0.68018508	-1.652612925	-2.019545317	-1.74205029	-2.163305759	-1.98489356	-2.476782799	-2.270903587	-2.249359369	-2.325506687	-2.202013254	-2.282172441	-2.381827354	-2.405836344	-2.450965881	-2.558649063	-2.476472378	-2.337976456	-2.494850159	-2.422870159	-2.548457146	-2.496418715	-2.498325586	-2.541651011	-2.615370035	-2.509632111	-2.632112503	-2.477311134	-2.511996746
750	-0.578760386	-1.177403331	-1.467127919	-1.628392816	-1.28559339	-1.070296288	-1.293084979	-1.061313391	-1.43056488	-1.362132907	-1.430484533	-1.648288727	-0.82028842	-0.446648598	-0.938458681	-0.720936537	-0.660655022	-0.943222046	-0.922217131	-1.183034301	-1.207234263	-2.003321648	-1.654158592	-1.938664913	-2.367716789	-2.332864523	-2.282015324	-2.167571068	-2.591492176	-2.322394848	-2.280623913	-2.384251356	-2.239486456	-2.318157911	-2.456526756	-2.491474867	-2.255933523	-2.366444111	-2.513265848	-2.327201605	-2.414617538	-2.440279007	-2.33206892	-2.431744337	-2.562896967	-2.411925554	-2.477058172	-2.440445185	-2.566673994
[truncated: 18 more columns]
