# Supplementary material for: A Preliminary Study of the Effects of pH upon Fluorescence in Suspensions of Prevotella intermedia
Source: PLoS One. 2016 Jul 21;11(7):e0158835. doi: 10.1371/journal.pone.0158835 (PMC4956196; doi:10.1371/journal.pone.0158835)
Supplement: S1 File — (ZIP) [file pone.0158835.s001.zip › 72h alkaline.csv]

Emission\Excitation	390	391	392	393	394	395	396	397	398	399	400	401	402	403	404	405	406	407	408	409	410	411	412	413	414	415	416	417	418	419	420	421	422	423	424	425	426	427	428	429	430	431	432	433	434	435	436	437	438
480	7.234713554	6.801997185	7.01707077	5.828495979	6.070783615	5.429471016	6.568520546	6.047183037	6.31703949	6.013085365	7.056400299	5.526473045	5.539964676	5.548838615	5.30303669	5.485367775	5.826306343	6.619768143	7.715456963	7.789648056	7.79534626	8.82131958	8.326394081	9.665709496	10.44395733	8.99647522	7.9715662	7.278966904	6.62083149	5.914054871	5.267586708	3.894968748	4.283091545	3.637092352	3.305804014	3.25638175	3.441016912	2.985699892	3.135185003	3.05231452	3.730686903	3.525628805	3.982997179	3.719006777	3.689756632	4.447624207	4.079503059	4.431493759	5.374896049
481.9400024	7.293185234	7.279333115	6.296507835	7.038218498	7.009785652	7.507292747	6.17589283	6.046536446	6.628322601	6.904924393	6.839700699	7.608837128	6.974592209	5.782216072	6.436349869	6.682038307	5.387992859	6.691475868	6.069011688	6.16574192	7.100277901	7.476839066	8.357654572	9.271562576	10.33642101	9.665067673	9.073429108	8.853746414	6.89108181	6.768510818	6.17996788	5.576535225	4.913954735	4.563931465	4.061917305	3.797350168	3.012936354	3.323772669	4.126852036	3.60793376	3.954625845	4.345025063	4.916967392	4.23856163	4.985122681	5.631290436	4.972854614	4.746005058	5.187800407
484.019989	7.428936958	7.477820396	6.595808983	6.871482849	6.620747566	7.274698257	6.812752724	7.199186325	6.790594101	6.837122917	6.293381691	5.815641403	5.813655853	5.802622795	5.958903313	6.449357033	6.934500694	6.390112877	5.369326591	5.690054893	5.888695717	6.656301498	6.699908257	7.863022804	8.855586052	9.618910789	10.37889004	9.603071213	8.152359962	8.208334923	6.621587753	6.670899391	5.490653992	5.021633148	4.978115082	4.658178329	3.872131586	3.816013098	4.13182354	3.897996187	4.495429993	4.80512619	4.137111664	4.358060837	4.636128426	5.446466446	4.010704041	4.520821571	4.411714554
485.9700012	7.26662159	7.763473511	6.371796608	6.190573692	6.066269875	6.637073517	6.561982155	6.924201012	6.014734268	6.656287193	5.721879005	6.368785858	6.055551529	6.258069038	4.71827507	5.728458405	6.660792351	5.966006279	5.537467957	5.604598045	5.565942764	6.092804909	6.958292007	6.570439339	7.416008949	8.078327179	8.269011497	7.837863922	8.298083305	8.870729446	7.792725563	6.972935677	6.151912689	6.159263611	5.788376808	5.021306038	4.2464571	3.88293004	3.948664427	4.08176899	4.071300507	3.870442152	3.874847174	4.614064217	4.356088638	4.626197815	4.274004936	5.23764801	4.470919609
488.0499878	6.227334976	6.812963486	7.146608353	6.194833755	6.149008751	6.697035789	6.551231384	6.696784019	6.402850151	6.86757946	5.702141762	5.718564034	5.804766655	5.799376488	5.873579979	5.507048607	4.802128792	4.81148243	5.871247292	5.778780937	5.197828293	4.723487854	4.809585571	5.649841309	5.299044609	6.405483246	6.123904228	7.056798935	7.368621826	7.625746727	7.833432198	7.685548782	7.471691132	6.555026054	6.278119087	5.034172058	4.906331062	4.509664536	4.176469803	4.659003258	3.735027552	3.97740674	4.516056061	4.340639114	4.479286194	4.819882393	4.615698814	4.648405075	4.27740097
490	5.877583504	6.098073959	6.138849258	6.084614754	5.939844131	5.68181324	5.630079269	6.396155357	6.397735596	6.150969505	5.939109802	4.340600014	5.503970146	5.885859489	5.346197128	4.901080132	5.204585075	4.351856232	4.346590042	4.366376877	4.772983551	5.197575569	4.780759811	4.55920887	4.612287521	5.474034309	5.807986259	6.482190132	6.742451668	6.770104408	7.680846214	8.372210503	8.119241714	7.619146347	7.326436043	6.791487694	5.919075966	5.312300682	4.47527504	4.517614365	3.628449202	4.30059433	4.303743362	4.190472603	4.369375229	3.956204653	3.752264261	3.971423388	3.834238768
491.9400024	5.581926346	5.483232498	5.342518806	5.914108276	5.474248886	6.104763031	5.906269073	5.084767342	5.090965271	5.071897507	4.633919716	4.661390305	4.541740417	4.684144974	5.001973152	4.212205887	4.987067223	3.99432683	4.66069603	4.552083969	4.557703972	4.662211418	5.070601463	4.173847198	3.560764074	4.645777702	4.79536438	4.379972458	5.559747696	5.377965927	6.59853363	6.655285835	7.299497604	8.150032997	7.1137743	7.271953583	5.713748932	5.804085732	5.149481773	4.29012394	4.404015541	4.165205956	4.134536743	3.68058753	4.770307541	4.53440094	4.162408829	4.468811035	3.466420412
494.019989	5.550822258	4.38975811	5.191965103	5.551792145	4.932213783	4.669307709	4.842755318	4.18020153	5.804867744	4.63155365	4.788861275	3.69854331	4.362303734	4.990582466	4.516079903	3.376387358	4.194345474	4.517824173	3.989909887	3.863579988	3.718976259	4.024977684	3.70835948	3.855283976	3.487646818	3.213606119	3.349528074	3.237709284	3.602402449	4.61984539	5.443678856	5.671470642	6.345704079	6.637166977	7.286302567	7.592998505	6.672935486	6.401621819	6.057300568	5.73468399	5.172123909	4.039111137	4.527430534	4.189002991	3.961785555	3.655667067	3.849619627	3.584791422	2.746089697
495.9700012	4.89689827	5.549994469	5.205842972	4.557723045	4.55106926	5.488217354	5.108937263	4.606183052	4.248194695	4.595554352	3.476271868	4.631644249	4.888220787	3.833726168	5.07533741	4.101275444	4.251768112	4.797149658	3.970639467	4.055696487	3.910331488	4.295884132	3.080988646	3.579543352	3.363376856	3.405733347	3.51857686	3.377677679	3.313742399	3.769209623	3.770938635	4.314175606	5.541742325	6.293885231	6.71001339	7.445616722	6.663178444	7.052500725	6.709358215	6.152844429	5.596674919	5.444976807	4.032945633	4.844119072	4.535309792	4.134737968	3.891545057	3.346405268	2.946338415
498.0499878	4.476518631	4.948059082	4.682649612	4.984746933	5.051358223	4.366317749	4.555906296	4.151064873	4.209873199	4.021509171	4.135303497	3.354601622	3.170207262	4.188632011	3.918154001	3.284738302	3.537149668	3.25284791	3.367624521	4.123299599	3.799440145	3.131734133	3.542407274	4.154078484	3.107227087	2.763920069	3.198565245	3.171663046	2.918626547	2.806413412	3.044610739	3.436939001	4.170434952	4.338335037	5.283782005	6.369886398	6.458834648	7.11548233	7.363668442	6.973356247	6.469675064	6.578696251	5.467248917	5.136602402	4.995225906	4.215202332	3.539613485	4.339394569	3.839396238
500	4.171512604	4.813680649	4.147498131	4.128535271	3.620320559	4.719652176	4.44944191	4.885640144	4.575820923	4.550312042	4.200185776	3.857891798	4.373467445	3.457309484	3.586630106	3.669146776	3.331592798	3.797608614	3.598852873	3.832379103	3.210915327	3.494077444	2.826681376	3.429374933	3.234309912	2.828708887	3.044092417	3.071649313	2.81167388	2.164742708	3.486993551	2.747435331	3.180006742	3.819182158	4.344312668	4.60545826	5.694024086	6.074568748	6.509642601	6.892828941	6.855252266	7.063107491	6.47117424	5.278140068	5.301546097	5.010079384	4.744836807	4.293513298	3.738030195
501.9400024	4.74464035	3.199507475	3.841894388	4.225453377	3.680173159	4.296581268	4.500807762	3.499614	4.334615707	4.627045631	4.174255371	3.57232976	3.631050825	3.391605139	3.902103662	3.769548178	3.425274134	4.071274757	4.192530632	3.713536978	3.528020144	3.394716501	3.499484777	3.246782064	3.409018755	3.067985296	2.891234636	3.453991652	2.53656888	3.186286211	2.808253527	3.043678999	2.978342295	3.438422441	3.327981234	4.297986984	4.959653854	5.615634918	6.116322517	6.907151222	6.455917358	6.630933762	6.3446455	6.350687027	5.540322304	5.532124519	5.024744034	4.391256332	4.236899376
504.019989	4.488850594	3.323754072	3.817477465	4.471201897	4.092757225	4.510175705	4.14528656	3.22558856	4.524832726	4.305277824	3.969710112	3.922568083	2.88023591	4.077952385	2.510880709	3.205343008	3.350219488	3.365405798	3.624936819	3.108856916	3.903996229	3.280740499	3.511413336	3.663462877	3.047573805	2.453301191	2.98035121	3.254775763	2.585541487	1.984268904	2.526160955	2.259797335	2.580523252	2.965658903	2.668528318	3.415879965	4.182759285	4.435353279	4.462026596	5.59316349	6.702233315	6.648295403	7.436535835	6.57549572	7.627200127	6.816786766	5.557747841	5.125992775	4.990357399
505.9700012	4.19281292	3.503778696	3.442489386	3.858624697	4.760095596	3.870155573	4.567304611	4.143334389	3.406898737	3.441077948	3.81256175	2.811622381	3.811426878	2.53852725	3.767094374	3.346081972	3.019307852	3.391634703	4.085660934	3.894657373	3.856098413	3.792858362	3.225506067	2.778684855	3.441127539	2.274482489	3.367496252	2.474165201	2.804739714	2.851543188	2.599093199	2.655232191	2.415179014	2.581018686	2.271842241	2.770344496	3.163891077	3.210967779	3.894353628	4.681854248	5.317700386	6.615262985	6.253748894	7.237257957	7.495616913	7.303617477	6.964859962	5.972046852	4.909381866
508.0499878	4.322818756	3.295383692	3.704746962	3.863529921	3.957884073	3.53379178	3.374160051	3.892683268	3.467217684	3.621624708	4.012375832	3.117792845	3.678453684	2.842816114	3.827250719	3.200056791	2.639972925	2.974362612	3.044924498	2.238697767	3.899049997	2.684859991	3.480901957	2.901893854	2.645400286	2.570739031	2.680172205	2.365080595	2.587895632	2.391577959	1.920602083	2.579108953	2.053596735	2.451968431	2.835890532	2.938427687	2.582603693	2.837555647	3.31159091	4.071264267	4.376746178	6.346358299	6.505948067	6.761098862	7.147886276	6.964351654	7.972644806	6.444442749	5.082354546
510	4.34762001	3.716680765	3.392338514	3.566425085	4.015378952	3.970825434	2.779718161	3.651635408	3.640420675	3.45939374	3.704852343	3.37301755	3.024015188	3.034927607	3.208683729	3.236201048	3.052407503	3.933817148	2.960516214	3.333218813	2.816380262	2.685498476	2.97820878	3.096884012	3.231379747	3.23467803	2.544877768	2.768891573	2.953471899	2.820938826	2.944791555	2.667224169	3.018163919	2.734954119	2.3447721	2.516388655	2.987098455	3.128192186	3.297552824	2.861232519	3.816374063	4.340824127	4.897753716	6.308787346	5.865319252	7.132955551	7.547136307	6.750142097	5.966907501
511.9400024	4.227074623	2.592047453	3.896209478	2.966174364	4.050496101	3.241882563	4.16411972	3.276480436	3.981105089	4.424567223	3.04145503	2.806231737	3.987618208	2.868644476	3.339756727	3.561110735	3.658269167	3.192933798	3.800079584	2.20520997	2.655288458	3.110241175	2.725908995	3.008787394	3.150791407	3.195502043	2.00790143	2.092945814	2.577394247	2.123079538	2.396164179	2.108535051	2.254697084	2.70305419	2.229365587	2.536288977	2.086025476	2.228218317	2.781718493	3.172981977	2.665532351	3.795128107	4.85137558	5.2602005	6.176393509	6.281223297	6.445365906	6.004798889	5.809813499
514.0200195	3.71564889	3.391451597	4.097998619	3.436531782	2.914475203	3.322814226	2.940874338	3.89847064	3.512489557	2.584775209	3.269486189	3.280063868	2.738110304	3.2627213	3.244460821	3.936266661	2.732260466	2.579582453	3.21622777	2.814133406	2.574834108	2.74375844	2.838168383	2.543228865	3.085995436	2.322992086	2.42942214	1.825813055	2.314142942	2.543590307	2.309045553	2.456810236	1.5496943	2.290796518	3.137568712	2.705147505	2.439997911	2.387529612	2.731515646	2.595479727	2.979265451	3.859306097	3.610698938	4.521292686	4.892251968	5.127288818	5.686573029	5.625320435	5.917052269
515.9699707	3.558677912	3.537619352	3.430659533	3.872606039	3.476869822	3.616851568	3.36235261	3.412917852	3.229408979	3.492348433	3.065202475	3.165209532	3.098996878	3.296688318	2.527899504	2.902756453	2.969089746	3.818481684	2.689397573	2.58556962	3.260126352	2.82764411	2.083759069	2.65012908	3.119871378	2.610258818	2.560841322	2.049943209	2.253160238	2.529383421	2.566966295	2.630774736	2.487725496	2.471248865	2.723943472	2.500467539	2.565039873	2.29848218	2.724306822	2.734852552	2.786203146	3.455099821	2.659243822	3.396765947	3.786072016	4.183899879	5.254131317	5.635242462	6.22951889
518.0499878	3.333399534	3.026907682	3.452686071	3.299791098	3.42811656	3.434811354	3.607238054	3.659382582	3.307700872	3.530970335	2.793722391	2.541875601	2.351794958	3.683881044	3.281974554	1.76914525	2.879835844	2.570731878	3.23464179	3.651787519	2.796263933	2.563307047	3.638636351	2.703411818	2.671777487	2.425011873	2.221777201	2.760002851	2.465036631	1.538261175	2.202893496	2.006704092	2.514365435	2.101855516	2.261586428	2.068892717	2.416697741	2.260486841	2.829339743	2.530592203	3.21743083	2.758746386	2.950406313	3.561102629	3.441254377	3.367213488	4.483984947	4.863484383	4.364311218
520	3.723743677	3.460040331	3.09480691	3.155465841	2.818382978	3.065829515	2.577511072	1.802857637	2.659814119	2.702412367	2.865978956	2.623748541	2.504463434	3.052671671	2.793565512	3.17141223	2.964400053	2.398678064	2.393530607	2.286283255	2.877637625	2.296063185	2.465210676	2.938740969	2.467792749	2.185486078	1.920444727	2.068588495	2.851589441	2.1432302	2.220556021	2.347754717	1.801209688	1.850164652	2.277258158	2.248203039	2.492984533	2.719590425	2.737926722	2.818558455	2.472189665	2.874853373	2.829616308	3.190549135	3.575125933	3.626915693	3.147739649	3.503287554	3.695921183
521.9400024	3.576366663	2.793124437	3.442807913	3.732202291	3.713964224	2.658608198	2.54828763	3.198567152	2.482457876	2.36800313	2.773816824	2.763888597	2.573648214	2.989809752	2.235300779	2.264044523	2.938996077	2.642397165	2.439991236	2.731243372	2.658701658	2.946254969	1.891814947	2.203922987	1.941337347	2.645146608	2.006889105	1.614915133	1.939468622	2.229144812	2.161154509	2.007495642	2.184962511	2.702156782	2.350692511	2.750030756	2.076495886	2.241272211	2.332532644	2.69131875	2.809156656	3.453348398	3.345286131	3.076385736	2.72996974	3.071736574	3.480035067	2.237015009	2.874238729
524.0200195	3.56273818	3.519094706	2.939450502	3.467037439	3.645014048	2.894242048	2.514154196	3.108669043	3.021693945	3.441038847	2.399033308	2.075297594	2.894981623	2.285421133	2.638430834	2.195548296	2.859012842	3.565513849	3.354752779	2.506994009	2.563228846	2.658587694	1.980478048	2.170290232	2.194523096	2.67916894	2.353923559	2.13896966	2.602127314	2.109703302	2.121934652	1.951348066	1.91805625	2.219787359	2.107269049	1.992626429	2.361078501	2.273338556	1.990111589	2.929479837	3.340142012	2.84254384	3.110196352	2.970832109	3.481090784	2.699389219	2.761353254	2.222255945	2.803724527
525.9699707	4.830286026	4.250725746	2.918203115	3.283509016	3.378140688	3.455990076	3.75277257	3.108038664	4.545822144	4.060052872	2.872061491	2.740986109	2.530717611	2.824699163	2.678797007	2.67681241	2.68908	3.034835577	2.729692221	2.341718435	3.138736486	3.080200434	1.939235449	3.095598459	2.985838175	2.030952692	2.285512209	1.664777994	2.817240953	1.876707792	2.363378763	2.11814189	2.050358534	2.211261034	2.464608908	1.95553565	2.645601034	2.730736971	3.138158083	2.305795431	2.943307161	3.039437532	3.602468729	3.110063791	2.712995768	4.067710876	3.129164457	2.230151415	2.186259508
528.0499878	5.848278046	4.456663132	2.983223677	3.242537737	2.990568399	3.929176092	3.14502883	4.321228027	2.887369394	3.499665499	3.008634806	3.646921396	2.110135794	2.370532274	2.174511671	2.235651731	3.022847414	2.365844011	2.991887808	2.352288485	2.616199732	3.091230154	2.707542658	3.213877916	2.470888853	2.820163012	1.885017633	2.47109437	2.237513781	1.955149889	1.756909609	2.276063681	2.595713854	2.448470831	1.982948542	2.193230391	2.538288832	2.610281229	2.129185438	3.304520369	3.08503747	3.71791625	3.393626451	3.04444623	3.32662797	2.982031107	3.103672743	2.641409636	2.051326513
530	6.269839287	4.867218971	3.810660124	4.172558784	2.818446875	2.74348855	3.067299604	2.047989607	3.657759428	3.069402933	3.284458399	2.410105944	2.23645997	2.939986944	2.324033976	2.086306334	2.739505529	2.223528147	2.855941057	2.795129538	2.772121668	2.194357157	1.550935507	2.993406534	2.579941988	1.984532118	2.447825193	2.008350134	2.073453665	2.044332743	2.200927019	2.115610361	2.110996485	1.806230783	2.721593618	2.075306654	2.33248353	2.369136572	2.355231047	2.962515116	2.977066278	2.71877408	3.204706907	3.198712587	2.589305162	3.09856534	3.086463213	2.886366606	2.439758062
532.0499878	4.432588577	6.191274643	5.184026718	5.285953522	4.818827629	3.041813612	2.838120222	2.464715242	3.270241022	3.572638273	2.754470587	2.992903948	2.930265665	2.786052942	1.543779135	2.159345865	2.076416731	2.581254721	2.266986609	2.640389681	1.565245867	2.331795454	2.773290873	2.108479261	2.170448065	2.321541071	1.295223475	1.817027807	2.032414675	2.011892557	2.028304338	1.605384111	2.078747988	1.99003768	1.850344419	2.198028803	1.825986624	2.116790533	2.171904325	2.406889677	2.725539923	3.089957952	3.049138784	2.984852076	2.724161386	2.105187178	2.616906404	2.488395929	2.15012002
533.9699707	4.486702919	4.812223434	5.274713516	5.307408333	4.839496613	4.223643303	2.995375872	2.293294191	2.923325777	2.77000165	2.292175531	2.037596941	2.362509012	2.097708464	1.875921488	1.750267744	2.161398649	2.086242437	1.69073081	1.626678228	2.316704512	2.43945384	2.321377993	2.036654711	2.455916643	2.540747404	1.995326757	1.8035357	1.796196222	1.477467775	1.685210943	1.970799685	1.901235819	2.093001127	1.751053095	1.771505594	2.290213346	1.901312113	2.067535639	2.234523058	2.584004641	1.751121759	2.920450926	2.83656621	2.066163301	2.19776988	2.810398817	2.095606089	2.113525629
536.0200195	2.637568712	2.943873644	3.304520845	4.632025719	4.72690773	4.62976265	4.137332916	2.977709532	2.210647345	1.596489668	2.181990862	2.747015238	1.993547201	2.395538092	2.266321898	2.028138399	1.827688456	1.414729357	2.207131624	2.573435545	1.685860872	1.561504126	1.817746878	1.437945127	1.707684755	1.862842798	1.474254847	1.140641928	1.877125502	1.097104788	1.558544397	1.422047377	1.420301676	1.88647294	1.670245409	1.964526415	2.449386358	2.33588624	2.28131032	2.104460955	2.351763487	2.021472692	2.527889967	1.954347849	2.501640081	2.46962285	1.603693724	1.371045351	1.763207674
537.9400024	2.25555253	3.201598406	2.570692301	3.454340696	3.823973417	4.012841225	5.000885963	3.810662985	3.173406839	2.689235449	2.793818235	1.610436678	1.951557875	1.718081713	2.008831739	2.04316926	2.671372652	2.058180094	1.671563864	1.946395159	1.866950274	1.41841197	1.840403795	1.608791113	1.918533087	1.651673555	1.123803377	1.63126874	1.61514926	1.783193827	1.653323889	1.692312002	1.34624505	1.611434698	1.518970728	1.954978704	1.860833883	1.458923101	1.614352942	2.161276102	2.559046984	2.215525866	2.263910532	2.552482843	1.791636229	2.216253519	1.904902697	2.018038034	1.852943659
540	2.18710351	1.575499773	2.743674994	2.54263854	2.562414408	4.919210434	4.115744591	5.672389984	4.322340965	4.016923904	3.39744544	2.573312521	2.357987642	1.763836145	1.937955618	1.488712549	2.130736589	2.568599939	2.555557013	2.277204752	1.882116079	1.562737703	1.792630911	1.696830511	2.134362936	1.750668287	1.357099771	1.51266408	1.094030142	1.738955736	1.625169516	1.501422167	1.575102568	1.438023329	1.934189081	1.038392782	1.529690981	1.618780375	1.381780863	2.271330595	1.928632498	2.961063623	2.152711153	1.831402063	2.276242018	1.781136751	2.067271471	1.549163103	1.731180429
542.0499878	2.309152842	1.736469984	1.937046289	1.931969881	1.893315554	2.286743402	3.491140127	4.767864227	4.637562752	4.915102959	5.213306427	3.493348837	2.244266748	1.669115782	2.11888814	2.183389425	2.29662919	1.828972101	1.828980207	1.473039389	1.658465624	2.21152854	1.992573977	1.676811457	1.683383703	1.562831163	2.224080801	1.453886271	1.857175112	1.250132799	1.424221754	1.356216669	1.268651247	1.427569151	1.27086854	1.378905058	1.73874259	1.601032019	1.751595259	2.256224871	1.743372679	1.662048578	1.523810148	1.712220907	1.957917452	1.615768671	1.460652113	1.855689764	2.051151037
543.9699707	1.531904936	1.532358408	1.773133993	2.044588327	1.213294744	2.338633776	2.102450132	2.569440603	4.047634125	4.474684715	4.094015121	3.029910326	2.750801325	2.255997419	2.320576906	1.535762548	1.566463709	1.432985544	2.420778036	1.96593976	1.763957739	1.679371595	2.029713392	1.560497046	1.74587512	1.312916517	0.689088106	1.01312685	1.076565742	0.97572875	1.037985802	1.2700212	1.322151423	1.398759127	1.564325094	1.286379576	1.744244337	1.822911024	2.337122679	1.678494692	1.567274332	2.066563845	1.446443319	1.830904245	1.737076521	1.755546331	1.308472872	1.402924776	1.484379053
546.0200195	1.027796268	1.040685654	1.343076468	1.031253815	0.861501932	1.450931311	1.505325556	1.842747927	1.857224226	2.517956972	3.601739645	3.681496859	2.623427629	2.499631166	1.446216345	1.923105955	1.66234374	1.435886145	1.75125289	1.525003672	1.246079683	1.763454199	1.351507902	1.137792826	1.079656363	1.103821993	0.516635895	1.183921576	0.498409748	1.016871691	0.642894983	0.819308281	1.234658003	1.320309401	1.745177507	1.252393484	1.37573123	1.735387087	1.66535306	1.612097502	1.64632678	1.94774127	1.247529745	1.085744143	1.59700942	1.703317881	1.092642307	1.035857201	1.014705896
547.9400024	0.611800432	1.361510515	0.554263353	1.279308081	0.788128853	1.708208799	0.610023022	1.552020788	1.639339209	1.520421743	1.798137903	3.483784437	2.594666243	2.970522165	2.86905551	2.008613348	1.576223612	1.98075366	1.384221315	1.840731382	0.931279182	1.39639163	2.079047918	1.288487673	1.280878305	1.410992384	0.913290262	1.299161673	0.514567375	1.04889679	1.233569384	1.476871729	1.172981977	1.110626936	1.392376661	1.452420473	1.149835825	1.099835634	1.214905024	1.617193937	1.544669867	1.151578188	1.683177233	1.554797411	1.318367243	1.095338583	1.34108901	1.122653723	1.211552858
550	0.922092199	0.744263887	0.359194279	1.626593351	0.672446251	0.74347043	0.891450405	1.195770502	0.847076178	1.178309679	1.846097231	1.084877014	2.108911753	3.489085913	2.30187583	1.933026075	2.185266256	1.587695837	1.425383806	1.422177076	1.222077131	0.831340313	0.90126133	1.576070547	1.108713865	1.287666559	0.789491892	1.270361185	0.74941659	0.456567287	0.808110714	0.660051107	0.79483366	1.061858416	0.780780792	1.436165094	1.449904203	1.241542578	1.219801664	1.574040651	1.299215078	0.898645163	1.203686476	1.453944921	0.815435648	1.25820756	1.310811758	0.600406647	1.346070051
551.9400024	0.452281237	0.424379349	0.51809001	0.652672291	0.814530849	1.07288909	0.371413469	1.037430763	0.198600769	1.25763154	1.008776188	1.027661085	1.366229296	1.58036828	1.949618578	2.21593833	2.131367922	1.357893229	1.272848368	2.201860666	0.706922293	0.669068813	0.819925785	1.138279676	1.223899126	0.575242281	0.713481903	1.309163809	0.66833806	0.675559521	1.04708147	1.000700712	0.812167168	0.680449963	0.477999687	1.436892748	1.23878026	1.175914049	1.467872381	1.193521261	1.032641411	0.661299229	1.415945292	1.537603617	1.0233109	1.23909688	0.622585773	1.076333046	0.643543005
554.0200195	0.418414354	1.181468725	1.011229277	0.744529724	0.579437494	0.184692144	0.591566086	0.73558712	0.630405903	0.286851645	0.85746932	1.010530949	0.217308044	1.325158834	2.188266516	1.622493982	1.798062086	1.667516947	1.80306983	1.360739946	1.559134722	1.779145479	0.929550409	1.273293257	0.387461901	0.734340429	1.158491373	1.240344286	0.989064932	0.692112684	0.863277674	0.742148638	0.651407003	0.409965515	0.561702251	1.197840929	0.967613697	0.838437796	1.277848959	1.035365582	1.119858027	1.464607954	0.729985714	0.474259853	1.420888662	1.187451124	0.882728815	1.303532839	0.518101215
555.9699707	0.356089354	0.591361284	0.342310667	0.383417368	0.742158175	0.355385303	0.281237602	0.290495872	1.067084074	-0.121039391	0.107236624	0.391916752	0.168490648	1.12216115	0.212979794	1.611399412	1.5412848	1.684278727	1.599351645	1.485793829	1.639563322	1.548909426	1.276409388	0.915794134	0.937704802	0.932773352	0.504360437	1.061963558	0.441484213	0.649114847	0.57473278	0.586207151	0.571525574	0.62955904	0.548393488	1.288202047	1.001658201	1.194866896	0.965559721	1.07459712	0.746129751	0.830798149	0.945124865	1.020966291	0.785106659	0.92893672	0.347235918	0.501729965	0.1762712
558.0499878	0.286722422	0.226449728	0.230307102	0.533055067	0.402519703	0.832254887	0.465878725	0.704648972	0.11823225	0.61314702	0.093580723	0.187819719	0.965363026	0.107162714	0.773209095	0.848018646	0.991673946	0.780003309	1.457360506	1.440106153	2.23607707	2.249392748	1.299587488	0.871911287	0.654621363	0.230449915	0.750220776	0.020164728	0.684614897	0.428465843	0.313820124	0.398882389	0.827160597	0.71286273	0.638298035	1.181360483	0.838166237	1.232437372	0.910616159	0.707706451	0.929290295	0.932105064	0.660673857	0.558019638	0.964621067	0.665555	0.405533791	0.575678825	0.309134007
560	0.225564718	0.952979326	0.604716778	0.069485188	0.234875441	0.573863506	-0.290094137	0.303802013	0.752302408	0.074585438	0.297739983	0.768967152	0.070727587	0.402679443	0.745433331	0.555286646	0.503373146	1.455219507	1.263142824	1.455099344	1.632640123	1.926134348	1.024481535	2.23989892	0.809104681	0.565744877	0.899739265	0.14209938	0.972610235	0.845116615	0.783297539	0.378891468	0.600620508	0.557194948	0.499453306	0.673427105	1.080194712	0.763978004	0.167853117	0.704963446	0.665579796	0.56789279	0.596652985	0.353094816	0.140013218	0.963427067	0.261744022	0.273443937	0.421274662
562.0499878	0.380821943	0.578037739	0.235855579	0.033277035	0.444835901	0.187745571	0.086068153	0.572014093	0.486850262	0.364211082	0.891917467	0.37965703	-0.109854937	0.679032564	0.184961081	0.259530544	0.209919453	0.719272137	1.206989527	1.122365236	0.536265373	1.419778109	1.306319475	1.136246443	1.837850809	1.05035615	0.873396873	0.38744545	0.714967251	0.441000938	0.633983612	0.692869186	0.26048851	0.401578188	0.776116371	0.748541594	0.445281982	0.752887964	0.455220938	0.636103153	0.331412077	0.727872849	0.368387938	0.345870018	0.701513052	0.254803658	0.636126757	0.373912811	0.026839018
563.9699707	0.060950518	1.016601801	0.218447208	0.665777683	0.026155472	0.382342577	0.453342438	0.299901724	0.704810381	0.505134106	0.847314835	1.168577433	0.449321985	0.691238403	0.614216566	0.603205681	0.388650656	0.52212882	0.462857485	0.305675745	1.184328318	0.38572073	1.085317373	0.933954239	1.311774015	1.359448195	1.115113497	0.921726227	0.838043451	0.345036983	0.551380157	0.742072821	0.349194765	0.24228406	0.634803534	0.465942621	0.957881451	0.377581835	0.362419128	0.687218189	0.657142162	0.562825203	0.326576948	0.974599361	-0.00543642	0.494939327	0.273512125	0.228282213	0.014525652
566.0200195	-0.091932535	0.141822577	0.445887804	0.048411131	0.400661945	0.818628073	0.61933589	0.863687277	0.086421967	0.238045931	0.39317441	0.964930773	0.115014315	0.139331818	0.541753054	0.288164377	0.090219975	0.902637005	0.478133678	0.422876835	0.670579433	0.979285955	0.676772594	0.730089664	1.695219755	1.248956919	1.310662508	0.850504398	0.49429059	0.61552453	0.529286861	0.644344807	0.548016787	0.669872999	0.234817505	0.316147566	0.423674107	0.489015341	0.377553225	0.388721466	0.238280296	0.529054165	0.546031475	0.487008572	0.320322752	0.163096189	0.559084892	0.213136196	0.25340271
567.9400024	0.10640049	-0.301072121	0.079987526	0.561195374	0.069434881	0.340708494	0.508094311	0.312086821	0.575993776	0.467543125	0.746848345	0.764667749	0.397740126	-0.020525217	0.265307188	1.28504777	0.789117336	0.466136456	0.570364952	0.504750013	0.839602709	0.395730257	0.57036376	1.340011358	0.755936623	1.297879934	1.674701929	1.444824934	0.894904613	0.939612865	0.903122425	0.936570168	0.642220736	0.470021486	0.578083992	0.234978199	0.390784264	0.531873941	0.52688098	0.089990377	0.564875603	0.28813386	0.483986378	-0.205987215	0.259924173	0.215520859	-0.100506067	-0.113017321	0.087553978
570	0.330065727	1.175581694	-0.051745176	0.658608198	0.226622105	0.234968185	0.277011395	0.608221769	0.209335327	0.032725573	0.552443981	0.565067053	0.340359926	0.807451248	0.0127213	0.580801487	0.374152899	0.701406002	0.473733902	0.707393408	0.761584759	0.256197929	0.83224535	0.737438679	0.659213305	0.50035882	1.021436691	1.250666857	1.660397291	0.927461147	0.987615347	0.708207846	0.680173635	0.605564356	0.50464344	1.006476402	0.397298336	0.518143177	0.367037535	0.587522268	0.097466469	0.180167437	0.204772711	0.890906811	-0.113843679	0.150534868	-0.12441349	-0.280496836	-0.149921894
572.0200195	-0.170593739	-0.013580322	-0.001865864	0.160010338	0.312258244	0.508194923	0.487704039	0.667918682	0.254118919	0.297471523	0.963881254	0.651198626	1.16484046	0.251236677	1.301250696	0.437445164	0.32045722	0.006036997	0.824336052	0.669365883	0.925470591	1.261086226	0.759685755	1.566672564	0.762120962	0.160924911	0.744541407	1.097946405	1.084507704	0.597412586	0.803300142	1.154726744	0.565653563	1.080037832	0.268019438	0.598716736	0.537590504	0.860239029	0.653916836	0.676600218	0.567507267	0.667111158	0.179058313	0.143165588	-0.166788578	-0.002826929	-0.055447578	0.261604071	-0.267571449
574.0499878	0.660305738	0.443423986	-0.03455925	0.638180494	0.312092781	0.600958586	0.03844595	0.432577848	0.648075342	0.757595778	0.274830341	0.512077808	0.440927029	0.405300856	1.529692888	0.687567472	1.341114283	0.758532286	0.974092484	1.054177761	1.53567481	0.477794409	1.114736319	0.446401358	0.656174183	0.673785686	0.786062956	0.349398613	0.774034739	1.01958704	1.027320862	1.007851362	1.058211327	0.786523342	0.946522951	0.606709957	0.551011324	0.583209515	0.788378477	0.265961409	0.513983965	0.318234921	0.397408485	-0.002725124	0.016601086	0.352641106	0.050310135	-0.417967558	0.010365486
575.9400024	0.311948061	0.427777529	0.591989994	0.520153046	0.047512293	0.519506216	0.748280764	1.057959795	0.228654146	0.863783121	0.273445606	1.214071989	0.964648485	0.721787691	1.452076674	1.178241491	0.900751591	1.897438288	2.032000303	1.071122169	1.506920099	1.869714499	1.903112173	1.164632559	1.142304182	1.645559072	0.869056225	1.024514198	0.87312603	1.186345816	1.183154821	1.126578569	1.266394377	1.313890219	0.947112799	1.168361425	1.177486658	1.134406805	1.083668232	0.620538712	0.747630835	0.037580967	0.211111546	0.158372164	-0.597726107	-0.285683155	-0.386369944	0.00502491	-0.387619019
577.9699707	0.234403849	0.281817198	-0.048185587	0.74485445	-0.031455278	0.329562664	0.843612671	0.185048103	1.240834951	0.401909351	0.864547253	0.826234579	0.73465395	1.027453423	1.91570878	1.433047056	1.061418772	1.492696524	1.053060293	1.471226931	1.165013075	1.422917128	1.324107885	1.731435061	1.434764624	1.069676399	1.203822851	1.195288897	1.235233068	1.187273264	1.101636648	1.039426088	0.640020609	1.010772467	1.205314398	1.159085989	1.228202105	0.998448133	1.191770792	0.474508524	0.538272381	0.218379021	0.286152363	-0.376507044	-0.70332408	-0.370089054	0.011784315	-0.53962636	-0.460851669
580	0.264023066	0.321603775	0.292707443	0.256229877	0.695085049	0.538151026	1.033960581	0.405042171	0.3659513	0.893050194	0.921912909	1.336974859	1.640371084	1.259968996	1.598401308	1.288302183	1.886470556	1.808165312	1.886308432	1.533451796	1.793161154	2.082321405	2.465111017	1.842008352	1.88182044	1.585847616	1.873403311	1.483695269	1.247043371	1.183715582	1.243837118	1.097645998	1.072371244	1.491677046	0.92408371	1.197978258	1.202631235	1.083366871	1.123569727	1.18599534	0.553859472	-0.038244009	-0.144222498	0.152059317	0.070871353	-0.387930155	-0.630380154	-0.337745428	-0.248821735
582.0499878	0.362505913	0.384462357	0.681044817	0.843678951	1.064255238	0.729673862	1.429131746	0.899048328	1.202943563	1.223196268	1.232554197	0.905417919	1.833392382	1.848065615	1.953886747	1.678469419	2.486056089	2.074558973	1.99543643	2.834874392	2.760047197	2.140777349	2.306286573	2.923974752	2.13202405	1.974714041	1.963876486	2.058012724	2.110273123	1.646032095	1.784978151	1.287055254	0.999595404	1.020999908	1.016944885	0.965749502	1.375547647	1.341413736	1.616115332	0.917519569	0.777800798	0.034355879	-0.04322648	-0.387629509	0.442773104	0.07361722	-0.133605003	-0.351044893	-0.288325548
583.9699707	0.427991867	0.634338856	0.528294563	0.722645998	0.307609558	0.64228487	0.914707661	1.252487421	1.329716921	1.024695873	1.504077673	1.405424356	1.556071043	1.765621901	2.014704466	1.683296919	1.848532438	2.50516963	2.933679342	3.241263628	3.011321306	3.308480501	3.304461718	2.630629778	2.975850821	3.597234964	2.801371813	2.631993532	1.887766123	1.674591303	1.622686148	1.783097029	1.512334108	1.224914789	1.227449656	1.341328382	1.166579962	1.295336485	1.074990511	1.330543756	0.546309471	0.459130764	0.503886461	-0.101633072	0.284536123	-0.322149992	-0.405656576	-0.685875416	-0.384195805
586.0200195	0.802942514	0.675090551	-0.056311369	0.428973436	1.473851442	1.165477514	0.997101307	1.645111799	1.140690565	1.35939765	2.005611658	1.148153067	2.063874483	1.660574198	2.358178854	2.762233019	2.707456827	2.201492071	3.225496054	3.70353055	2.871558905	2.592341661	3.841091394	3.421386003	3.299335241	2.859075785	2.938720465	2.478136778	2.416968107	2.503183126	2.410259485	2.122539282	2.085225821	2.095062971	1.90694356	1.928184271	1.711065054	1.70817256	1.325761557	1.585847139	1.406426191	1.043008089	0.355023623	-0.017585754	0.74808836	0.132909298	-0.234008312	-0.603937864	-0.454199076
587.9400024	0.791484356	0.847121	1.295503378	0.992922544	0.519111633	0.948457241	1.191814184	1.35901475	1.045570135	1.279285669	1.379502058	1.549073458	1.736152411	2.373610735	2.969164133	3.15412879	2.508746386	3.107183695	3.869253397	2.788953066	2.799334764	3.245395899	3.970290422	3.138355017	3.570556879	2.620606661	3.177078485	2.547663927	2.577455282	2.567700624	2.308101892	2.807342291	2.291517496	1.819166422	1.57682538	1.999755144	1.830353498	1.774760962	1.678739309	1.533875227	0.970845222	1.240900278	0.728091478	0.689972878	0.238143444	0.348627567	-0.351833344	-0.435018301	-0.575711966
590	1.221193075	0.970319986	0.584817171	1.070526123	1.432056189	1.367419958	1.228244543	1.336071253	1.9253304	2.204802275	1.924094915	1.695313692	2.212651014	1.437402487	2.135636568	2.961781263	2.511931181	2.248829126	2.476953745	2.693812132	2.538668394	3.070288897	2.587230444	2.798859358	3.338526011	3.016305208	3.40217948	2.866615057	2.615626574	2.743313074	2.463660479	2.676068068	2.483813524	2.552201986	2.704391718	2.177373171	2.246176958	2.401191473	1.899702787	1.785438776	1.142451525	0.521509647	0.930541754	0.694056988	0.631593943	0.528631449	-0.032236576	-0.142385006	-0.689846516
592.0200195	0.917802572	1.105228662	1.053983212	1.053565025	0.823745489	1.07026124	1.237676382	1.976771593	1.793350935	1.518130541	1.556334257	2.102688074	2.24208951	2.096957922	2.797730684	2.326143503	2.781841993	2.473562002	2.961377859	3.721015215	2.621296167	2.6252563	2.676415682	3.171929598	2.943575144	3.013268232	3.132202387	3.004368544	2.109114408	3.053411722	2.128947496	2.557299376	2.689954996	2.062360525	2.500332117	2.419707537	2.482220888	2.045311689	2.1057055	1.186074495	1.460802794	0.731189966	1.175800562	0.530565023	0.625653744	0.600550175	0.018631697	-0.086590767	-0.366571188
594.0499878	0.58609128	0.976528883	0.978212357	1.004040003	1.475463152	1.496595144	2.135098696	1.446778059	1.701556444	2.082109213	2.199891806	1.960270166	2.41340661	2.512284994	2.787972212	2.21108079	2.743069887	2.480297327	2.559275866	3.092309713	3.316981554	2.631192923	2.499629259	2.853464365	3.139280558	2.277406931	2.585759401	1.716053247	2.950589418	1.553512812	2.282744169	2.316665888	2.292922258	2.321894407	1.951717138	2.242747545	2.071041822	1.983424902	1.835724115	1.134569883	1.438601732	0.458661556	0.546380043	0.241582632	0.162706852	0.259377956	0.517756462	-0.154085875	-0.667274952
595.9400024	1.233086824	0.838558197	0.621583939	1.914408922	1.642911196	1.978061438	2.297070742	2.251540899	1.741896868	2.822943926	2.007738352	2.782333136	2.858274221	2.442011595	2.938850164	2.365921259	2.06334424	2.043929338	2.622175455	2.10556531	2.922889471	2.448765039	3.38727355	2.428517103	2.120979548	2.047242403	1.533633471	2.180433512	1.933451414	2.369623899	1.996504068	1.54432416	1.648011923	1.929703951	2.074981928	1.80602622	2.258037329	1.421652555	1.640136003	1.536437273	0.70883894	0.367803574	0.255458355	0.069659233	-0.118162155	-0.281163216	-0.500068188	-0.23755455	-0.375745535
597.9699707	1.932924509	1.919302225	2.387454271	2.267604113	2.688129187	2.945739508	3.145403624	3.038097143	2.958170176	2.910743475	2.368532419	2.666200399	2.551397562	2.561458349	3.262594938	3.091585875	3.189424276	2.802458048	3.014536619	2.199230433	2.285979033	2.522378206	2.47695899	2.263406515	2.360479116	1.951655149	1.414281607	1.765516996	1.927737951	1.781723738	1.635976076	1.726718187	1.313395262	1.565863848	1.503559828	1.208403349	1.654306173	1.062089443	0.678592682	-0.032949924	0.331084967	-0.057890177	0.275073528	-0.384689808	-0.249019384	-0.375036955	-0.613650084	-0.243906021	-0.394860029
600	3.256537199	2.529965162	3.38973403	3.199120283	3.668050051	4.367058754	4.207614899	4.35401535	4.456733704	4.475816727	4.822352409	3.727642775	3.932214022	4.174236298	3.668669939	4.015584946	4.4460392	3.918524981	3.618932486	3.736149549	3.009341478	3.348364592	2.658905268	3.342909575	1.863523722	2.395977259	1.999280214	1.323621988	1.916836977	1.669430971	2.043442011	1.334344625	1.072247267	1.442723513	1.597161055	1.669775724	1.188152552	0.935990095	0.808964014	0.725307703	0.193839312	0.021281004	-0.250188828	-0.512548923	-0.188649178	-0.526010275	-0.676710844	-0.905616999	-1.137829065
602.0499878	4.771444321	5.384922028	6.589742661	5.640518188	5.66710186	5.932231903	6.700499535	5.991374016	6.208410263	7.436495781	6.059876442	7.637600899	7.399720192	6.485749245	6.330166817	6.006668091	5.289445877	5.480799675	5.0906744	3.583313227	4.347507477	3.93460393	3.649871588	3.280855894	2.924485922	2.499706507	2.608965158	2.071307421	1.657383204	1.925566435	2.259838343	1.86264348	1.345849752	1.224002123	1.459581137	1.359458685	1.168190241	0.933586836	0.980561733	0.157083273	0.183773756	-0.581612349	-0.475721359	-0.536380291	-0.513729334	-0.596911669	-0.719689608	-0.525478125	-0.690712929
603.9699707	7.786629677	9.581399918	9.619778633	9.416881561	9.85990715	8.861104012	10.49172878	10.52934647	10.82975864	10.40131187	9.639718056	10.30949593	9.445130348	10.36351585	10.78050995	9.5636549	9.239869118	8.168527603	7.221770287	7.452261925	6.667423248	5.996481895	5.827413559	4.819654465	4.579284668	4.095031738	4.108834267	3.503989935	2.959656477	3.034061193	2.354645491	2.499134779	1.923261404	1.648670912	1.526865721	1.45284152	1.04749918	1.223096609	0.975291252	0.90654707	0.440770626	0.488776207	-0.155941248	-0.130934715	-0.404216051	-0.405333281	-0.839829683	-0.693943262	-0.578635931
606.0200195	12.62708473	14.36471844	13.7063818	15.29947186	15.42512989	16.27986336	15.52224827	15.57324123	17.49565887	15.08829403	16.44636154	18.32509041	16.47551346	15.9576292	15.69429874	15.67244816	14.02561855	13.27343082	12.22451305	11.27560139	10.46704292	9.021033287	8.486564636	7.154254913	6.940631866	6.089548111	6.15508461	4.633216858	4.219389915	2.969545126	3.375435591	3.561355829	2.635488749	2.831490755	2.433721304	2.290330172	2.410696745	1.369000673	1.565496206	1.091302156	0.988610029	0.055708647	0.157511473	-0.195796967	0.044014454	-0.553029537	-0.390887737	-0.550338268	-0.560440302
607.9400024	17.32565308	19.41038132	20.05201912	21.36430931	23.16235733	22.57174301	23.03717041	23.28404808	25.32499313	25.14710999	25.17274284	23.43265343	24.59763718	23.60510063	21.37036324	21.00938606	20.68118858	20.75066185	18.50619888	16.36296844	15.85983562	14.25786495	12.18378067	10.39067459	10.0339241	8.492843628	7.834028244	6.845387459	6.508856773	5.830320358	4.782042503	4.510826111	4.372383118	3.592069387	3.413549185	3.275796175	2.904374838	2.067820311	2.013239622	1.564914465	1.519148588	1.025592804	0.116626501	0.582129955	0.264723063	-0.224727869	-0.076690912	-0.258250475	-0.63036561
610	27.75626945	29.48279381	32.45319366	33.47635651	35.42978287	36.09448624	36.79410553	37.62863922	36.37400055	37.33600616	34.97560501	35.65054703	35.28548431	32.95489883	32.01216507	32.80812836	31.24079704	28.49378967	28.62074089	25.56760979	23.56534767	20.32781982	18.72305679	16.75213051	15.86415386	13.40324116	11.96085739	10.73357964	8.738755226	7.466943741	7.122387886	7.111585617	6.480856895	5.092364311	5.548998833	4.477209091	4.223501205	3.460571527	2.79138732	2.173556089	1.811658621	2.104193449	0.876697302	0.812383175	1.414903879	0.989937782	0.861577988	-0.060357094	0.026847839
612.0200195	40.66686249	41.85321426	41.586689	47.58010101	47.19800568	50.03126907	49.62913895	49.8205986	52.46912384	52.60406494	50.2498436	50.71337509	50.4450798	47.13144684	47.18431854	45.59825516	41.25568771	41.58229065	39.09486389	34.7825737	33.18258286	29.36713219	26.41670609	24.49750519	22.89593887	18.35280418	15.9335165	14.3946104	12.89100647	11.59053898	10.21412754	9.600237846	9.462236404	7.406357765	7.510656357	6.068525314	6.085689545	5.036556244	3.974073172	3.696400404	3.094001532	2.059311152	2.056980848	1.59920907	1.682142496	0.846463203	1.036908627	0.612498522	0.489016056
614.0499878	53.28869247	56.78712463	56.62778854	59.6879425	62.00025558	64.13845825	64.28600311	64.79246521	68.45541382	66.13275909	64.94359589	64.77338409	63.62675858	63.39101028	59.10058594	56.69766235	54.81126785	53.59614944	49.57252884	45.81352997	42.71849442	36.61996841	34.83382797	31.40014458	29.87636375	24.9982605	20.86309242	19.45970535	17.09354019	16.04469109	14.39823627	13.01062393	11.06414413	11.12097263	10.14373398	8.439718246	7.692321777	6.353668213	5.78394413	5.146865845	4.302614212	3.995505095	3.262999296	2.260318041	1.983214617	2.169847727	1.708025694	1.009806871	1.045241833
615.9400024	66.16534424	66.57958984	70.31842041	72.24066925	74.63656616	77.76650238	77.98254395	84.18361664	81.60108185	80.04400635	79.03847504	77.69213104	78.47368622	79.57995605	73.83073425	73.94072723	68.7519989	65.26165771	61.98890305	55.67962646	49.26370621	47.75449753	44.62927628	39.56467819	34.57610321	30.93061638	26.27916145	23.54581642	21.01817131	18.80081367	17.60269165	16.13112831	14.52132702	13.03756523	11.95346165	10.71668911	9.558465004	8.148760796	7.181775093	5.645730019	5.649274826	4.429234505	4.256432533	3.536950827	3.470844507	2.630727053	2.368282557	1.645004988	1.036464453
617.9699707	70.86740875	77.19241333	77.76210785	81.56800842	84.73255157	91.12539673	91.10314178	91.41769409	93.54768372	94.70037079	90.39749146	90.6217041	92.43445587	86.25845337	86.25294495	83.18105316	77.75769043	75.11408997	72.70957184	64.48452759	58.99811172	54.40967178	49.20318604	44.98430634	40.60222244	36.16960907	30.53469276	26.67137718	24.67879486	23.04210091	21.12598801	18.75257492	17.80451012	15.47954655	14.23517704	12.49440765	11.63481522	10.39829159	8.628358841	7.676586151	6.941761017	5.34323597	4.736082077	3.554558516	3.71313405	3.561021566	3.292399645	2.376865625	2.049280405
620	75.42726135	76.85958099	83.02685547	87.91252899	90.93765259	94.23737335	94.44431305	95.36997986	98.6414032	96.30342865	96.76629639	94.90412903	96.63973999	90.7334671	91.24786377	85.83083344	82.45858002	79.92342377	74.15455627	68.1938324	64.7855072	58.30237198	52.14645767	45.68592453	41.79034042	36.44710922	35.02325439	30.55704308	27.02305222	23.94684982	22.63534927	20.50006676	17.71530151	16.29675293	16.19809914	14.24518681	12.11954689	10.85604858	10.06365204	8.532619476	6.98637867	6.249976158	5.463982582	4.661848068	4.718751907	3.152823687	3.063956976	2.616466284	2.286621809
622.0200195	75.74642181	77.76178741	79.96640778	87.13664246	87.78777313	91.73806763	95.18684387	96.8968277	93.88078308	96.68579102	98.14627075	95.89512634	95.97377777	88.92285156	89.73349762	86.24613953	82.22515106	80.41498566	74.14175415	65.69806671	64.64163971	58.87608719	54.1451149	48.01647568	44.10127258	39.31649017	35.18190384	30.79942131	28.22279167	26.52408981	23.3940239	21.19248772	19.56808281	18.23541641	16.9000988	13.89216328	13.63697338	10.98840809	11.28161621	9.993747711	9.023853302	6.605259895	5.812031746	4.882376671	4.207905769	3.802984476	3.63619113	2.449507952	1.864683867
624.0499878	70.79409027	72.27767944	75.14161682	81.39543152	79.25608826	84.75743103	84.69623566	88.01952362	89.93218994	88.09810638	89.75379181	84.99778748	86.13787079	83.92498779	82.06695557	81.51399231	79.07963562	73.65752411	69.78901672	63.94172287	60.45969009	55.33469009	55.29031754	46.94839096	42.94847107	39.49151611	34.49002075	31.38480186	28.70755005	25.77261353	23.5553894	21.71263504	20.18885422	18.86433601	17.10618019	15.3667078	14.0680685	12.68217564	11.45810413	9.226241112	8.720309258	7.383162498	6.907930374	6.321070671	5.328345299	4.865974426	3.623219728	3.15140748	2.356987238
625.9400024	65.09979248	64.45336914	68.39875793	71.09927368	73.82025146	75.28372955	74.76890564	78.99455261	77.77796936	75.64196777	81.79224396	79.9732666	77.17388916	75.89594269	75.4855957	74.72645569	71.1825943	68.19417572	63.32016373	60.54759598	58.13230515	52.15702438	51.46276093	48.44046783	41.52050781	37.62669754	33.75470352	31.23313713	29.53710365	27.0491066	23.85336876	23.68208885	20.93764114	19.00625992	18.55245209	17.67701149	15.05907536	13.8563261	11.47352982	11.34114075	9.812479973	8.439369202	7.551578522	6.296541214	5.257761955	5.152499199	3.932160139	3.097523451	3.150389433
627.9699707	56.20508575	57.26438141	59.4624939	62.91846085	65.07151031	66.12173462	68.27833557	71.48448181	71.21570587	72.83531952	76.3120575	70.47229767	71.86107635	69.57902527	69.87032318	67.53916931	66.07033539	62.13584518	63.05031967	59.44571304	57.02500916	53.28110504	49.20544052	48.42249298	45.8174324	40.08734131	36.47945786	34.53841782	31.3789463	31.73391151	28.36705589	25.79204559	26.06340408	23.59177208	21.1468029	19.77552795	18.18306923	16.1763401	15.42385006	13.25921726	12.11817837	10.70856476	8.535048485	8.106110573	8.017649651	6.122673988	5.072360992	4.959506035	3.530731916
630	50.80465698	54.78305435	57.16200256	59.70749283	59.39196777	63.38312912	65.76817322	64.92314148	66.12251282	66.4189682	67.18689728	68.11426544	67.60526276	68.39015961	67.23453522	66.47733307	66.99475098	67.21381378	62.88313675	60.65312958	61.95897293	58.33563614	55.11829376	52.38492203	47.9100914	46.12117386	45.15632248	41.83856583	39.46884918	37.79395294	35.66563034	32.80155563	30.60458183	28.84465599	27.67596626	26.89687729	24.0799408	21.65707397	19.2815876	17.00577736	15.0287466	13.26721859	12.01579762	9.621564865	9.571359634	9.150791168	7.715301514	6.52099514	4.923583984
632	52.25397873	50.63730621	54.55130005	56.15929413	61.31864548	60.57286835	61.29101181	65.57831573	66.23300171	65.20389557	65.60337067	68.54652405	69.94166565	69.82098389	67.90335846	69.7545166	70.2949295	69.88273621	68.34072113	65.79232025	64.70565796	63.6771965	65.83181763	61.68658829	57.06079865	53.20661163	52.65773773	49.23963928	45.98654175	44.22648239	44.17952728	41.24786758	38.2106514	36.21207428	33.91054535	31.89993095	29.1061573	26.15338135	23.92942047	22.75734329	20.17430878	17.64867401	16.26265335	13.64371967	14.03639507	10.78489017	10.04023743	9.135705948	7.626919746
634	49.18310928	51.12747192	51.6207695	53.5377388	56.68986893	58.63636398	58.18708801	59.2661171	61.60960007	60.82880402	61.48257828	67.86687469	64.68212128	64.8653717	66.83603668	69.52584076	66.62814331	67.78217316	67.76136017	68.94664764	64.95309448	64.48482513	66.44317627	60.92167664	60.72340012	55.89793777	53.7955513	50.23908997	49.114254	46.66619873	46.08598328	42.77434921	42.04874039	38.81835556	37.83044815	35.25265121	32.22751617	29.87376976	27.60062981	23.28551483	21.60486221	18.71626091	17.23754311	15.32334614	13.79072094	11.75859928	10.48922825	9.948861122	7.471538544
636	42.68453217	41.95180893	46.33057785	48.0004921	49.47543716	50.63301086	51.54873276	51.13388443	52.23745728	56.1157341	55.04353333	57.29419327	56.20711136	58.75828934	58.95936203	59.83118057	61.00109863	61.33958817	61.27483749	59.50294495	58.52292252	58.13724136	58.5048027	55.01684189	55.17236328	52.18990326	48.21775055	49.42584991	45.06736755	43.93483734	40.70599365	39.95982361	37.56497192	36.25185013	34.21354294	31.4015255	29.25560951	28.23156357	25.01179123	21.24111748	19.77028084	17.01594162	15.75832653	13.33212376	13.09398937	11.54181099	9.289608002	8.435709953	7.569115639
638	33.6428833	35.77505493	37.66880798	37.56931686	38.11933136	40.38677216	38.43867493	42.782341	42.39157104	44.9330864	44.61215591	45.95667648	45.67661667	45.5573349	47.65057373	48.11769104	49.17351913	47.52802277	48.98405075	45.67391968	46.42141342	46.83642578	46.80370712	44.2635498	43.14876175	41.34043121	37.90116882	37.5583992	37.21278	34.04963684	33.47408295	32.24491119	30.13887215	28.8164196	26.10168266	25.42754364	24.07640839	22.26126289	20.0548954	17.15445328	16.09523201	13.89787006	12.04296112	10.53743076	9.349573135	8.844619751	7.775132179	6.750527382	5.578865051
640	25.79587555	27.59321976	28.17201614	29.29136086	28.91453171	31.1984272	31.97514153	31.3477726	34.07027054	34.41796494	34.50060654	34.87944794	34.31229401	37.32507324	36.34786606	36.76199722	35.36256027	35.13971329	38.25381851	35.59127045	33.91574097	34.74294281	33.98508072	32.97472763	31.37994194	28.95194435	28.26400566	27.6786499	25.98659515	24.38676643	24.01152611	21.8576355	21.12644005	19.82979774	20.19709587	17.36117935	16.36686516	15.54084682	13.45576954	12.4062233	10.4732132	9.862407684	8.975575447	7.412528038	6.346262932	5.807501793	5.809624672	4.610201836	3.516526461
642.0200195	20.94072723	21.98135948	21.83827019	22.73982048	24.5348053	24.56336784	24.70474052	24.69787598	27.59804535	27.84451485	27.86050987	27.026577	27.33995056	28.89120483	27.64945221	29.63776207	28.80636787	28.64577484	28.76647377	27.00156593	27.82047081	25.51008415	26.95538139	24.18058777	23.73877525	23.05006981	22.7870121	20.98836708	18.86384773	19.11065674	17.25236511	16.11712456	15.15189838	15.46492672	14.28768444	13.27199078	12.29650402	11.00755119	9.813153267	9.117471695	8.045874596	6.3332901	5.373101234	5.189604759	4.184923172	3.866597414	3.224091768	3.140089273	2.314347029
644.0499878	18.0095253	19.52777481	18.57638931	19.82257843	21.53445625	20.07750702	21.23413658	22.86250877	21.49267578	23.64150238	22.53822708	22.84827042	24.07507324	22.40958786	23.32713318	23.3425808	24.34521103	23.73682594	22.53494263	22.75580788	22.63742828	21.23209763	21.28036118	19.06062698	17.82079887	16.97747231	16.9443512	15.74657345	14.35330105	14.34343815	13.15577793	13.5352869	11.71762943	10.53142071	11.05860901	9.526719093	9.286049843	8.374763489	7.229592323	6.14455986	5.78933239	3.951140165	4.436280251	3.514908075	2.841353178	2.659355402	1.879579782	1.846531153	1.091223001
645.9400024	14.85557842	16.25367928	17.56049728	16.89075851	18.3055954	17.88503075	18.30107689	20.95127678	19.60762978	19.67390442	21.0327816	19.13942909	21.0542984	20.49330711	20.27689362	20.11346054	21.07572556	19.47431374	19.80330467	18.35756302	18.87464142	16.58826447	16.69018936	15.23840046	16.07813072	15.51770878	13.16742229	12.97062778	11.76206303	10.47280693	10.42448902	10.08405495	9.347626686	8.567346573	8.269331932	8.294009209	6.748365402	6.62699604	6.217973709	4.827124596	4.145103455	3.196146727	2.789157629	2.288757086	2.091892004	1.607241869	1.190860033	1.113549471	0.747556686
647.9699707	12.87521362	13.15411282	15.74246502	15.62462521	15.10659695	17.28920746	17.90983391	18.05844688	17.77721214	18.55281448	18.64334297	17.66405869	18.13674164	19.29816055	16.73386002	19.10673141	17.13403702	17.34357643	15.80604267	16.77594185	14.8427	14.16119099	14.98459148	13.18526173	12.02120113	11.39576149	10.44340038	10.39739037	9.516088486	9.475893021	8.73671627	8.060576439	6.94453907	6.645611763	6.490826607	6.203177452	5.941656113	4.70987606	3.934385061	3.538657427	3.255968809	2.288094759	2.099335909	1.842185736	0.937121868	1.004067898	0.556464911	0.323830128	0.204697371
650	14.11723995	12.88994503	13.99367237	14.3836031	16.30135536	16.48357773	16.51246834	16.71375847	16.30841637	16.29764938	16.55313492	16.80436897	16.96027565	16.96695518	16.69974136	16.51491547	15.86463833	15.60748959	15.55118847	14.20706272	14.26897335	12.69139767	12.54484081	10.36050892	10.24863625	9.912671089	9.849214554	9.499248505	8.568407059	7.351742744	6.416432381	7.193359375	6.384999275	4.967113495	5.218584061	4.132580757	4.7884655	3.901211023	3.4692204	2.485642672	2.386470079	1.461089373	1.415359735	0.775826216	0.223404884	0.921251059	-0.429227829	-0.166250944	-0.090778589
652	12.44278526	11.79674625	13.40797901	14.50459576	13.64383221	15.29853916	16.89758301	16.06516075	14.94486332	16.63105965	16.41600037	15.12909603	14.88827991	16.33262825	16.91119576	14.7852602	15.65809155	15.12120724	12.89616108	12.87187767	12.54787731	11.4608326	11.57538033	9.792257309	9.726129532	9.028248787	6.888076782	7.255217552	7.13350296	6.352334976	5.445685387	5.417654037	4.477461815	4.254248619	4.964720726	4.008057594	2.999999762	3.113971949	2.973030806	2.535922766	1.758503199	1.867146254	0.511623859	0.494678259	0.456252575	0.555723667	0.139635086	-0.614501238	-0.39760828
654	9.727116585	12.82005501	13.12793636	12.49676037	14.01077557	15.33448887	15.40380192	14.59024906	16.01603508	15.62196636	15.84521961	14.2413168	14.87272549	16.36303902	15.19671345	14.022439	14.31393909	13.36116505	12.54359627	11.31968307	11.95027542	11.06261063	9.817517281	9.130034447	8.480534554	8.393008232	7.244385719	6.593214035	6.117185593	5.270151138	5.529397011	4.618037224	3.864997149	3.546802759	3.085667372	2.698182344	3.433388472	2.157518625	1.962312937	1.609084368	0.809069395	1.006564856	0.911123276	0.352353334	-0.09174943	-0.141662359	-0.348273754	-0.99911046	-0.958124161
656	13.16076565	12.31855202	13.01149368	12.95872116	13.99163723	14.81227589	15.16575909	15.08430767	14.71960545	16.62204933	15.68420124	15.30045986	14.75328541	13.83179379	14.83299923	14.10245419	13.22338772	13.15472317	12.9479847	11.55634022	11.38339424	10.1771965	10.60908413	9.275085449	8.179724693	7.8965168	6.059288025	5.671096802	5.781844139	4.773965836	4.605725288	4.395789146	4.291027069	4.008219719	3.307270288	2.780081987	2.118540525	1.664604902	1.665368319	1.068894625	0.812198162	0.516974211	-0.156155825	0.073371649	-0.026605129	-0.497850418	-0.900586128	-0.533814192	-0.611451626
658	11.88131046	11.87911797	12.81254673	13.0695715	13.86926365	15.01844692	14.11532879	15.70916653	15.95356274	14.10591412	15.59286976	14.86534595	16.00390053	14.4897337	14.26182842	13.47402859	13.01564884	13.71258831	12.23569107	11.94032764	11.51384163	10.78215694	9.003271103	8.682014465	8.282586098	7.006721497	6.699140549	6.433298111	5.790957451	4.728199005	4.543380737	3.710013628	3.069145918	3.296723127	2.834370852	2.538140059	2.059226274	1.952241182	1.580542326	1.237417459	1.292214632	0.642548561	0.238254786	0.056123018	0.108531237	-0.25418973	-0.368633747	-0.650477409	-0.778203249
660	11.61895466	12.85218525	14.1721735	13.64526081	13.4332304	14.8336935	16.58418465	17.36923218	18.14351082	16.49447441	15.22514248	15.83513355	15.44559765	14.29111004	14.93185139	14.66128445	14.7021265	14.79184055	14.2599287	12.9968996	12.01699734	9.865268707	10.45784664	10.1372757	7.675431252	7.526339531	7.013754845	6.127842903	5.448507309	5.060506821	4.425374985	4.091524124	4.05489254	3.440835714	2.632502794	3.231562853	2.715643167	1.576113939	1.571140051	1.553081751	0.89275527	0.820884228	0.723807096	0.00827837	0.009146214	-0.846499205	-0.588422298	-0.941109061	-0.975673318
662	13.1842947	13.51230145	14.23798466	14.34053516	16.22472191	15.87358952	15.7676878	16.78787994	16.86057281	17.1770668	16.92925453	17.34041405	16.16683578	17.23611832	15.03538227	14.7789011	15.11329365	14.34547138	14.33160686	12.82030392	12.39104176	13.05873966	10.59978485	10.33489513	8.263632774	7.568822861	7.04583931	6.004444122	6.044053078	5.282268524	5.07591629	4.577842712	4.448244095	3.946329832	3.187021971	2.862067461	2.591976404	2.084201097	2.201606989	1.314479589	0.945444345	0.717130184	0.393494606	0.023320436	-0.398262739	-0.253249168	-0.496307135	-0.433864117	-1.159207106
664	14.12179279	13.87778378	15.48643589	16.35509109	16.87191391	16.75117302	18.43220901	18.96498108	17.39416122	17.90699005	17.47618675	18.47180748	17.04638863	17.1439991	17.74593735	17.87009621	16.12856865	14.83092594	15.48021984	12.66876125	12.47718334	12.30062389	11.00514412	10.89211845	9.077135086	7.95565033	7.987360954	6.652780533	6.448477745	5.753251076	5.392285347	4.75979805	4.281312943	3.877602339	3.725171804	3.114792109	2.235440969	2.461169958	2.059065104	1.055710793	1.210069418	0.49584794	0.792548656	-0.141042471	-0.0597229	-0.421322346	-0.329550028	-0.611900806	-1.002700686
666	14.62488461	15.7314043	16.72696114	17.58687592	18.71710777	16.35424232	18.61397934	17.87644386	18.22088051	19.48025513	19.51032257	19.19974327	20.55794907	19.24323845	17.92978859	16.80283546	18.32389069	16.89541435	15.69818211	13.87843609	14.25248814	12.43014812	12.22505283	11.59817123	10.67952728	8.635184288	8.725892067	8.305934906	6.780438423	6.382515907	4.982683182	5.12411499	4.600301743	4.360714912	3.963373423	2.66489625	2.802956343	1.674496889	2.01592803	2.022881269	0.883022785	0.804050922	1.03604269	-0.012989283	0.200519323	-0.251499176	-0.21158123	-0.718307734	-0.793625116
668	15.75210285	16.22530556	17.77199745	18.06824112	17.2712326	19.14939308	18.28409004	21.75637627	21.91707611	20.705616	20.99734116	18.3249321	19.05135918	19.31542397	19.77776146	19.30433083	18.27070427	16.46003342	14.96732426	15.22421169	14.84522724	13.93540859	12.75110149	10.09608078	10.65198326	9.701404572	7.798444748	7.525370598	6.643489838	6.200080872	5.629193306	4.717340469	4.595160484	3.81174016	3.952249289	3.226733446	3.407966375	2.244082689	1.872536421	1.875297785	1.463541269	0.905483961	-0.066525221	0.500797987	0.163175821	0.096860886	-0.670168877	-0.354450464	-0.821707487
670	15.71375561	17.56638908	18.05254555	18.94200325	19.09498596	20.87338448	20.57606888	19.98797035	21.00896645	21.08820915	21.31450272	19.32945061	19.93710518	20.1305809	18.96636772	19.13809776	19.1301899	18.49031258	16.58677864	15.78959179	15.47910595	15.03551388	13.11031628	11.77160645	10.46841335	8.836152077	9.064910889	7.150484085	6.443878174	5.900178909	5.66242218	5.133859634	4.804728508	4.547881126	3.701876879	3.301247835	2.974080324	1.929968119	2.542988062	2.377910376	1.085314274	0.271097898	0.337180376	-0.029676199	0.000358582	-0.167642117	0.10152626	-0.71637702	-0.770159245
672	18.50288582	17.3273201	18.21587372	18.78493118	19.91310692	20.64860916	22.7225647	21.81975746	22.72721672	23.26373482	23.72136879	20.72943687	21.19605827	20.24684906	20.78762627	21.0547924	20.3243351	19.41800499	17.47486496	16.72836304	13.47069645	14.09980869	12.96799564	13.2710638	10.67732906	9.740116119	8.666231155	8.122735977	7.219799042	6.696483612	6.04941082	5.300379753	4.400749207	4.031502724	4.100634575	3.231614828	2.966714144	2.234379053	1.779234648	1.709970713	1.562438726	0.760224581	0.433192968	0.298388004	-0.120414734	-0.262243748	-0.670979977	-0.464031696	-0.687622547
674	18.69042969	18.05577469	19.56339836	21.03355789	22.59510231	22.13684464	22.82567215	23.36394119	24.15694046	24.0324192	22.95145798	22.58155632	23.28736496	23.1241169	22.05100441	20.94390297	20.70685959	19.74713516	18.99799919	17.79860878	14.95401478	14.70739651	14.67733288	12.56126976	10.16296768	9.951974869	8.511110306	8.190309525	7.230566978	7.254536629	6.24061203	5.856348991	4.954030991	4.558697701	4.212306976	3.373955488	3.029056311	2.517263651	1.902481318	2.279040575	1.213407755	0.921407223	0.460011244	0.103060007	-0.120519876	-0.065782309	-0.370294333	-0.326277018	-0.352189064
676	19.63748741	19.1964817	20.0608654	21.9903698	23.02987289	20.9628582	24.35630798	24.67248154	24.57146835	25.0587368	23.55617332	23.34757805	23.20769501	24.08508682	23.37366295	22.24012756	20.47786903	21.32196617	18.98362541	17.33369064	16.66931534	16.15305138	14.20175076	14.14955997	12.81997871	9.71293354	9.62946701	8.936192513	7.45167923	7.29718399	6.567877769	6.135964394	4.939112663	4.487110138	3.881440401	3.874149084	3.564124346	2.738149881	2.738683939	1.774492979	1.216646433	0.648806334	0.502731562	0.22261548	0.064418077	-0.4376297	-0.5594244	-0.726338387	-0.765890837
678	20.41348839	21.02326775	21.34972763	21.50137711	22.72018051	23.51597404	23.82511139	26.03163147	25.78841972	25.20241928	26.74892616	26.77095413	25.96578598	24.15054703	23.94988632	23.34791183	21.13727188	21.8068924	21.70335007	20.16768456	18.213274	15.07065868	15.84720325	14.39233685	12.46142769	11.35615253	9.679765701	8.873362541	7.529945374	7.79204464	6.919664383	5.768010139	5.812212944	4.417496681	4.975361824	3.815283537	3.506506681	2.628165483	2.68110013	2.157789469	1.68438077	1.436688662	1.169594526	0.184206247	0.31981492	-0.175090551	0.132800579	-0.219626904	-0.364200354
680	21.05189705	21.35021973	23.18531799	23.74543381	25.16676331	26.15673828	26.12116241	25.57670212	28.16030121	27.2334919	28.26301575	29.46612358	25.99368286	26.04187012	23.87806892	25.73328209	22.41496658	24.02232361	22.39307785	22.06692505	19.52724838	17.44359589	15.57412243	15.96120358	13.16182613	12.71483231	10.86369419	9.410148621	7.900377274	7.562785149	7.251303673	6.719909668	5.663516998	4.37683773	4.825644493	4.159495354	3.793103456	3.031224489	2.836797953	2.394371271	1.917591333	1.144393206	1.245282888	0.774350643	0.53053093	0.411762476	0.023722649	-0.571920633	-0.133823872
682	22.04898643	21.5237751	22.60169411	24.47017097	26.92163277	26.06086349	27.88492203	27.37684631	29.81944847	28.74121666	26.75831413	28.47126389	28.82275963	26.9840889	25.88387299	25.81659508	24.67371941	23.77507401	22.29539299	22.05482674	19.69743538	19.06743431	17.50047684	15.96908855	13.46216679	12.48965073	10.36001682	10.25213909	9.594234467	7.888116837	7.606688499	7.042921066	6.308380127	5.710770607	4.739413261	4.471870422	4.42751503	3.665198088	2.621813536	2.034796	2.331414461	1.720477819	1.579935789	0.745484829	0.984584093	0.537391901	-0.070006847	-0.092811346	-0.259208918
684	23.56884384	22.87491226	24.3763237	24.50383759	26.80929184	27.3091526	27.07457542	27.48051071	27.76319695	26.75549889	27.8889637	26.53380394	26.42757225	26.86555672	25.66739655	27.30976868	24.17946434	22.5941143	21.65502548	20.92491722	20.94173431	18.43170547	18.44870949	15.93677235	14.01345921	13.18967152	11.29031658	10.59716415	10.32539177	8.424291611	7.40748024	6.612398148	5.988553047	6.124032021	5.314259529	4.691131592	4.054680824	3.460311651	3.170373201	2.896490812	2.212284327	1.708717585	1.281780958	0.825917006	0.443434954	0.305863142	-0.176504374	0.122496367	-0.439364433
686	21.44854164	21.74906921	22.97099876	24.16899109	25.1761322	25.52236748	25.20880318	26.05202293	27.01433182	26.81352043	26.13088036	27.49449921	29.05146599	26.58110046	25.38979149	24.81448936	24.39974976	23.576828	22.80971527	22.35864258	18.76307297	17.80377579	18.08810806	14.63985157	14.60130215	11.91563129	11.24359131	10.6597414	9.344006538	8.683710098	8.060249329	7.372065544	6.579283714	6.390250206	5.606975555	4.69728756	4.55911541	3.405476809	3.624024153	2.389091253	2.316554785	1.782195807	1.413755655	0.987229347	0.567053795	0.737742662	-0.000118494	-0.12277627	-0.137539864
688	20.35959435	20.28352165	22.2727375	22.58929825	24.02886009	25.03454208	25.32041359	25.58903885	25.09393501	26.09944725	25.28422737	25.51095009	26.43754768	25.44150543	24.92450714	23.16472435	24.89539719	21.47723961	22.40125275	18.80944824	18.22063255	16.84427071	16.08317566	15.60722065	13.07413864	11.50166702	11.4692955	10.4382515	9.219634056	8.309668541	7.054707527	7.344985008	6.770144463	5.212555885	5.617732048	4.632595062	3.832981825	3.83539319	3.243254423	2.837382078	2.241907835	1.869772673	1.322577715	0.499287844	0.469536543	0.429735422	0.168890953	-0.307090282	-0.246135712
690	16.65140724	18.72972488	19.33930016	20.85536003	21.20724297	20.53609276	21.98211288	22.4889679	22.1082058	22.48021126	22.61867142	22.16833115	22.46662712	20.88524437	20.74109459	22.66300201	20.15756035	20.68069839	18.84765816	17.8314991	17.28094482	16.11098862	14.97324467	12.6511879	12.36983013	11.10905552	10.80873775	9.637783051	8.743497849	7.598446846	6.864290237	6.602477074	5.791358948	5.578404427	4.932797432	3.81694293	4.097637177	3.873869658	2.895252466	1.747871637	2.306446314	1.256553888	1.218247175	0.640030622	0.527975321	-0.130428314	-0.239988327	-0.448071003	-0.420024633
691.9699707	16.17719841	17.12823105	16.89747429	18.05487061	19.79447174	20.86512184	19.81620216	19.24510574	21.19919395	21.57874298	21.57709503	21.1203804	21.26947021	18.39507103	19.48892784	19.52973557	18.40136528	18.59557724	17.32263947	15.5781641	15.19665241	14.90170383	13.15227032	12.08111191	11.38769054	10.75817776	9.053481102	9.24385643	7.371376991	6.790117264	6.825595856	6.405133247	5.683930397	5.425804138	4.496133804	3.716286898	3.934798479	3.358866453	1.977385759	2.398426771	2.07235074	1.305398226	0.65470624	0.555988312	0.24908185	-0.074979782	-0.248694897	-0.354799747	-0.389293909
693.9400024	14.54768085	13.45144367	14.86561108	14.99377728	17.47218323	17.53006172	17.32728767	18.27352715	16.90654755	18.92146873	18.63491631	17.84831619	17.18490791	16.41355133	16.58459473	18.30762291	15.84898472	17.19154167	15.27715015	15.10964298	14.28654575	13.3191061	12.91119194	10.65132999	11.60435963	10.6677084	8.349821091	7.882667542	7.566904068	6.614647865	6.459972382	5.626848221	5.273426056	4.751429558	4.522362709	3.570212603	3.356275797	2.952248812	2.520520926	2.068765402	1.650328875	1.312962294	0.329611301	0.483159304	0.637896538	0.135426521	-0.501484871	-0.499123812	-0.633081675
696.0499878	11.89622021	13.29454136	12.45515728	14.23014736	14.04820728	14.7021513	14.45302105	14.69513798	15.64006138	15.14220142	15.80171108	14.59900188	15.3734026	14.5191412	15.72036839	14.55323505	14.03487301	14.65207577	13.40252972	12.09591961	12.31031609	12.08374691	12.92652512	10.25623226	9.892845154	8.659274101	8.138954163	7.02087307	7.203298569	5.798360825	6.681919098	5.309044838	4.440984726	4.188694954	4.27907753	4.0857687	3.188479662	3.236946821	2.240232706	1.483151674	1.490693331	0.734621763	0.584182739	0.207903147	0.081171513	-0.29570055	-0.244122744	-0.157843113	-0.237360954
698.0200195	10.36962414	10.50266457	11.63010216	12.12502098	12.49280548	12.92357349	12.66571999	12.95816422	13.7484045	12.43367577	13.67471409	13.58179188	14.02696896	13.57268238	12.41604996	13.27535915	13.80237865	12.08840084	12.81605911	12.24625969	11.52757549	12.10329628	11.15128708	10.71966171	9.498110771	8.413749695	7.282164574	7.450153351	6.41615963	7.446286201	6.273461342	5.277459145	5.047287941	4.59516716	4.433844566	3.868746519	4.134057045	2.878515482	1.962834597	2.549002886	1.805373907	1.456828356	0.439373732	0.653809309	0.34900713	0.24023509	-0.394954205	-0.429949999	-0.879562855
700	9.227955818	10.33068657	9.934956551	11.10508251	11.1006403	10.70050716	10.90889263	10.80118942	11.58127594	12.16318703	11.79656124	12.39240074	13.36684704	12.85032654	14.05951214	11.73077011	12.30027866	12.36437225	11.75650501	12.02188969	11.6645422	11.08703995	11.19484043	9.956298828	10.77517509	9.003615379	8.729151726	7.420556068	6.8042593	6.252585411	6.239972115	5.774354935	4.897937775	4.796983719	4.015447617	4.058588982	3.299515963	3.102790594	2.782179117	2.387707949	1.847203016	1.199149847	0.73385644	-0.016298056	0.792922258	-0.313204288	-0.474201918	-0.181762457	-0.564970493
701.9699707	7.474378586	9.290768623	8.697762489	8.898273468	10.50849724	11.12200832	10.65632343	11.44253063	11.38293743	10.35366821	11.82061005	11.75044537	10.84304428	11.94686985	12.00774002	11.55288506	12.65460873	11.57222462	11.53622437	12.18721962	11.41884518	11.20858669	10.48655891	10.53006744	9.853526115	9.977343559	7.725840569	8.015627861	6.821240425	6.406971931	6.176760674	5.817269325	5.679592133	5.061076164	5.000999451	4.303808212	2.992688417	3.344197989	2.838351965	2.130739927	1.826102972	1.693533182	1.300941706	0.899513006	0.933339596	0.220340014	-0.108622313	-0.305688381	-0.44724226
703.9400024	6.581896782	8.115879059	8.490695953	9.124536514	9.029108047	8.802149773	10.13785267	9.936404228	10.26714325	10.50149155	11.02325916	10.02754879	9.996669769	11.69465733	9.988301277	11.55129051	12.23645878	10.73608208	10.30704784	11.29579735	11.230793	10.96610832	10.64031124	10.99186802	8.97804451	8.62038517	7.739031792	8.058141708	7.459088326	6.581303596	5.997166634	5.433117867	5.278800964	4.917081833	4.7403965	4.146081924	4.52858448	3.470038176	3.134155512	2.524204016	2.307225943	1.785226107	0.650820732	0.670880795	0.334477186	0.268710375	0.282123089	0.009117126	-0.409334898
706.0499878	7.484648705	5.740766525	6.621657372	7.506145477	8.779082298	7.894994736	8.00555706	8.112699509	9.219907761	9.171645164	8.493262291	8.486298561	9.729185104	8.63285923	9.445586205	9.163957596	10.48177052	9.941514015	10.39728832	10.53399849	9.919516563	9.192784309	9.593354225	9.628675461	8.75508213	8.10519886	7.990840912	6.688819885	6.654653549	5.803099632	5.651492119	5.481411934	5.181404114	4.77026844	4.460494995	3.998323202	3.648709536	2.85466218	2.585211515	1.963036299	2.10836482	1.414747477	1.187814951	0.325901508	0.082138062	-0.184221983	0.251974344	-0.363170147	-0.828449488
708.0200195	5.382855415	5.510213852	5.52823925	6.018712997	6.786831856	6.727530479	6.148509979	6.772213936	6.870429993	6.805005074	8.048471451	7.516147614	8.523440361	8.25984478	6.875751495	7.276438713	7.85108757	8.48513031	9.245574951	7.527080536	8.610547066	8.552779198	7.820379257	7.07118988	6.156084061	6.369831085	5.823711395	5.060438156	5.530893326	4.779403687	4.727672577	4.534409523	4.132224083	3.351449251	3.224229574	3.00804925	2.802129507	2.357237577	1.990709543	1.345490694	1.182103395	0.501090765	0.208886385	0.324381113	0.249091864	-0.321669579	-0.371453047	-0.483642817	-1.007102489
710	4.134484291	3.883127928	4.943678856	4.364788055	5.004218102	5.018379211	4.926531792	4.334680557	5.965260506	6.479392052	5.668614388	5.748169899	6.955646515	6.24803257	6.435119629	7.311213493	6.156565666	5.951176643	6.975102425	7.254297256	6.054484367	6.705080032	7.110638618	5.49428463	5.85269165	4.783344269	4.894646645	4.815200806	4.589752197	3.905320883	3.337885618	3.656715155	2.743042707	2.811892271	2.800608873	1.62148881	1.766899347	1.727417707	1.310620546	0.699086189	0.680575848	0.256169558	-0.133194447	-0.689074278	-0.561913729	-0.574860096	-0.569020987	-1.286963463	-1.500083804
711.9699707	3.42131114	3.003728151	3.519049883	3.23665309	3.579826117	4.871080399	3.986107588	3.598757505	4.389434814	5.030902863	3.838205576	4.465625763	4.56588459	4.892029762	4.603510857	4.608101845	5.208731651	5.451766968	5.25201416	5.244704247	5.060567856	5.40482235	4.029442787	3.973254919	4.003872871	3.407090902	2.965377569	3.020860434	2.366189718	2.729162455	2.315649271	1.996744871	1.747531652	1.468806505	1.326540709	1.143539667	0.766717911	0.875340939	0.36728096	0.436147928	-0.015306234	-0.389749527	-0.849330425	-0.555447102	-0.974432588	-1.129619598	-0.809596777	-1.189515114	-1.515087008
713.9400024	2.151021242	2.571453333	2.773983717	2.56219697	2.747928381	2.672984838	3.036095858	2.907545328	2.488387346	2.203397512	2.558869123	2.943207979	4.207366943	3.339561224	3.654336691	3.583963633	3.4183743	3.515585184	3.579446554	3.384998083	3.753058195	4.241465569	3.419658422	2.473605871	3.355772734	1.985196352	2.818396807	1.844259024	1.429834127	1.967712164	0.948901415	1.404755354	1.279969931	0.743240833	0.650634527	0.21926403	0.445298672	0.026701689	0.090525389	-0.094076633	-0.48386693	-0.735241413	-0.657935619	-1.167596698	-1.254702449	-1.156070113	-1.342051625	-1.517173529	-1.664780378
716.0499878	1.656528234	2.224723577	2.069787264	1.480148554	1.964118242	2.423478842	2.230398417	2.117335558	2.92887187	2.164773703	2.102978945	2.280881643	2.722460508	3.00070262	2.509109259	2.103676558	2.898342848	3.404262781	3.489770174	3.114148855	2.455577612	2.285109758	2.285425425	2.170011759	2.178245306	1.914402246	1.009036064	1.497389555	1.194398642	0.374118328	0.54791832	0.300318003	0.274823666	0.550291538	0.105257988	0.062463522	-0.526348591	-0.319651365	-0.544080734	-0.680761576	-0.867917299	-1.278781176	-1.196087003	-1.468970656	-1.543122411	-1.437222123	-1.67493391	-1.572419882	-1.830582976
718.0200195	1.068305492	1.065749407	1.360653639	1.851282358	1.449130774	1.798607111	1.504194498	1.520802736	1.445973635	1.997222662	1.958479643	1.432457685	1.212987185	1.987445593	2.012070417	1.788696051	2.388239145	3.145749331	3.268458128	2.84021306	1.978137255	2.423322439	1.899112463	1.704087973	1.157574415	1.353764296	0.373543739	0.271521091	0.541624308	0.298723221	-0.064322472	-0.057210445	-0.264247417	-0.271677732	-0.395575523	-0.683832407	-0.576169252	-0.834056377	-0.840788364	-1.309810162	-1.341814041	-1.151698709	-1.418620706	-1.598610997	-1.740333676	-1.798996091	-1.661229372	-1.950721264	-1.866848826
720	0.840968132	0.556480885	0.806218147	1.350972414	1.08257699	0.907704115	1.378598452	0.81505084	0.870049477	1.910693407	1.123437643	0.851690054	1.338297606	1.869014025	1.440642118	1.71219945	2.566388369	2.244323492	1.909661531	1.918232203	2.076894522	1.954551935	1.53216958	1.134565592	0.951294422	0.474320173	0.419636488	0.282168865	-0.225921869	-0.297181129	-0.480755568	-0.523327827	-0.765914679	-0.739372015	-0.811794996	-0.728922367	-0.991032839	-1.091216564	-1.146482348	-1.145727873	-1.457352281	-1.454190731	-1.648045301	-1.247598886	-1.82645607	-1.74472332	-1.894936681	-1.581290364	-1.995392919
721.9699707	0.298947334	1.010128498	0.808790922	0.475106478	0.756289721	1.834633112	1.219485521	0.856625795	0.939058542	1.17087388	1.202041864	1.026009083	0.934450388	1.40757966	1.559468508	1.865994692	1.723011255	1.508589506	1.57422471	2.061327696	1.901641607	1.167937994	1.424931288	0.400797844	-0.100366831	-0.134531975	-0.032618046	-0.107880831	-0.636572361	-0.699755669	-0.437509775	-0.839634418	-1.071521282	-0.691431761	-1.191914439	-1.177361131	-1.051562071	-1.108207941	-1.34102118	-1.52390039	-1.506018043	-1.41437149	-1.626297474	-1.934779644	-1.815850973	-1.955264568	-1.832883596	-2.186308861	-2.159797668
723.9400024	0.130711794	-0.126209021	0.303749323	0.281360865	0.501526356	0.977611065	0.388351679	0.582511425	0.604432821	0.821558475	0.994107485	0.36463809	0.975358486	0.898736954	1.015962362	1.551356077	1.331766367	1.77222991	0.874409437	1.808203936	1.590415239	0.461022615	1.21782279	0.522416353	0.063755035	-0.244849443	-0.423456192	-0.270179272	-0.321729898	-1.113042474	-1.082479715	-0.788350344	-1.12233007	-0.845884562	-1.262984633	-1.184376955	-1.121456504	-1.531865597	-1.255319834	-1.353716612	-1.42653811	-1.469616771	-1.973515272	-1.781213403	-1.872056723	-2.000873327	-2.093197346	-2.067548513	-2.009153366
726.0499878	-0.263765812	0.504443884	1.041069508	0.363563299	0.659704447	0.341201067	0.282659054	0.575023174	0.364984035	0.155043125	0.978629351	0.386934757	0.622028589	0.285304308	0.593187332	0.494602203	1.061338663	1.399191618	0.902209997	1.21903491	1.133257151	0.47420311	0.65640974	-0.185387135	0.136546612	-0.310009956	-0.719073534	-0.63715291	-0.89541769	-0.679744005	-1.014037848	-1.225856185	-1.20325017	-1.490560651	-1.435682774	-1.470538378	-1.623487592	-1.49682951	-1.75827086	-1.632371426	-1.84879756	-1.725083828	-1.983364582	-2.025703907	-2.055262089	-2.136779308	-1.981329918	-2.074781895	-2.362566233
728.0200195	-0.241739273	0.370248795	-0.260412455	0.491369963	-0.066032171	0.370352983	0.689807415	-0.215653181	-0.263497591	-0.303658009	-0.039707661	0.974076271	0.317923784	0.533018351	1.01087451	1.274701834	0.784511328	1.347566843	0.651480436	1.034892797	0.869632959	-0.251259327	0.386798859	0.077390671	-0.56116724	-0.489897728	-0.5880301	-1.266781688	-1.109585762	-1.127773046	-1.09208703	-1.27311635	-1.472255468	-1.611024857	-1.628172874	-1.643286824	-1.459606767	-1.646263361	-1.554783463	-2.030809402	-1.781566262	-1.918438792	-1.662531734	-2.020558357	-1.956278801	-2.231613159	-2.224406004	-2.268932819	-2.298599958
730	-0.534514189	-0.351062059	-0.052179337	-0.422088385	-0.022927761	0.120243073	-0.167276382	0.65515852	0.062487364	0.090944767	-0.122541666	0.056044102	0.485664845	0.559856892	0.177221537	0.859586716	1.117079973	0.722709894	1.201915026	0.762317896	0.192627907	0.778568268	-0.069396257	-0.395372629	-0.714814663	-0.969134688	-0.988305569	-1.351920605	-1.083298802	-1.282705069	-1.382651448	-1.384915233	-1.785452247	-1.551832914	-1.40182519	-1.710141778	-1.55458951	-1.931483269	-1.658051848	-1.877297163	-1.83182478	-1.928842306	-1.968658924	-1.945220351	-2.157531261	-2.255433559	-2.230495453	-2.317395449	-2.251928329
731.9400024	-0.445868731	-0.096882582	-0.08549881	-0.014841318	0.681884289	-0.476280451	0.049923658	-0.139886141	-0.032939434	-0.251310825	-0.025769472	0.095489025	0.169681787	0.242720842	0.377815008	0.809328794	0.095036745	0.676081419	0.484297514	0.71835041	0.252234459	0.131141424	-0.403042793	-0.657688141	-0.396463394	-0.782883883	-1.337759137	-1.004034281	-1.354365587	-1.308829904	-1.484474778	-1.311889887	-1.335252881	-1.761077166	-1.819771171	-1.67659843	-1.710399866	-1.644840598	-1.901703119	-1.880384922	-1.912086129	-1.974550366	-2.234351158	-2.130381107	-1.891147494	-2.173005104	-2.097993374	-2.085038424	-2.17231369
734.0200195	-0.615918398	-0.940752149	0.058219671	-0.558171988	-0.348306179	-0.55193305	-0.058113575	-0.187554598	-0.427243233	-0.002725363	-0.190235138	-0.080967426	-0.119695187	-0.053083658	0.164315939	0.329322338	0.319474936	0.562136412	0.650568247	0.46825242	0.372807741	0.084195375	-0.512884617	-0.491557121	-1.366151571	-0.887305737	-1.220384598	-1.402025223	-1.390868425	-1.451842189	-1.425476193	-1.538623452	-1.604313374	-1.547940731	-1.687540531	-1.791811466	-1.811342478	-1.943180203	-2.002286434	-1.918246508	-2.218090296	-2.164504766	-1.940696001	-2.164652586	-2.217662573	-2.267791986	-2.355691671	-2.372729063	-2.402462482
735.9699707	-0.313179493	-0.468673468	-0.457129478	-0.597483635	-0.056264162	-0.606353521	0.336315393	-0.07825923	-0.063067913	-0.2222054	-0.173002958	-0.395483017	-0.204333782	0.019168854	0.25033927	0.499361992	0.70019865	0.751199961	0.769643784	0.502670527	-0.058243036	-0.719995499	-0.883420229	-1.047865868	-0.635742426	-1.026629686	-1.085056305	-1.476023197	-1.415636182	-1.431725621	-1.754130721	-1.661721468	-1.545201421	-1.705056787	-2.088006496	-1.654505372	-1.878877044	-1.921093225	-1.957781672	-2.087817669	-2.075787544	-2.128901005	-2.02256155	-2.271467209	-2.41497159	-2.149837017	-2.158685446	-2.14810729	-2.285587788
738.0499878	-0.559435368	-0.395511627	-0.741720676	-0.748491526	-0.587533712	-0.191414595	-0.412002563	-0.41615963	-0.376633167	-0.336459637	0.114014626	-0.302334785	-0.173528671	-0.362062454	-0.048569441	0.619937181	0.592456341	0.266746759	0.208683014	0.367643595	0.182546139	-0.630170345	-0.351358175	-1.180870771	-1.035076141	-1.17899251	-1.424112439	-1.608612895	-1.454670668	-1.737517834	-1.512699842	-1.556456327	-1.763953209	-1.648126006	-1.542283177	-1.483214498	-1.77355051	-1.797872663	-2.01935935	-1.776215911	-1.971125841	-2.286693096	-2.065281868	-2.059589624	-1.938668728	-2.1051085	-2.421718597	-2.195158243	-2.428338289
740	-0.40154767	-0.480812788	-0.174317598	-0.511619091	-0.591966391	-0.519995451	-0.145579338	-0.253566265	-0.336134195	-0.607243538	0.222560406	-0.235052109	-0.199733734	0.188565731	0.099886417	0.304487228	0.626258373	0.196985483	-0.139298439	-0.265711546	-0.585042477	-0.578019619	-0.73962307	-1.063324213	-0.960131407	-1.374667406	-1.318369627	-1.485890269	-1.634456277	-1.304272532	-1.549008131	-1.730798125	-1.693184853	-1.871544838	-1.583037376	-1.836544037	-1.997684002	-2.000327587	-1.987763286	-2.230733395	-2.1715765	-2.199183702	-2.149196625	-2.092273474	-2.398819208	-2.131958961	-2.369706392	-2.352208138	-2.299280882
741.9400024	-0.026567459	-0.579281569	-0.723892927	-0.395437241	-0.570400476	-0.61595273	-0.451122761	-0.6829741	-0.787191629	-0.566517353	0.221768618	-0.233050346	0.293184042	-0.126169205	-0.123431683	0.146552801	0.371446848	0.518870831	0.239423037	0.099013567	-0.812799931	-0.45939374	-0.723125219	-1.110897422	-1.125313401	-1.188171029	-1.816522598	-1.406147242	-1.722726226	-1.709951043	-1.506610155	-1.490859151	-1.876352429	-1.888198614	-1.738323927	-1.813354015	-1.966556787	-2.104426622	-2.128827333	-1.698910952	-2.153610468	-2.240274906	-2.14143014	-2.239186764	-2.175063848	-2.152600288	-2.210881948	-2.19435358	-2.28129077
744.0200195	-0.327666998	-0.360344172	-0.482658625	-0.860610962	-0.987189054	-0.636399746	-0.867273092	-0.906092644	-0.488881111	-0.396237135	-0.654681206	-0.107279539	0.155209064	0.042641401	-0.312633038	0.044716835	0.539488077	0.042907715	-0.254105568	0.219223022	-0.573480844	-0.847908497	-0.943133116	-0.966503024	-0.886172056	-1.427241921	-1.646658778	-1.570207715	-1.621527791	-1.822716594	-1.885647535	-1.839035869	-1.69504559	-1.911880016	-1.801587462	-1.942929745	-1.976145506	-2.008509636	-1.978706121	-2.150780678	-1.828865051	-2.229867458	-1.884691715	-2.16704154	-2.172147512	-2.294466019	-2.333426952	-2.471230507	-2.298536539
745.9699707	-0.972574115	-0.625758648	-0.837477446	-0.572947264	-0.102783442	-0.169007778	-0.603412151	-0.495543242	-1.065415144	-0.673715115	-0.372256279	-0.764242887	-0.216281414	0.314755201	-0.2054708	-0.272148609	0.540229559	-0.303682327	-0.416602135	-0.611840248	-0.700779438	-0.515582323	-0.996109128	-1.376090527	-1.548220277	-1.508289695	-1.515664101	-1.542502999	-1.456672311	-1.592136383	-1.822200656	-1.922535777	-1.891149044	-1.826878428	-1.783132553	-1.895265698	-1.875818372	-1.986252666	-1.979240894	-2.335583448	-2.040994167	-2.075741053	-2.285990238	-2.291247129	-2.336883545	-2.321193457	-2.467297077	-2.494915009	-2.287401199
748.0499878	-0.222775698	-0.909846306	-0.748712778	-0.558002234	-0.617157936	-0.742466688	-0.600831509	-0.718841791	-0.712152958	-0.873594284	-0.457903147	-0.29040122	-0.378646851	-0.109893084	-0.186966419	-0.255882502	-0.171159029	-0.099551678	-0.801000118	-0.520737886	-0.465863705	-1.040454984	-0.809506893	-1.160241485	-1.416989923	-1.46071732	-1.705117583	-1.797727585	-1.384791136	-1.744252563	-1.660805225	-1.832820654	-1.995445728	-1.98639977	-2.025261879	-2.125260353	-2.263753176	-2.090735912	-2.151889801	-1.866603732	-1.940163612	-2.164971828	-1.961088419	-2.336017609	-2.138337135	-2.358442545	-2.323539495	-2.366774559	-2.41329813
750	-0.725483179	-0.833643675	-0.668849945	-0.915264726	-0.396114349	-0.610250235	-0.459076643	-0.634625912	-1.120130897	-0.525109291	-0.938678145	-0.24733305	-0.446379662	0.068755627	-0.666611195	-0.339095831	0.369457006	-0.390718699	-0.437289476	-1.125465631	-0.68759799	-1.204905868	-1.356340885	-1.54479754	-1.522115231	-1.330326438	-1.721704125	-1.827377677	-1.869145513	-1.89851594	-2.003590822	-1.866338968	-2.019121408	-1.909200907	-1.973450899	-2.118958712	-2.213308811	-2.040261507	-2.240953922	-2.183641434	-2.224657774	-2.228621006	-2.303573608	-2.200805902	-2.456727743	-2.296929359	-2.250882626	-2.336862564	-2.476652384
[truncated: 18 more columns]
