# Supplementary material for: A Preliminary Study of the Effects of pH upon Fluorescence in Suspensions of Prevotella intermedia
Source: PLoS One. 2016 Jul 21;11(7):e0158835. doi: 10.1371/journal.pone.0158835 (PMC4956196; doi:10.1371/journal.pone.0158835)
Supplement: S1 File — (ZIP) [file pone.0158835.s001.zip › 72h neutral.csv]

Emission\Excitation	390	391	392	393	394	395	396	397	398	399	400	401	402	403	404	405	406	407	408	409	410	411	412	413	414	415	416	417	418	419	420	421	422	423	424	425	426	427	428	429	430	431	432	433	434	435	436	437	438
480	8.558612823	7.444560528	7.233462811	7.72272253	7.354926586	7.650512218	8.554414749	7.832427502	7.537219524	7.159047604	6.844617367	6.784029484	5.919516087	6.055658817	6.557872295	6.880107403	6.490168095	7.002874851	7.289143085	7.418311596	8.54798317	8.969213486	10.20974541	10.69948196	10.47872925	9.919946671	8.65237236	7.645351887	6.562521458	6.27022028	5.213466167	4.027665138	3.930422783	4.537768364	3.742255211	3.498770714	4.023942471	3.677637577	3.722669601	3.95151329	3.966501236	4.028740883	4.868153572	5.007577419	5.229630947	5.033791065	4.847558498	5.71118784	5.613534451
481.9400024	7.641206264	9.205213547	8.421224594	8.489339828	8.114593506	7.357059002	7.620866299	7.636675358	7.409611225	7.585803509	7.846265316	7.437873363	7.574978352	6.024739742	7.1417346	6.605866909	6.211804867	6.632437229	6.10483408	7.516447544	8.139230728	7.285471439	9.550001144	11.23957634	10.00630188	10.93346596	9.188547134	9.490428925	7.735696316	7.942153454	6.574234486	5.689061642	5.354713917	4.382027149	4.875226974	4.26009655	4.615648746	4.381510735	3.950703144	4.699978352	4.352257252	5.826318264	4.043900013	4.84143877	5.720859051	5.820158482	5.605620861	6.462388515	6.271089077
484.019989	8.452747345	8.907258987	7.738693714	8.011810303	7.909030437	8.696111679	8.039813995	8.842939377	8.005672455	8.023406982	7.863522053	7.473308086	6.675664425	7.180455685	6.898068905	6.871085644	6.349327564	7.617272854	6.377291203	7.850545406	6.652236462	7.491054058	7.708694935	9.143041611	8.625442505	9.689746857	10.30000114	10.74057388	10.02364159	8.804222107	7.128961086	6.800769329	5.588873386	5.469151974	4.907080173	4.64269495	4.397782803	4.743625164	4.427614212	4.437098026	4.745703697	5.10911417	6.060859203	5.31376791	5.844399929	6.076242924	5.816510677	6.623571873	6.660355091
485.9700012	8.410318375	8.274450302	7.177292347	7.614378452	7.909797192	7.591479778	7.392031193	7.078616619	7.096104145	8.379138947	6.932459354	8.185461044	7.955612659	7.105913639	6.976760387	5.76802206	6.048092365	6.18253088	5.914678097	6.357584476	6.407886982	6.687592983	6.967956066	7.271914005	8.081350327	9.500423431	8.557657242	8.702417374	9.012058258	8.858774185	7.987875462	8.369932175	7.033214092	6.528513432	5.63184309	6.020177364	4.363688946	4.957612038	4.627783298	4.070782185	4.358293533	4.363100052	5.544030666	5.255611897	5.304576397	4.827927113	5.98502779	6.342656612	5.279173374
488.0499878	8.608730316	8.219869614	6.83536005	6.471009731	7.284947872	7.410142422	7.655212879	7.138795376	6.883774281	8.71767807	7.869643688	6.996228695	5.861856937	5.965976238	5.846072674	6.476994991	5.091514111	5.298504353	6.757923603	5.922765255	5.470731258	5.090337276	6.07020998	5.744925976	6.041896343	7.127425671	7.759022236	7.314399242	8.40810585	9.646436691	8.946460724	8.791648865	7.5522542	6.991009235	6.718761921	5.555067539	5.873816013	5.090886593	4.908347607	4.221263409	4.449146748	3.931630611	4.432678699	4.492290974	5.615459919	5.594144344	5.116771221	5.068100452	5.448949337
490	7.298257351	6.757552624	7.365643024	7.159239292	6.789160252	7.430298328	6.994639874	7.130923748	6.846867085	7.062222958	6.802284718	5.858495235	5.747170925	5.252528667	5.880546093	6.172583103	6.054510593	5.889447689	4.880268097	4.912455559	5.339024067	5.495709896	6.090756893	4.998305798	5.194175243	5.169320583	6.474991322	7.847437382	7.308867931	8.064935684	8.092815399	8.198221207	7.884950161	8.152898788	7.549993992	6.673560619	5.997502804	5.237896442	4.682229042	5.020534992	4.465809822	4.092749119	4.310967445	4.053264141	5.36215353	4.117203236	4.80835104	5.148333073	4.762924671
491.9400024	6.445055485	6.50856638	6.382628918	6.60193491	6.569423199	6.829768658	5.278879642	6.322296619	6.16719389	5.525644779	6.298817158	4.806322098	5.297626972	5.158307552	5.290254116	4.842080116	4.640618324	4.606428623	4.928554535	4.449934006	4.947303772	4.983398438	5.220386028	4.366492748	4.43691349	3.527314186	5.814217091	5.063775539	5.818371296	6.615413189	7.038331509	7.753230572	7.362296581	7.51996088	7.303903103	7.564021587	6.705163479	5.750948429	5.465180874	4.639529228	5.46425581	4.7291646	4.32936573	4.647858143	4.693409443	5.152157307	5.116911411	4.72192955	4.636274815
494.019989	5.471149921	5.480345249	5.775464535	5.182443142	6.982417583	6.067938328	6.391693592	6.720350742	5.556167126	4.407784939	4.995269775	5.01876688	5.269981861	4.426866531	4.471345901	4.415822029	4.831065655	4.686561108	5.04875803	4.2522645	4.117034912	4.354393482	4.328401089	4.6527071	4.477239609	3.703285217	3.688279629	4.765265465	4.76794529	4.526961803	5.065755367	6.17570734	7.217504978	7.665223598	7.581921101	7.626445293	7.093091488	7.619653225	6.982929707	5.05751276	5.026201725	4.41281414	4.848216057	4.895849228	4.275999069	5.204378605	4.55222702	3.792384148	4.013362885
495.9700012	5.662692547	5.303908825	5.715178967	5.445547581	5.752398014	4.969241142	4.740794659	4.606366634	5.022093296	4.688725471	5.430391788	5.118665218	5.636814594	4.697521687	4.814278603	4.689105988	4.65422678	4.295900345	4.542876244	4.168319702	4.206579685	4.110754013	3.855226994	3.310419559	3.911902905	3.43847847	2.910130978	3.53832531	3.208697796	3.802260399	4.489274979	4.952282906	6.477042675	6.200487614	7.68651247	7.75330019	7.946999073	7.170209408	7.516358852	6.268596172	5.746936321	6.161458492	5.504165173	4.52670908	5.016949177	4.965744019	5.001983166	4.689169407	3.726427555
498.0499878	6.026624203	4.894487858	5.36567831	5.213538647	4.979321957	5.569515705	4.506930828	4.855072498	4.960069656	4.461756706	5.184896946	4.609647751	3.971458912	4.723918915	4.734566212	4.178564548	4.14177227	3.668397427	3.348548412	4.568660259	4.538300991	4.015990257	4.432806015	3.988100052	3.387370586	3.235358715	3.277831554	3.165396214	3.498833656	3.145606995	2.749882698	4.496558666	4.448966026	5.139988422	6.282371044	6.610267162	7.388926029	6.868378162	6.943272114	6.61571455	6.745860577	6.586750507	6.035277843	5.463364124	5.082800388	4.880236626	5.05815649	3.816763401	3.940503597
500	5.300042629	5.157577991	4.806471348	4.978079319	6.124078274	4.698458672	4.117249012	5.387680531	4.899909019	4.084154606	4.425271034	4.888554096	4.904986382	4.665524483	3.593476295	3.85180378	4.429891586	4.098526955	3.606823444	3.985948086	4.823457718	3.999479294	3.349536896	3.448980331	4.399604321	3.316104889	3.018715382	2.95486927	2.719988823	3.035759449	2.876457691	3.527974606	4.147938251	4.090040684	4.63786459	5.117986202	5.661745548	6.654015064	6.873933315	7.695251942	7.318491459	7.145426273	6.474006176	6.883036137	6.148981571	5.246878147	5.635983944	4.090502262	4.166799068
501.9400024	4.944699764	5.181928158	4.910561562	4.502987385	4.433995724	5.107616901	5.016458988	4.880856037	4.366494179	4.370952129	4.549450397	4.350780964	4.296735287	3.565056324	3.489916325	3.935492039	3.418766499	4.309679031	3.878974915	4.362455845	4.172881603	3.62936306	3.930026531	3.728116035	3.530116558	3.246635437	2.804011822	2.861825943	3.049666405	2.516555786	2.75326395	2.777541161	2.794550896	3.570048809	3.812254906	3.843097687	4.980907917	5.637492657	6.243586063	7.173769474	6.162312031	7.533619404	6.885193348	6.505523205	6.236181736	5.248434544	5.75589323	5.149159908	3.656122208
504.019989	4.929265022	5.527168751	4.472131252	4.675503254	4.970279694	5.483636379	4.698872566	4.473139763	4.241402149	4.129870892	4.060072899	3.877203941	3.682608128	3.659175396	4.173790932	3.582672596	4.006123066	4.239938736	3.492928982	3.783761024	3.25721693	3.357432365	3.262917519	3.035399914	3.033500195	3.182720184	2.980133057	2.55411005	2.835624695	2.397240162	2.542262554	3.15324688	2.864789009	2.519749641	2.68187952	3.173012257	4.327839851	4.283454418	5.25468111	6.114418507	6.308549404	6.846633434	8.402793884	7.645729542	7.782840252	6.584016323	5.974653721	5.240027905	4.215211868
505.9700012	5.57411623	4.282171249	4.113591671	5.469837666	4.983643055	4.278287411	3.504379272	4.101685047	4.388195992	3.805479527	4.173634052	4.379505634	3.525526047	3.386878967	3.414102554	3.551095963	3.864918709	3.173844814	2.958406448	3.123947144	3.435903549	3.513205528	3.614145279	3.462631226	2.650560379	3.005040646	2.880595684	3.338553905	2.789713383	2.910804272	2.445194721	3.120928288	2.658254623	2.940467834	2.75067997	3.050339222	3.246815681	3.501286983	4.336682796	5.429388523	5.568110943	6.837104321	6.97275877	8.306388855	6.704857349	8.275934219	7.247448444	5.487744808	5.497580051
508.0499878	5.635579586	4.305252552	4.256450176	5.297337055	4.656094551	4.894600391	3.92980051	4.691789627	4.205767155	3.926571369	4.120793819	3.643930435	3.670195103	3.312264442	4.292463303	4.038993359	4.401824951	3.576066494	2.89439106	3.081190586	3.651642799	3.155737877	3.178264141	2.382712841	3.374028206	3.192126751	2.523311138	2.761244297	2.429602146	2.842923164	2.167758465	2.594507694	3.055718422	2.379946709	2.919359684	2.668988228	3.063158512	2.786534786	3.671813011	4.436604023	4.612656593	5.94002676	5.917954922	7.760765553	7.134437084	6.690948963	6.818239689	6.549485683	5.928307056
510	4.833133221	5.575571537	5.109984875	4.979664803	3.481577396	4.365108967	4.738927364	4.101730347	4.276154041	3.899014473	3.815030098	3.286272049	4.108047962	4.191285133	3.859889984	2.947176456	4.425823689	3.792268276	3.188061237	3.708129883	3.393191814	3.352584839	2.948388577	2.885132313	2.627892971	2.759250641	3.048395157	2.901824474	2.754167557	2.651033401	2.434524059	2.739580631	2.482085228	2.702731609	2.246757507	2.491579056	2.993369102	2.83691597	3.361210346	3.721589565	4.00335741	4.635019779	5.417105198	7.034253597	8.126995087	6.725942135	6.613817692	7.150230885	5.68514967
511.9400024	4.81261301	4.275156975	4.876246929	3.774233341	3.844926357	3.824052334	3.555040359	3.893844128	2.980640888	4.358599663	3.988176346	2.614627361	3.920274258	2.663333416	3.583672047	3.166792393	2.993124485	3.678337097	3.314061642	2.847918034	3.407522678	2.942960739	3.116199017	3.358433723	3.131566525	2.219503403	2.735678196	2.221082211	2.932305336	2.583558559	2.196334362	2.288333416	2.584040642	2.652519226	2.511332989	2.759347916	2.968085289	3.107029915	2.888534546	2.744923592	2.966954708	4.769837856	5.312738895	5.441906452	5.69663763	6.848288059	6.875311375	7.364079952	7.551589489
514.0200195	5.041955471	3.133271694	4.702107906	4.324501038	4.251643181	3.87209177	3.856261253	4.76018095	3.649250507	3.162176609	3.752520084	3.862655163	3.289861679	4.124820709	3.150707245	3.713508129	3.093494892	4.108809471	3.089658737	3.35372591	3.164665222	3.289135456	2.930419445	2.890755177	2.876097679	2.327798367	3.036372662	1.795532227	2.260466576	2.30603981	2.397823811	1.914999962	2.559348583	2.421438217	2.978742123	2.304602146	2.742391586	2.61703968	2.455728054	3.075715542	3.631677151	4.364621162	3.788568974	4.269620895	5.56844759	6.114778996	6.3147645	5.643118382	6.223732471
515.9699707	4.693056107	4.226542473	4.367597103	3.833625317	4.593818188	3.906207085	3.799338341	3.815443516	3.40490675	3.653760433	3.716474056	3.456860065	3.437466621	3.569586277	3.855733395	3.115676403	3.896962166	3.585854053	3.344239235	3.015273094	3.489663124	2.631857395	3.382563114	2.958789825	2.554465771	2.976475239	2.837939739	3.047569275	2.563777447	2.193866253	2.71653986	2.44724226	2.366137981	3.036088943	3.198700905	2.569068909	2.643383503	3.105586052	3.383989334	2.970432758	3.555782795	3.360911369	3.614106178	4.301359177	4.12573719	5.017696857	5.762135983	5.509041309	6.015023708
518.0499878	4.842073917	4.742581844	4.164054871	4.134542942	3.967731953	3.37025547	2.988656044	4.053487301	4.068674564	3.495157242	3.390953064	3.135465145	3.564513683	3.71024704	2.748921394	3.707119465	3.411942959	2.831138134	2.959289551	3.611060143	3.648099899	2.747512817	2.836146355	2.76116848	1.915894032	2.692720413	3.1342659	2.72302866	2.434805393	2.469761372	2.428059578	2.190824986	2.56632185	2.405524731	2.320044518	2.672554016	2.614483833	2.578070164	3.162676811	2.255020142	3.117589474	3.270429611	4.091095924	3.942716599	4.29659462	3.604465485	3.946402073	4.63743639	5.348374844
520	5.267138958	3.936209679	3.229147911	3.949369907	3.761192322	4.131363392	3.780733585	3.569706917	3.78117609	3.811416149	3.458598614	4.011098862	3.283148289	3.231532097	2.871790409	3.243711472	3.518992424	3.120746136	2.919568539	2.732785702	3.092750072	2.622727394	2.920322895	2.422914028	3.22072506	2.230184078	2.192120075	2.136567116	2.060852528	1.811978817	2.15718174	2.306749344	2.449837208	2.130950928	2.064866543	1.909612656	3.160043716	2.424760342	2.64928627	2.622204304	3.031269073	3.46301651	3.88113308	4.382854462	4.175142288	3.875239849	3.664111614	3.735882759	4.27896595
521.9400024	3.909282684	3.674007893	3.746077538	3.180766582	3.457513809	3.525400639	3.547682285	3.857609749	2.686600208	2.076406002	3.184207916	2.436535358	2.72779274	2.829586029	2.597471237	2.562374115	2.337255001	2.705567837	2.648203373	2.301424026	2.441939831	2.767436504	2.324130058	2.295227051	2.174618721	2.500909805	2.542166233	3.238215923	2.069246292	2.216135502	2.65175581	2.592570305	2.467786789	1.873680592	2.22439909	2.022123814	2.654060364	2.858551979	2.958041191	2.583202362	3.132302761	3.468528271	3.739042759	3.750284195	3.890688896	3.13271904	3.1747365	3.184563637	3.252389431
524.0200195	3.621016979	3.067238331	4.098782539	3.496265888	4.544273376	3.841672897	3.206906796	3.530160904	3.271591187	3.844888687	3.558197975	4.055261135	3.515554428	3.731548786	2.289199352	3.513246059	3.488826752	3.067746639	3.291421413	3.088996887	2.323114395	2.54434824	2.533721924	3.589845657	2.777591705	2.396013737	2.598405361	2.53475666	2.465522289	2.224524975	2.133571148	2.152544975	2.291370869	2.432088852	2.124824524	2.570524693	2.955626965	2.434891701	2.641979694	2.582533836	3.211513042	3.347206593	3.896082878	3.688771725	3.837126732	3.557986259	3.128685474	2.789635658	2.814804077
525.9699707	6.681162357	4.864513874	3.347316742	4.969317436	3.486772537	4.899236679	3.610394955	3.378076077	4.039625168	3.140701294	3.27982235	3.10480547	3.542333603	3.381702423	2.341886044	3.090154648	2.756411076	2.985767841	3.225184441	3.481072426	2.983765125	2.983809948	2.164993286	2.711854458	2.006333351	2.820793152	2.418318272	2.686990738	2.329984665	2.357698441	1.945342541	2.720728874	2.216622353	2.394235134	2.178224087	2.130292416	2.483647823	2.319850445	2.195427418	2.605668545	3.981329918	3.370183945	3.91719389	4.100481987	3.533311844	3.464254856	2.998585224	2.561995983	2.48237896
528.0499878	6.620289326	6.04148531	4.312226772	4.389762402	3.337516785	3.390886784	3.83734417	3.982093334	4.030433178	4.07819128	2.936340332	3.267001152	4.186495304	3.120994091	2.675632	2.487667561	2.849306107	3.50979805	3.049609661	2.728637695	2.378064632	3.512038708	2.580483437	2.483671665	3.014231205	3.382791996	2.693824291	2.608248234	2.646449089	2.633869171	2.32453537	2.307811737	2.008907795	2.544883251	1.910475731	1.989725113	2.307537556	2.693853378	2.817619801	2.728011608	3.036352634	3.099714279	3.265024662	3.762413979	3.570118904	4.028632164	3.476256371	3.472893715	3.064034939
530	8.243740082	6.50800848	5.881179333	4.48934412	3.796052933	3.802095413	3.62814188	3.91305685	3.596849918	4.632621765	2.68811655	3.437353134	2.944123745	3.043880463	2.639103413	2.512229443	3.020581245	3.607094288	2.342149258	2.67365694	3.237359524	2.737975597	3.054112434	2.396890163	2.888504505	2.29321003	2.737597466	2.015656471	2.819013119	2.287806034	2.331036091	1.998948574	2.278283596	2.351391792	1.702375412	2.411978722	2.216287613	2.135305882	2.866775513	2.401604176	3.234679699	2.917571068	3.38819313	3.847662449	4.219598293	3.298833847	2.644369602	3.115531921	2.638486862
532.0499878	6.576455593	6.755845547	6.934481144	5.661468983	4.209652901	4.319123745	3.732952118	3.086256027	3.694775105	3.506699085	2.706761837	3.41449213	3.691960812	2.728439808	3.011877537	3.163454533	2.696142673	2.801195621	2.500042915	2.533460617	2.092372894	1.95713377	2.889462471	3.301298141	1.715898037	2.47774744	2.947582722	1.892049313	1.622764111	1.838747025	1.99647522	2.000938416	1.782833099	1.741577148	1.75676012	1.811606884	1.91861105	2.221632004	2.915386677	2.347903252	2.494447231	3.160814285	2.771496773	2.866784096	3.285830975	3.267931938	2.669745445	2.604938507	2.459198952
533.9699707	5.914961338	5.603142262	6.723219395	5.314600468	5.300107479	4.13154459	4.037597656	3.299810886	3.260970592	3.414275169	3.583265781	3.112937927	3.281285763	2.382097721	2.503275871	2.411633968	2.245693684	1.42511797	2.32349062	2.792178631	2.231312752	2.718044281	2.49640274	1.671770096	1.589570045	2.30407238	2.573879242	2.450059414	2.233283997	2.309884548	2.313027382	1.616723061	1.735532761	1.930487633	1.975582123	1.694839478	2.355802059	2.311854362	2.46853447	2.576501846	2.302004814	2.718804359	2.281717777	2.925105095	2.917978287	2.823225498	2.425299644	2.78950882	2.299520493
536.0200195	3.910336971	3.913207054	4.769847393	5.665029049	5.44524622	4.983675003	4.695014477	3.836175442	3.106770515	2.880762577	2.283479214	3.060121536	2.294394493	2.568369389	2.518508911	2.892494202	1.877912998	2.140548229	2.157037258	1.81628561	2.241475105	2.223742962	2.404482365	1.684547901	1.92686224	1.744594097	2.221505165	2.015667915	2.163032055	1.60638237	1.883802414	1.494972229	1.235485554	1.767558575	1.940093994	1.792918682	1.442093849	2.376236439	1.496014118	2.461058617	2.783082962	2.574965477	2.697170734	3.056379318	3.203054428	2.483126163	2.00061512	1.789612293	1.732910156
537.9400024	2.102796555	2.925994396	3.690383911	4.621685028	6.346789837	5.903994083	6.033214092	3.999119759	5.263110638	4.071653366	2.785916328	2.49583292	1.804171562	2.830210209	2.82562685	2.350222588	2.38677597	2.689374924	1.660065174	2.703645706	1.963962078	2.170949936	2.126067162	1.269852638	2.439151764	1.832627296	1.904144764	1.3038764	1.716651917	1.592811108	1.808222771	1.651537418	1.835670948	1.521216393	1.772035122	1.562542439	1.349942684	1.719003677	2.102181911	2.154296398	2.339259148	2.400523186	2.593914986	3.026178837	1.911133766	2.821834087	2.256933212	1.635293007	1.292801857
540	2.912306309	3.056562424	2.232762814	3.765318871	3.952302933	5.748558521	5.882555485	6.576913357	6.430749416	4.997838497	3.500822544	2.51196146	3.164894581	2.245904446	1.550782681	2.870474815	1.818421841	2.386528492	2.35106802	2.529502392	2.087399006	2.513943195	2.015269756	1.551715374	2.067787647	2.164946556	1.94315815	1.723061085	1.470153332	1.533073902	1.712967873	1.775359154	1.86023283	1.33795023	1.967603207	1.488915443	1.563537121	2.257575989	1.882704258	1.700966358	2.410391808	1.93785429	2.020151138	2.302108765	2.015097618	2.469008446	1.757064342	1.329761028	1.962293148
542.0499878	2.363868237	2.788272381	1.822991371	2.653996944	3.319117546	3.77266407	4.494155407	4.896805763	6.255795002	4.812982082	4.156131268	3.449755669	2.773542404	2.619909763	2.068083286	2.146645069	2.238883495	2.167953014	2.811086655	2.609153271	2.561805248	2.804264545	2.53384161	2.260274887	1.626149178	1.400819778	1.26723814	1.846529007	1.816867828	1.804728031	1.823328495	1.439087391	2.017103672	1.595627308	2.008467674	1.655601978	1.572600842	1.786128521	1.370128632	2.235875607	2.297308922	2.717515945	1.954502583	2.25762558	2.550222874	2.211080074	1.838925362	1.812848091	1.260398865
543.9699707	1.785461426	2.131610394	1.565171242	2.30702877	2.97352314	2.182679653	2.806821823	3.599805832	4.2163167	5.209035397	5.056799412	2.954487801	3.637899876	2.413825512	2.060726643	1.371194839	1.943580627	1.833962917	2.09805727	1.962628841	1.697131157	2.184635162	1.739445686	2.152283192	1.346003532	1.398327827	1.05382967	0.98652029	1.288248539	1.410666466	1.431270123	1.381955147	1.102210522	1.607692242	1.769957542	1.722496033	1.747591019	1.461829185	1.685876369	1.887542248	2.099765778	2.038738728	2.029844761	2.534342289	2.394052029	0.921987534	1.574305534	1.412958622	1.542193413
546.0200195	1.992751122	1.189001083	1.22267437	1.594188213	1.534204006	1.290523052	2.802096844	1.810308456	2.782720566	3.474628925	3.838228703	3.652797699	3.819611073	3.079497814	2.226811409	1.613780022	1.253909111	1.725186348	1.458469868	1.444694519	1.858549118	1.144741535	1.979774475	1.647879124	1.473829746	1.140644073	1.315654278	1.274374962	1.29910183	1.070353508	1.202218533	1.326452255	1.678482533	1.05061388	0.924684286	1.695775986	1.553554058	1.173452854	1.629948139	1.567374706	1.316662788	1.503296852	1.305162907	1.453335762	1.232673645	1.847912312	1.880673885	1.128700733	0.869934559
547.9400024	1.416487217	1.591104031	1.271613598	1.551715374	1.438688755	1.391685963	1.376725197	1.863594055	1.395368576	1.885794163	2.650790215	2.854979038	2.947631836	3.62390852	2.797487736	2.115602016	1.552127838	1.055346489	1.435021877	1.014911175	0.974508524	1.244934082	1.164166927	1.691183567	1.263799191	1.190433979	1.075827122	0.9231987	1.182177067	0.54510355	0.800679684	1.085545063	0.961403131	0.677672625	1.211673737	1.454639435	1.296677113	1.549255371	1.634003639	1.48890686	1.003158569	1.590475082	1.530175209	1.278249741	0.985491753	1.577732563	0.991070747	0.7736094	1.19487381
550	0.950804234	0.917521	0.999557972	1.126152039	1.368967533	0.989005566	0.938364029	1.223589897	0.921820402	1.447190762	1.309039116	2.490561962	2.312113285	2.40434742	2.338759899	2.627060413	2.068752289	1.821092606	1.433159828	1.69508791	1.151510715	0.593911648	1.146525383	1.763814449	0.819678307	0.405969381	0.979724407	0.95670557	0.753689766	1.50146246	1.125691414	1.158860207	0.52016139	0.710658789	1.084691048	0.911615372	1.110370159	1.389653683	1.352109909	1.232786179	1.112802982	1.912160873	1.174108028	1.182967663	0.938905001	1.044173241	0.910237551	0.832470655	0.67484808
551.9400024	1.238398075	0.837016821	0.746350765	1.764958382	1.385519028	0.986382961	1.04090786	1.159265518	1.495023251	1.171767235	1.283426285	0.996889353	1.627328873	2.315598488	2.103339195	2.706942558	2.792405605	1.429703236	2.497011662	1.121723652	1.255437374	0.856065512	0.533667564	0.976854086	0.497565031	1.009363174	0.726599455	1.262716293	0.945707083	0.727874041	0.709445238	0.554322481	1.140146732	1.06219244	1.162817478	0.672322035	1.484780788	1.117204189	0.951065779	0.977101803	1.372381687	1.143066883	0.822773695	1.100242615	1.344229221	1.236704826	1.28869009	0.791217327	1.048894405
554.0200195	1.063598633	1.307142735	0.795125723	1.082360268	0.858449697	1.051998138	1.153458595	1.366111279	1.580849171	0.648683548	0.797626734	1.473400116	0.659146786	1.581752777	1.301702976	2.131408215	1.75914526	3.318377495	2.291152954	1.480764866	2.332402706	1.304045677	1.0909338	0.785037756	1.096646309	1.278685093	1.065079689	0.643354416	0.732590675	0.903913021	0.787828922	0.779664516	0.983622074	0.584288597	1.005671501	0.733103991	0.826721191	1.174793243	1.143065453	0.965672255	0.898270607	1.301113605	0.926602364	0.928225517	0.868506432	1.104482174	0.548679829	0.749700546	0.705959558
555.9699707	0.871940851	0.911279202	0.911025047	1.067543983	0.988198042	1.151690483	0.224205256	1.095798969	1.056927681	0.782740116	0.876669884	1.238900185	1.271101475	1.187945843	0.894502163	1.491313457	1.809731483	1.475174904	1.628142357	2.077433586	1.455117702	1.471695423	0.811134577	0.663929701	1.236851692	1.056945801	0.721815109	0.749375343	0.42451787	0.470354557	0.932037592	0.563861609	0.780729771	0.382868528	0.794859886	0.722128153	0.849887609	1.213467121	0.683377743	0.750178814	0.681396723	0.75369072	1.194076538	1.018545151	0.861453772	0.835486412	0.945410013	0.251598358	0.155358076
558.0499878	0.839717865	1.04056263	0.947041988	1.410759926	0.779591084	0.686890841	0.823694229	0.801745653	0.556626081	1.350466251	0.973991394	0.27115202	0.764795065	1.242235184	0.575901985	0.528800249	0.929987192	1.23692894	2.111403465	1.758485794	1.892311573	1.881837368	0.581011295	1.096081257	0.685650826	0.467525244	0.126845598	0.404536247	0.30890727	0.56448102	0.365788937	0.69548893	0.613845587	0.574797869	0.567995071	0.89535737	0.693350792	0.848802805	0.787362576	0.522001028	0.786803246	1.311108589	0.872319698	0.835268974	0.931038618	0.143625736	1.225304604	0.059157133	0.068554163
560	0.05717206	0.815463066	0.592666864	0.756770611	0.831046581	0.997033119	0.612264633	0.475068569	0.430695772	0.304353237	0.350445271	0.224063396	0.624004602	0.734439135	1.239336967	0.711747408	0.46451211	0.789402246	1.32938385	1.912748814	1.066977024	1.562829494	2.457765102	1.46579361	0.817284107	0.825157881	0.459344625	0.442622423	0.573294401	0.414345264	0.609464407	0.578767776	0.400933027	0.614403725	0.553240299	0.436666489	0.707345963	0.783085823	1.387149811	0.440556526	1.183698654	1.217356205	0.860561609	0.685240984	0.437082291	0.718161106	0.229733229	0.429696798	0.389900684
562.0499878	0.759916067	0.62785697	0.613206863	0.541927338	0.785054684	0.491065264	0.215638638	0.080968618	0.730059624	0.785995007	0.383005619	0.628979921	0.30375433	1.156410217	0.539271593	-0.039577007	0.818375349	0.587005138	0.950861931	1.332683563	1.233201504	1.647530556	1.489923	1.632543564	1.521604538	1.351845741	0.694986343	0.437192917	0.452433109	0.262376547	0.020083189	0.108517647	0.639867783	0.671838284	0.575920105	0.859022856	0.419829607	0.457386494	1.030151844	0.761753798	0.442652702	0.469119549	0.578263044	0.529916525	0.651624918	0.339125872	0.121739149	0.737347603	0.106404066
563.9699707	0.819152832	1.008628845	0.130164623	0.571518183	0.608199596	0.540122747	0.158898115	0.37273097	0.682151079	0.669321299	0.413134336	0.180873394	0.652909756	0.620229721	0.590758324	0.72456193	0.958119154	0.605961323	0.520608664	1.2120471	0.62489295	0.34528923	1.22012043	1.236463547	1.595613003	2.073150158	1.934306145	0.610902786	0.760109901	0.234357357	0.259055138	0.225197792	0.300299644	0.619333506	0.411202192	0.750041246	0.560667038	0.156946659	1.099011421	0.419827223	0.873657942	0.62435627	0.511109114	0.086406469	-0.210298777	0.074641466	-0.012796879	-0.166403055	0.094450951
566.0200195	0.350761175	-0.006798029	0.331681013	0.722408533	0.598088026	0.712511539	1.073001385	0.734213829	0.45343852	-0.026612759	0.916927814	0.288297415	0.315383196	0.391320467	0.399913073	0.570684433	0.146024227	0.404477358	0.449875832	-0.151111364	0.883502245	0.758879423	1.052277088	0.795106173	1.474015236	1.817324162	1.724537373	1.108728886	0.503173113	0.456418514	0.139886379	0.655302048	0.569664955	0.410346031	0.111242056	0.366004467	0.56693697	0.437013388	0.652482986	0.756503344	0.646362782	0.505354643	0.67463851	0.581983805	0.760491371	0.232586145	0.03830409	-0.034456253	0.09960103
567.9400024	0.924064875	-0.308637381	0.51537466	0.507466316	0.581775188	1.077732086	0.671691179	0.445687056	0.517976522	1.173582077	-0.240723133	0.425058365	0.296518803	0.578936577	-0.15220356	0.638375521	0.468041897	0.385137081	0.324456453	0.007707596	0.442736387	0.377258778	0.151852846	0.582579613	0.855758667	0.643095255	1.429534435	1.15215683	0.857012987	0.797322989	0.696728945	0.626673222	0.726817846	0.400044918	0.759962082	0.697667837	0.448667526	0.172179222	0.370645523	0.440662146	0.1695714	-0.022702217	0.297564507	-0.114304304	-0.172688246	0.021538019	0.304244757	-0.154286146	0.150528669
570	0.190713167	0.23499155	0.003633976	0.511118889	0.981652737	0.384886742	0.392787457	0.673099518	0.171123028	0.400524616	0.327150583	0.37425518	0.406259775	0.260109901	0.654147387	0.014032125	0.676303864	0.362307072	-0.127407074	0.464713812	0.472174883	0.128779888	0.501478672	-0.057109833	0.702613831	0.820500612	0.759480715	0.837895393	1.212589264	1.189754963	0.723276138	0.859588861	0.56268549	0.421095133	0.635743141	0.596093178	0.523839235	0.379647732	0.508521318	0.310184717	0.506472588	0.411142111	0.377534866	0.146770954	-0.355659008	-0.164916754	0.507712364	-0.403435707	-0.024468899
572.0200195	0.570563316	0.465313673	0.52264905	0.610430241	-0.048623085	0.620745659	0.605960131	0.581882715	0.685202122	0.060033321	0.423406839	0.34886694	0.644019127	0.074490786	0.356876612	-0.067332745	0.399403572	0.757148504	0.490822315	0.512834787	0.614552736	0.244714499	0.811172485	0.838257074	0.694025755	0.508758783	0.631433249	0.424584866	0.732712507	0.725372553	0.855006933	0.951385736	1.311583996	0.585657835	0.87552309	0.647986412	0.882116079	0.366930962	0.632512808	0.714951277	0.562232494	-0.011071205	0.637009859	0.367959261	0.06236434	-0.229371309	-0.05442977	-0.446810961	-0.092399836
574.0499878	0.581815004	0.515182734	0.180273294	-0.119823217	0.676282406	0.502107859	0.642180681	0.66844964	0.732857704	0.743325472	0.511943579	0.498319626	-0.039490938	0.430938005	0.446711779	0.675004721	0.800045967	0.36893487	-0.035772562	0.385409117	0.342206001	0.183005571	0.945350409	0.842287064	0.214917421	0.304664135	0.272840977	-0.095913887	-0.048997641	0.476214409	0.2113204	1.205613613	0.54780364	1.431868553	0.614950657	0.903268099	0.627396345	0.379834175	0.659531832	0.206743717	0.547348022	0.21946907	0.248761415	0.109998465	-0.093557596	0.215241194	-0.259431124	-0.087395668	-0.384213686
575.9400024	-0.136189699	0.197964907	0.497690916	0.438121319	-0.197664261	0.047819376	0.315542459	0.413133144	0.016231537	0.160178423	0.312396288	-0.136557817	0.062360764	1.254885197	0.597660542	0.418404818	0.200798512	0.991272449	0.76040554	0.363410473	0.851451397	0.022168875	0.941306114	0.608662605	-0.042953968	0.794157028	0.523136139	0.02274704	-0.234427691	0.205922127	0.155273676	0.874195576	0.88427043	0.781295061	0.731528997	0.791786432	0.510384083	0.438332796	1.019452572	0.265687704	0.427844048	0.457494497	-0.357343912	-0.092592478	-0.48940897	-0.377471924	-0.296500921	-0.049764872	-0.241971731
577.9699707	0.132093191	0.387183905	0.381053686	0.027460575	0.044798136	0.048952103	0.238355875	0.355140686	0.361901999	0.167791128	0.271818161	0.360986233	0.240071058	0.500072479	1.23113966	0.85042882	0.87045145	0.520658493	0.61176157	0.74459815	0.510376692	0.477576494	0.556748629	0.335826874	0.361753702	0.273237467	-0.070480347	-0.004055977	0.265543461	0.312215567	0.294327497	0.024492741	0.249140263	0.695224762	0.649435282	0.460211277	0.706136942	0.975648165	0.234952211	0.24121213	0.243996382	0.566349268	0.445444107	-0.658266783	-0.608655214	-0.437221289	-0.55036211	-0.474218845	-0.191944122
580	0.006645203	-0.106606245	-0.154550552	0.21756959	-0.061249495	-0.057721615	-0.357126236	0.320288658	-0.190904856	0.733525515	0.495723963	0.336840391	0.248849154	0.44806385	0.599938631	0.852246284	0.993886232	0.259768963	-0.039761066	0.422855854	0.340399981	1.28834343	0.841586351	0.768949747	0.385858774	0.580717325	0.723370552	0.312100887	0.317983627	-0.202929497	-0.171121836	0.429473877	0.252734423	0.457175016	0.260762453	0.966436863	0.554255724	0.683488846	0.792385817	0.729121685	0.33945775	-0.112282038	-0.382515669	-0.222678423	-0.202177048	-0.289171696	-0.020975828	-0.514031172	-0.341331959
582.0499878	-0.014255524	0.051842451	0.606304169	0.09431076	0.062517643	0.230299473	0.327860117	-0.255366087	-0.360174894	0.460126162	-0.139796019	0.972535133	0.336911678	0.689254999	0.731547832	0.542714596	0.93513608	0.724187136	0.851230145	1.689870834	0.646522045	0.626769543	0.555212736	0.50931859	0.546941042	0.545339108	0.448703766	0.150536776	0.223805904	0.027424812	0.005868435	0.138591766	0.220966101	0.007708311	0.607338428	0.378026247	0.540590048	0.619846821	0.298903704	0.559860945	0.123596191	0.228880167	-0.175415277	-0.243586779	-0.324852943	-0.478672743	-0.633446455	-0.215350389	-0.52755022
583.9699707	0.050074816	-0.262168407	-0.208379269	-0.609202862	0.300534725	0.582378149	0.157727242	0.752872705	0.13183856	0.323555946	-0.28549099	0.392016172	0.528480768	0.766159058	0.743750572	0.414995909	0.768621922	0.666278839	0.727395296	0.97716856	0.891454935	0.327941179	1.349843979	0.459501743	1.260755062	0.353497982	0.528851748	0.388264179	0.525220633	0.227736235	-0.082466125	0.367296457	0.105166435	0.239660263	0.131681204	0.298686028	0.154656649	0.4554739	0.345726013	0.372241735	0.405559301	-0.089296579	0.209212303	-0.497008801	-0.392513037	-0.64328742	-0.481955051	-0.523831844	-0.473260164
586.0200195	0.457597256	0.319659472	-0.187566519	-0.391643286	0.296777964	0.58934021	0.363596201	0.385095358	0.213602304	0.867299795	0.328810692	0.158087254	0.72505331	0.26587677	0.210460901	0.791531563	0.901822805	1.149876118	0.989916325	0.50778532	0.85462904	0.505216837	0.916965961	0.57336235	0.862212181	0.706999779	0.215586424	0.168427229	0.537672281	0.18668437	0.079263687	0.333816767	0.177304983	0.505830765	0.305767059	0.174049139	0.072147369	0.504829645	0.239505529	0.227718115	0.432073116	0.054157734	0.501134634	-0.052643061	-0.358587265	-0.650107384	-0.704873085	-0.82857132	-0.61461997
587.9400024	-0.16601181	-0.195399284	0.001052618	0.107610226	-0.241912127	0.493997574	-0.286723852	0.203529596	0.915032864	0.356657505	0.656168938	0.110325575	0.582452536	0.143144131	0.416696787	0.372953653	0.60871172	0.455629587	0.463891745	0.805137634	0.776662588	0.101735592	-0.094553947	0.176806211	0.483968973	0.443686485	0.546683311	0.402321577	0.414064884	0.2277565	-0.010713339	0.444273949	-0.018461704	0.119878292	0.443317652	-0.212044716	0.121975899	-0.029320478	-0.119767666	0.093327284	-0.002696276	-0.056124687	0.266875982	-0.115688086	0.151375055	-0.683930874	-0.524003029	-0.947920322	-0.885644436
590	0.564623117	0.027175188	0.231009483	-0.330358744	-0.196247101	-0.013386965	0.25238204	0.229655266	0.262170076	0.686012983	-0.247426748	0.259619713	0.740561485	0.726939201	0.714823484	0.522801161	0.712914705	0.626390696	0.916084051	0.879734993	0.486123323	1.163177967	0.558136463	0.602916479	0.627331972	0.718068838	0.50510478	0.384625912	0.477143764	0.42321825	0.258958578	-0.157752037	0.702117443	0.215558529	0.369942427	0.318811655	0.279429674	0.234571695	0.116625547	-0.078665972	-0.390249491	-0.265371084	0.222491026	-0.37163806	0.178488731	-0.348111629	-0.114688158	-0.410459995	-1.067186832
592.0200195	-0.344420195	-0.012260675	-0.059229851	0.402781248	0.229761362	0.332594156	-0.236364365	-0.124783993	0.379527807	0.546089888	0.385151386	0.054844856	0.382329226	0.519603968	0.222872019	0.521931887	0.50687933	0.703648806	0.558206081	0.338574409	0.83398509	0.267619848	0.600636721	0.161272526	0.741544485	0.024809361	0.080844402	0.220412016	0.694330931	0.391131878	0.484525204	-0.083061218	0.085214853	0.515925646	-0.14806962	0.276622534	-0.131440401	-0.311420441	0.153512478	-0.193276167	-0.631324053	-0.271129131	-0.62433219	-0.122139692	0.175732136	-0.42427969	-0.742769957	-0.493070126	-0.843806267
594.0499878	-0.101830006	-0.260006905	-0.389260769	-0.072550774	-0.456971645	0.17621851	0.085106611	0.060446739	0.346204996	-0.018902063	-0.204677582	0.400672436	0.491816998	0.555760145	0.311394691	0.768285275	0.725361824	0.365491152	1.20420599	0.682029247	-0.134058475	0.478043318	0.24129653	0.078176498	0.770242214	-0.006880283	0.158249617	0.197753668	0.243709087	-0.096866846	0.066256762	-0.306538582	-0.154686213	0.330562353	0.121564627	-0.281780005	-0.263107538	0.065883636	-0.007100582	-0.117627859	-0.266677618	-0.824845314	-0.591544151	-0.330422401	-0.796851158	-0.143238306	0.078072548	-0.501146078	-0.233728409
595.9400024	0.82316637	-0.509150028	0.224213123	0.461413145	0.068731546	0.240884781	0.051837444	0.996698856	-0.226349115	0.264072895	0.1899786	0.576766968	0.251589775	0.638973951	0.161035061	0.502394676	0.565731049	0.950601578	0.693948746	0.222984314	0.520869493	0.81999898	0.405199289	0.187638044	-0.29868412	0.007643938	0.060512066	-0.059228897	0.058102131	0.418680429	0.014238119	-0.49538517	0.207197189	0.239493847	-0.200748682	-0.114468813	0.182624102	-0.275271416	-0.276662111	-0.072058678	-0.52630949	-0.372217894	-0.787825584	-0.756592512	-0.788397551	-0.625228405	-1.076666236	-0.412752151	-0.357934713
597.9699707	0.124111414	0.222275257	0.669528723	0.883741379	0.294610262	0.189350605	0.520268917	-0.211638212	0.81491828	0.79544878	0.360943317	0.409495354	0.438006878	0.557934761	0.791811228	0.137017965	0.628116131	0.508231401	0.037457466	0.582925558	0.735211372	-0.074290276	0.461685658	0.056024075	-0.016246796	-0.19872427	-0.059354067	-0.094975233	-0.407608271	-0.434067965	-0.073867798	0.145502329	-0.012952805	-0.067082405	-0.162994623	-0.097656727	-0.217941999	-0.322151899	-0.530736446	-0.3236835	-0.383192778	-0.43863368	-0.791842699	-0.824542046	-0.986824512	-0.915654421	-1.08593297	-0.640303135	-0.738530159
600	0.375782728	0.250290155	0.792789459	1.125207424	0.809204578	0.640823364	0.961834669	1.066123009	0.959282398	1.057570457	0.817713499	0.651725531	0.922912836	0.430407286	0.81944108	0.782876492	0.669470787	0.606867313	0.818436384	0.640698195	0.192869663	0.06713748	0.517238379	0.484693766	0.081337929	0.381147623	0.078698158	-0.168643713	0.398892164	-0.15061307	0.01030159	-0.248404026	-0.516670704	-0.465265512	-0.488819361	0.280765057	-0.042481661	-0.384936571	-0.624689579	-0.511400223	-0.818665028	-0.696913719	-1.027575016	-0.944477081	-0.867952347	-0.692630768	-1.24307096	-0.863877296	-0.996553421
602.0499878	0.674328089	1.443762779	1.739488602	0.675335884	1.704410076	1.806957722	1.482282639	1.111402988	1.525091648	1.754205704	1.2520504	1.92102623	2.093395233	1.25515604	1.223921776	1.771757603	1.233210087	1.181716442	1.583762646	1.140823364	1.350400448	0.470822334	0.545103312	0.830254555	0.355127335	-0.072146416	-0.216572046	0.104774952	-0.071508408	-0.238095045	-0.303267479	-0.090296745	-0.544571638	-0.437800646	-0.227017164	-0.377327681	-0.573572874	-0.700690031	-0.482925892	-0.65664196	-0.965465069	-0.779891968	-0.766339779	-0.858347416	-0.832556725	-1.281558871	-1.186377525	-1.180596828	-1.01569438
603.9699707	2.50206852	2.275089741	2.450540066	2.354667664	2.664655209	2.769289494	2.631849766	2.559078217	2.988089085	2.478660107	2.835310459	2.558828831	2.54860878	3.008961678	2.570550442	2.727926731	2.966732025	1.758029461	1.798503876	2.092716694	1.591777802	1.160533428	1.724786282	1.385381699	1.2326231	0.081664562	0.462299109	0.099844217	0.115317583	0.283385515	0.057464838	-0.129373789	0.25572753	-0.120760679	-0.120677948	-0.016301632	-0.066716433	-0.761540413	-0.627779007	-0.54016614	-0.784419298	-0.974589825	-0.773947001	-0.509748697	-1.133201241	-1.103963494	-1.210469723	-1.209272385	-1.122837543
606.0200195	3.154608727	4.187964439	4.552316189	4.033602238	4.436680317	4.872628689	5.012133121	5.322971821	4.407785416	4.775436401	4.864884853	5.289767742	4.299394131	4.198450089	4.385392666	4.599370956	3.483816147	3.071397305	3.233308315	2.343886852	2.245440006	2.293327332	2.017591953	2.140564442	1.490328312	1.321360588	0.746525049	0.359300852	0.69495225	0.155805111	0.206389666	0.202330828	0.514839411	0.466517687	-0.247497082	-0.002694607	0.011482	-0.368492842	-0.231548786	-0.215403795	-0.506573439	-0.791722775	-1.103248477	-0.914289713	-1.126620412	-0.891538858	-0.65634346	-1.246102333	-1.289829493
607.9400024	6.272680759	6.100841045	6.583006382	6.823028088	7.130793095	8.012672424	7.724545956	7.409023762	7.297687054	6.852015972	7.544264317	6.449149609	7.146249294	7.107770443	6.685782909	6.201703548	5.720214367	6.024639606	4.640210629	4.225330353	3.767206192	3.053752899	3.137174606	2.406981468	2.466117859	1.467170238	1.057286739	1.194586277	0.992021322	0.787920237	1.003325939	0.606549978	0.162944794	0.713825464	0.250677824	0.411596537	0.060412407	0.038105488	-0.068538427	-0.121040583	-0.378518343	-0.614770174	-0.738755941	-1.04831171	-0.832065582	-1.138706565	-1.105169535	-0.950517654	-1.120185375
610	8.468702316	9.987365723	9.443431854	11.58125305	11.2776947	11.57859993	11.17300606	11.13064003	11.2448864	11.36163902	10.63815498	10.98429489	11.71490479	9.359025955	8.714881897	9.630880356	9.408597946	8.220796585	7.744678974	6.892564297	6.175543308	5.653895855	5.136416912	4.314340115	3.717892647	3.452443123	2.97910738	2.983222008	1.982085705	1.887387753	1.597866535	1.088046074	1.077269077	1.206450462	0.88730669	0.334706068	0.578051567	0.348536968	-0.123471022	-0.206518173	-0.724796295	-0.304942131	-0.766219139	-0.87592864	-0.698979378	-1.026904941	-1.278660297	-1.153017521	-0.99332571
612.0200195	14.22753716	14.51990509	15.926754	15.69229889	16.31046104	15.7900753	15.66994286	15.11920357	16.3427887	16.55710602	15.44146919	15.52125931	15.03151894	13.07362175	13.97117424	14.56326675	12.47378349	12.20241165	10.46825218	9.454036713	8.839670181	8.343385696	7.236807346	5.777658939	5.114517689	4.532326698	3.999733925	3.702805042	2.993246078	2.718968391	2.36699152	1.96372366	1.99114418	1.688747883	1.24881649	1.08066988	0.588478804	0.385191202	0.207861662	0.099928856	-0.092798471	-0.64632678	-0.872375727	-0.692373753	-0.961412668	-0.142222881	-0.933735847	-0.813472271	-1.329907298
614.0499878	17.80621147	17.72122574	18.69619751	20.31119919	19.97040558	20.53937531	21.73299217	22.0932579	20.81582832	20.5099926	20.11044312	20.32365036	20.09247208	18.81850243	17.93307114	18.39583588	16.18652153	15.91604805	15.28937912	13.01033592	11.15937042	10.85120583	9.922048569	8.860528946	7.25953722	6.680481434	5.411031246	4.443602562	4.439749241	3.777928352	3.56858778	3.114995956	2.727225304	2.110456467	1.614376545	1.964602947	1.14122963	1.262411594	1.03630352	0.510481358	0.678168297	-0.026554585	-0.354942799	-0.541688681	-0.19397521	-0.913365602	-1.080585718	-0.752801657	-0.932730675
615.9400024	19.60540581	22.44443321	22.5813427	22.4528389	24.52451324	25.60953522	25.36200714	24.88893127	24.52164459	25.90331078	24.63248253	25.53629684	24.31799316	24.03066635	21.50020981	21.21396446	21.44496346	19.06258392	17.64500046	16.31675911	13.99710464	13.38853455	11.42576408	10.5561142	9.610425949	8.305835724	6.459675312	5.872458935	5.495729923	4.921310902	4.534867287	4.122130394	3.353489876	2.326323032	2.761388302	2.588983536	1.345831394	1.250110626	0.778487206	1.047960281	0.082746744	0.587840796	0.436460972	-0.460231543	-0.039970398	-0.401927471	-0.788602591	-0.688153505	-0.286955595
617.9699707	23.50357628	24.66034126	25.95727348	26.95245743	28.38976479	28.10396194	28.35900879	28.63012505	27.65712166	31.07603645	28.76021957	27.5288372	27.71623802	27.22849083	24.98933983	23.97054672	23.82236671	22.24413109	20.47390366	17.48884964	17.57759857	16.0820179	12.83792114	12.76579475	10.21991348	9.998447418	8.973144531	6.571032047	6.558920383	5.922100544	5.399239063	5.505086422	4.071055889	3.460335732	3.237871647	2.477687836	2.39500618	2.007261276	1.749873161	1.28784132	0.668408632	0.605854988	0.501997471	-0.448792696	-0.31529665	-0.371828794	-0.375178814	-0.40035677	-0.83275032
620	25.30603027	26.63212967	28.05090523	27.2420311	29.43275261	30.37618446	31.15863228	32.84386444	30.70728493	31.02951241	30.46220589	32.03727341	29.21473122	28.74421883	28.15431786	26.47636414	25.25332069	23.99901962	21.13768196	20.13311386	19.05648422	16.09149933	14.91373444	13.67454529	11.9552269	10.63251305	9.160165787	8.568803787	6.88128233	6.757649899	6.208728313	5.733806133	4.847459793	4.571034431	4.057887554	2.996600628	3.007160187	2.683419228	2.612163544	1.534117222	1.331497192	0.550644398	0.226169825	0.316896915	0.074232101	-0.167225838	-0.270911932	-0.534873247	-0.361083031
622.0200195	23.60939217	26.48403549	26.87720108	27.28679657	29.83460045	29.28280449	32.40538025	30.87524986	31.40852928	29.80387688	30.02210426	29.23739815	28.68396187	29.47564888	26.87376976	27.29769135	25.73457336	24.54697037	21.84221268	20.73355293	19.95403099	17.05199623	16.05244064	14.11184502	12.98202515	10.70015907	10.09411621	8.84251976	8.15735817	7.073470592	7.098434925	6.11023283	5.336591244	4.8930583	4.592836857	4.261932373	3.342825413	2.786001205	2.540937901	1.915188789	1.47427845	1.597250462	0.706789732	0.725016594	-0.156668663	-0.139863253	-0.135596752	-0.095632792	-0.515128613
624.0499878	22.47995758	24.67546082	24.56271553	25.97192574	27.33389664	26.40200424	26.88784599	29.17959023	30.39095497	29.0260334	28.77260208	27.64689064	27.07332039	27.04010201	26.88057899	25.7163868	25.15166664	22.75415421	21.76713753	22.07606888	18.29068565	17.12634468	15.75443077	14.28667068	14.25557137	11.67810631	10.09889793	8.577306747	8.557983398	7.670620441	7.610253811	6.884891987	6.063007832	5.780015469	4.775031567	4.73519516	3.641907692	3.240071774	2.549929619	2.468245029	1.404603004	1.31458807	1.486180305	0.603364706	0.638562918	0.006011724	0.562948704	0.30166173	-0.456314087
625.9400024	20.97866631	22.75122643	22.48336411	23.23703766	22.84049416	26.59922791	25.78505516	24.73964691	27.03860092	28.46042252	25.95030975	25.34758949	25.81916046	24.45478439	23.61191368	22.90688705	22.0658741	22.92377472	20.23525238	19.2059021	18.21457863	17.06595612	16.47479248	15.3894825	14.03763962	12.89172935	11.20843315	9.628408432	10.3088131	8.386796951	9.183231354	8.252819061	6.723499775	7.025593281	6.444144726	5.216957569	5.207045078	4.673798084	3.521495342	3.0971241	2.476869106	1.981926918	1.508953094	1.576595306	0.850186586	0.494125605	0.354817867	0.280496359	0.116090298
627.9699707	20.18819618	20.35332108	21.78260231	22.036129	22.83550644	25.18550301	23.27270699	23.73415756	25.26997566	25.20656586	26.83169937	25.58592033	24.94178963	24.24124908	24.54242325	25.38443947	25.52379417	22.7887764	21.56673622	21.62453461	21.39414024	18.80177116	17.6602459	17.47339821	16.02477837	14.71141052	14.65288353	13.51521301	12.43960381	11.90898323	9.978315353	9.98620224	9.020788193	8.872249603	7.660993099	7.006065845	5.852260113	6.156133175	4.895339966	4.438341141	3.032431602	3.464255333	3.102454185	1.89910841	1.991277218	1.398208618	1.133056164	0.703253984	0.278634071
630	20.17877579	21.81988716	20.70559502	24.18387985	22.9010067	24.13046837	23.48810387	24.09408188	23.9441433	26.73588753	24.66368484	24.66958618	27.20808983	24.98583412	27.5045929	27.1369133	26.29943848	25.53507996	24.20491028	23.45166588	25.63783455	23.13299561	23.4142437	22.14647102	19.35092354	19.69496346	17.80058098	16.561903	15.91424179	15.0337677	15.37541199	13.44454002	12.63602638	11.33537292	10.92854881	9.787288666	8.578430176	7.645413876	7.485694408	6.05352354	6.144011974	4.14687252	4.094298363	3.572980881	3.383065701	2.689500332	2.024335384	1.670397758	1.541744232
632	21.67452431	22.05220413	23.43566895	23.63027191	23.4678154	26.00044632	25.47258186	26.17988968	28.79328346	27.04676628	27.63558769	28.89638138	27.5146656	27.40899467	30.1305294	30.52947426	29.18712807	28.76325417	30.12567711	27.66168976	27.92886925	29.08851814	25.78972816	27.42977333	24.3803978	24.69095612	22.76851082	20.63284111	20.96961021	20.28744507	17.70260429	17.58669281	16.21793175	15.65493393	14.66414642	13.21706581	11.88127136	10.69417572	9.965896606	9.098905563	6.806130886	6.12131834	5.588990688	4.519941807	4.26636982	3.917636871	3.321119785	3.023242474	2.391625881
634	20.92837143	20.85975647	21.87911987	22.47470284	24.41703224	26.24484253	25.69193268	26.06265831	27.40600395	26.71881294	27.05322456	29.487257	26.92717171	28.45017815	29.41634178	26.64866638	30.2127552	29.67228127	28.706604	28.9587574	27.97585487	28.3656292	27.06371689	28.51955032	25.97062874	24.85395241	25.03000832	22.25092697	22.73337936	20.84310341	19.73445892	19.12614632	17.72006416	16.17733955	15.86831856	14.24902916	13.26222229	11.9333992	11.30267715	9.692974091	8.59003067	7.963301182	7.206624508	6.00401926	5.165796757	4.980804443	3.811568737	3.701946259	3.073878765
636	17.16120529	19.55573654	21.06507874	19.48697662	18.87065887	20.92763329	22.5950737	22.26754189	22.82891464	24.83605576	24.03481293	24.65581703	23.5983696	25.40777588	24.80072021	25.94709015	26.91366005	26.43092155	26.05809212	25.29968643	26.56881332	25.55144691	24.63380623	24.21879196	23.69618988	23.3864994	22.32721901	21.19683647	20.60315514	19.93515778	17.83937645	17.70266724	16.38407135	14.93000031	14.59539223	13.61791801	12.4223671	11.70076942	9.529201508	8.860601425	7.768276691	6.263342381	6.295112133	5.566614628	4.563364506	4.099537373	3.434206009	2.839327812	2.908945084
638	15.18224144	14.53470039	15.33600998	15.73766327	17.40059853	17.89448738	18.40740967	16.658041	16.63694763	19.8375988	19.07589912	18.75893021	18.70058441	19.51225471	18.26454163	20.52879143	20.8474369	21.21396065	21.2630024	19.77072334	18.47697258	19.19799423	20.40716171	19.80771637	19.27542496	17.55612946	17.01224899	16.45057106	16.27178001	15.09678841	14.74450874	13.08243561	12.68997192	12.57323456	11.15244102	10.15110016	9.132034302	7.924657345	7.418915272	7.231146336	5.742950916	5.637131214	4.668894291	3.372644901	2.867677689	2.251218319	2.483350754	1.574177265	1.077381611
640	11.16913605	11.64016342	11.23702621	12.17474365	11.50120926	13.02762222	11.05887032	12.29620743	13.82958984	13.06724167	12.69223976	13.9468708	14.31967354	13.79746819	14.56890297	15.30511856	14.96647835	14.53824425	14.61283302	13.58222771	14.22958946	14.10090256	14.10135078	13.79505539	12.27779961	12.82713699	11.35855293	11.4365921	10.34868813	10.65597725	10.51304054	9.108627319	8.438381195	8.024707794	7.77333498	6.608113766	6.818388462	5.556060314	5.019714832	4.592941284	4.42949295	3.055356503	2.583414078	2.066856384	2.405870438	1.754244804	1.205492973	0.447206736	0.792537928
642.0200195	7.80588007	8.154226303	8.228673935	7.826242924	9.245189667	9.805562973	8.494720459	10.43292046	9.82611084	9.414890289	11.65247345	10.63356972	9.989595413	11.86039162	10.7236557	11.64782333	11.65701294	11.17761612	10.24954224	11.01180077	11.58326149	10.06056023	10.26824951	9.310745239	8.436553955	8.872625351	8.830976486	9.044002533	7.563066006	6.785354137	6.27794981	6.545424938	5.949572086	5.230073452	5.29493475	4.940400124	4.092633247	3.54212904	3.714697838	2.783178329	1.456061363	1.892156601	1.434183121	0.538701296	0.806647539	0.713864803	0.08553791	0.376685619	-0.346262455
644.0499878	7.388427258	6.640780926	6.904245853	7.268242359	8.166404724	6.930161953	8.122272491	9.26089859	8.533582687	8.623693466	8.160425186	8.980770111	8.786867142	8.512731552	8.177267075	9.39991188	9.596509933	9.02013588	8.471939087	8.142351151	9.123458862	7.621259212	8.778896332	7.367101192	6.044888973	6.74554491	5.993738651	5.867361546	5.848102093	5.556715488	4.913040638	4.264728546	4.185091019	4.099398136	3.09823513	3.123139858	2.728003502	2.760951519	1.578433514	1.693650723	1.375494957	0.77494359	0.646845102	0.239424944	0.068046331	-0.115104675	-0.545530796	-0.780493498	-0.362595081
645.9400024	5.090113163	5.992395878	5.512730122	6.224464893	5.997468472	6.766570568	5.664303303	6.769247532	6.253040791	6.715399265	5.866874218	7.970630169	6.877406597	7.269503117	6.424525738	7.90039587	7.060708523	6.319831371	7.043824673	6.540948391	6.486619473	5.787903309	6.502753735	4.88735199	5.43243742	4.853029728	4.699509144	4.752027035	4.365218163	3.719889641	3.249220371	3.470573902	2.874409676	2.136535645	2.359300137	2.372229099	1.363120556	0.736288786	1.226011753	0.382105589	0.65796423	-0.024810553	0.35082221	-0.452096939	-0.1933496	-0.494564772	-0.901568174	-0.883561134	-1.041432261
647.9699707	4.92286396	4.595860958	5.194263935	4.679739475	4.947520256	5.279290676	6.642815113	5.670558453	5.959388256	5.990636349	6.045969486	5.409526348	6.279833317	7.233394146	5.941352367	6.681820393	5.505405903	5.737587452	5.778262615	4.284315586	5.142232418	5.382788181	4.433438301	4.595341206	4.620042324	3.859752178	3.838077545	3.307006359	3.578930378	2.422602177	2.64512825	2.481564999	2.418983459	1.760538578	1.300889969	1.417078018	0.956110239	0.652914286	0.125360012	0.615676165	-0.042861223	0.008406639	-0.500022888	-0.657140255	-0.984389305	-0.954412699	-0.925908804	-1.300640225	-1.319754362
650	4.8843503	4.265613556	4.448887825	4.764229774	4.921631336	5.324395657	5.482789516	5.434520245	4.94661665	5.211286068	4.85345459	5.11226511	5.158522129	5.002426624	5.153557301	5.507793903	5.406030178	4.526175499	4.78715992	4.623914719	4.248278141	3.857763767	4.396771431	3.847308636	3.220751286	3.226909637	2.441862583	2.131278515	1.883924007	2.049697876	2.495447636	1.298870564	1.203269482	0.947362423	0.946936369	0.965796947	0.226811647	0.015995264	0.11151433	-0.334980249	-0.917539597	-0.251245975	-1.014756322	-0.833790541	-1.164068818	-1.213716984	-1.027555466	-1.287501216	-1.325677276
652	3.889099121	2.707005978	3.482886791	4.077715397	4.557657242	4.728196144	4.330047607	4.237061977	5.178278446	4.401030064	4.646805763	5.776422024	4.602453232	4.360922337	4.51427412	3.84400034	4.728403568	4.052666187	4.233091354	4.223342896	3.137930393	3.300095558	3.092018127	2.301114559	2.533938885	2.389811516	2.382177353	2.238845825	1.056595325	1.42828989	1.18689394	0.968285084	1.155032158	0.967471123	0.257157564	0.38217783	0.179620028	-0.276779413	-0.268894672	-0.527048111	-0.473368406	-0.928151608	-0.77760458	-0.861292839	-0.989400148	-1.24039197	-1.358242273	-1.269013166	-1.406153083
654	3.61148262	3.904999256	4.049097538	3.924891949	4.181400776	4.446204662	4.279855251	4.826430321	4.332671642	4.516335964	4.400803566	4.554771423	4.802761078	4.272892952	4.230334759	4.172985554	4.049498081	3.849930763	3.87204504	2.87793541	2.24590826	2.995420456	3.005111217	2.239995956	2.334929466	1.536530495	1.437520504	1.303569794	1.081075191	0.693012238	0.86246562	0.609138727	0.459143162	0.484650135	0.692075253	-0.065722942	0.109470606	-0.513057947	-0.46660614	-0.577595472	-0.741479874	-0.909144878	-1.139641285	-1.070906758	-1.135785341	-1.485269666	-1.43705976	-1.405297875	-1.421709776
656	3.275587559	3.592047215	2.758235931	4.181666851	3.96434927	3.25714159	4.300290585	3.616969109	5.213181973	4.238141537	3.56548357	3.968722343	4.656014919	3.954057217	3.154808521	3.572167397	3.436834335	3.724112034	3.202552795	3.940427303	2.761654377	3.018751144	2.402000427	2.289820671	2.179307461	1.588087559	1.378667355	1.103057384	0.854326248	0.881035805	0.60752964	0.189734697	0.087345123	0.095591545	-0.360927582	-0.247302055	-0.378269196	-0.730542183	-0.701527119	-0.637180328	-0.773652315	-1.122242689	-1.173062086	-1.322538614	-1.366616011	-1.354922771	-1.626447797	-1.363741755	-1.449684024
658	4.143232346	3.835776329	3.409937382	3.700479507	4.94254303	4.685374737	4.673181534	4.931954861	4.388748646	4.708378315	5.557504177	4.51969099	4.134927273	4.284648895	3.970236778	3.729476929	3.096886635	4.202203274	2.535533428	3.671236515	3.414964676	1.820207596	1.659592152	1.977703571	1.699805737	1.621582031	1.550571442	1.224557877	1.027637005	0.577558756	0.318603277	0.449747801	0.02544713	-0.030341148	-0.303091764	-0.027696848	-0.525175333	-0.609455347	-0.666447639	-1.062130332	-0.969109535	-1.002570391	-1.523306251	-1.407394528	-1.262439489	-1.436197639	-1.599936843	-1.724625945	-1.714650631
660	3.477581501	3.666406631	3.953010082	4.21341753	3.675530434	4.623166561	4.693655491	4.848815441	4.607726097	3.937175274	4.798407078	3.841984272	5.090463161	4.394077778	4.400455475	4.378270149	4.167687893	3.377472401	3.669486523	3.587152004	2.315623283	3.6277318	2.62845993	2.188322544	2.223763466	2.212441921	1.67378521	1.494349957	1.035284042	0.532636881	0.428105354	0.426913977	-0.174374819	0.02546382	-0.150123119	-0.312981129	-0.340785027	-0.552238941	-0.766641855	-0.465718746	-0.99942565	-1.326775432	-1.34912765	-1.371652126	-1.171239734	-1.579847574	-1.600334764	-1.409273863	-1.586700797
662	3.686860085	3.953638077	4.433366299	4.505319118	4.817662716	5.105762959	5.056704044	5.554739475	4.980846405	5.269145489	5.08428812	4.744693756	4.944000721	3.901575565	4.757558823	4.648943901	4.247816563	4.663347721	3.90365839	3.211827755	3.347860813	3.166440487	3.10007143	1.978601933	2.721707821	2.524138451	1.567780018	1.688254833	1.156027794	0.767587185	0.514006853	0.378635883	0.571135998	0.286297083	0.004638433	-0.317717791	-0.463274956	-0.696933031	-0.373512983	-0.606230497	-1.10952723	-1.085947752	-0.950629473	-1.109449863	-1.50745225	-1.365134835	-1.496874213	-1.811264753	-1.890423179
664	4.592689991	4.050567627	4.817751408	4.938673496	5.084014416	4.707877636	5.260911465	5.694749355	5.076656818	5.22466135	6.072114468	6.159078121	5.60452795	5.439424038	3.921842575	5.622451305	4.88146019	4.410278797	4.931370735	3.695344925	3.804929256	3.32189703	2.626782894	2.423601627	2.691837311	2.455549717	2.327486515	1.269555092	1.824486732	1.176322937	1.23423481	0.865235567	0.248459816	0.278072596	0.071819067	0.207581997	-0.509699106	-0.524279594	-0.2216115	-0.652036905	-0.999424219	-1.078458071	-1.26621151	-1.354508162	-1.387327552	-1.504974961	-1.301527739	-1.512806535	-1.616004229
666	4.522380352	4.862584114	5.280705929	4.977388382	5.068487644	6.072981358	6.532064915	5.195514202	6.288425922	6.10281229	5.779303074	5.622570515	4.946471214	5.693179607	4.449110508	5.430505276	4.900938034	4.677805901	3.933956623	3.021369934	3.900427341	3.657336235	3.205693245	2.646432877	2.679664135	2.367073536	1.765217781	1.472870827	1.344661713	1.018757343	0.760807514	0.9909935	0.45156002	0.223652363	-0.299548149	-0.282799482	-0.433913946	-0.763674974	-0.483163118	-0.890922308	-0.817497969	-1.096384764	-1.418142676	-1.129867077	-1.274807811	-1.357691884	-1.636043787	-1.577828407	-1.61257267
668	4.344696999	5.778683186	4.95543623	5.600632191	6.353226185	5.991494656	6.79488039	6.190727711	6.983663082	6.378306866	6.095143795	5.837487698	5.794050694	5.983547688	5.906580448	5.52952528	4.933936596	5.509204388	4.737109184	4.68930006	3.599958897	3.009844303	3.296769619	3.084880352	2.57107687	1.808868885	1.470817566	1.370344162	1.861676216	1.206733704	0.812896252	0.621672869	0.338500738	0.303392172	0.036383152	0.631682158	-0.390479088	-0.411175966	-0.575343132	-0.770199776	-0.832821608	-1.330007672	-1.075884342	-1.635262132	-1.645933032	-1.372938514	-1.547595263	-1.690587282	-1.687952638
670	3.951498508	5.132372379	5.199781895	6.076376438	6.429783344	5.789137363	5.753036976	5.879746914	6.455228329	7.038534641	6.159772396	6.219647884	5.700277805	5.726602077	5.585709095	5.484293461	5.094491482	4.947834015	4.777407169	4.032553196	3.933619499	3.103285789	2.932112217	2.927904129	2.03720808	1.981216431	2.045097351	1.438918114	1.460130215	0.801318407	0.757660389	0.403630972	0.30138731	0.390685081	0.360659838	-0.291989565	-0.576757669	-0.337232828	-0.613220453	-0.519142628	-1.022486806	-1.591492057	-1.149055839	-1.246508002	-1.512571096	-1.674327016	-1.758432031	-1.719446063	-1.754025936
672	5.524319172	5.358086109	5.840154171	4.966661453	5.763174534	6.527330875	6.19726038	7.778908253	5.862763882	7.153459072	6.660975933	6.567397594	6.483522892	6.064228535	6.936198711	5.878234386	5.221003056	4.88189888	4.44490099	3.873511791	4.299097061	4.572783947	3.484965324	2.79547739	2.043939114	1.720396042	2.003715038	2.063771725	0.937870502	1.070075989	0.516406775	0.344318151	0.36821866	0.239030361	0.098675489	-0.367767572	-0.201519966	-0.373873234	-0.354440689	-0.678468704	-1.01750493	-0.938328743	-1.134681106	-1.277208686	-1.376463652	-1.363483071	-1.251555681	-1.806704521	-1.579595447
674	5.080940723	5.693668842	5.936853886	6.216589451	6.018732548	6.22527647	6.7864995	6.882590771	6.809710026	6.345672131	6.487269878	6.680570126	7.352446079	6.802037716	6.591403484	6.068892956	5.79121542	4.837603569	5.16695261	4.528128147	3.890746593	4.385981083	4.160356045	2.722524643	3.005424023	1.975109577	1.89848423	1.606281757	1.366230965	0.874263763	1.233120918	0.291686058	0.050379992	0.309674978	0.088145494	-0.083295822	-0.320500612	-0.479150534	-0.31788373	-0.880161047	-1.009636402	-0.93686533	-1.134385467	-1.593031406	-1.356993556	-1.721460819	-1.575235844	-1.624016285	-1.765638709
676	5.46797514	5.752563	7.016880512	5.745493412	6.999016285	6.507973194	7.590809345	7.199335575	6.588056087	8.341579437	8.029058456	6.453540325	6.591441631	7.150225163	6.679644108	6.602371693	7.320101261	5.334297657	5.076319218	5.063664913	4.001947403	4.028575897	3.289638519	3.494469643	3.036972523	2.406038761	2.407590866	2.187730312	1.45580864	0.975336552	1.137786388	0.791782618	0.540628433	0.603005886	0.078773737	-0.22583437	-0.510685205	-0.115129948	-0.879362345	-1.130019069	-0.571690083	-1.143871188	-1.461409926	-1.354168296	-1.547687531	-1.786347866	-1.727548242	-1.607843161	-1.692510962
678	7.176595211	6.462344646	6.447016239	6.829190731	6.663815975	7.754173756	7.019304752	7.306902409	8.190036774	9.034683228	7.204286098	7.361781597	7.568497181	7.968522549	7.54804945	6.336818218	6.3445611	6.328410625	6.078452587	5.003340244	4.715501308	5.564421177	4.132478714	3.857863903	3.375543594	3.228578568	2.241481304	1.929389477	2.062952042	1.159068584	1.385625362	1.030477047	0.754442692	0.270133018	-0.047128916	0.374121904	-0.236489296	-0.498877287	-0.256285906	-0.560450315	-1.106915832	-0.759817839	-1.052683711	-1.152322173	-1.309534192	-1.389190316	-1.446470499	-1.672205925	-1.791060805
680	6.21461153	7.781631947	7.1548419	7.288522243	7.700899601	7.84517622	8.476852417	7.861700535	8.906780243	8.261600494	7.652959347	8.217086792	7.917477131	6.86274004	8.076753616	6.490911007	7.453867435	6.602399349	6.326765537	6.021703243	5.785703182	5.203699589	4.741084576	4.201910973	4.06664753	3.465760231	2.697842121	2.111815453	1.674320221	1.775402546	1.334008694	0.767933846	0.70092535	0.657679558	0.416127682	0.320763826	-0.25840044	-0.03051877	-0.489262581	-0.455834866	-0.78737545	-0.609318256	-1.099299431	-1.258432865	-1.038401723	-1.228766203	-1.467930555	-1.410290241	-1.751473188
682	6.600588322	6.934092999	6.743126392	8.353271484	8.226465225	9.339874268	8.300901413	7.30737257	8.220918655	7.781173229	8.536649704	8.303514481	7.489171505	8.619203568	8.240106583	6.887467861	7.623733044	7.384932041	7.300720692	6.643455982	5.653739452	5.065289021	5.062214375	4.005959034	4.984312057	3.810678959	2.078750134	2.77748394	2.234929562	1.891897202	1.505313873	1.466889381	0.753217459	1.098400593	0.796852827	0.343440056	0.218741417	0.024865866	-0.508198977	-0.324297667	-0.659668922	-0.925135612	-0.787004471	-0.88064909	-1.115399361	-1.334350944	-1.361737967	-1.464479804	-1.780259252
684	6.256948948	7.196433544	6.601111889	7.523265362	8.644359589	7.814716816	8.617567062	8.460142136	9.515449524	9.050941467	7.927634716	8.682102203	8.208244324	9.122255325	8.039960861	7.820934772	7.968593121	6.622825146	7.534386158	6.080391407	4.849929333	5.613132954	4.963451385	3.800925732	4.528954029	3.129426003	3.753623486	2.757278442	2.761931896	2.262548923	1.848773479	0.888335228	1.348448753	1.023207664	0.838678598	0.618866205	-0.113962889	-0.342478752	-0.01986289	-0.510316372	-0.27734828	-0.822466373	-1.236916542	-1.005360007	-1.094925642	-1.075692177	-1.360220432	-1.578988671	-1.533259511
686	5.946960926	5.798197269	7.689740658	7.453838825	6.805923939	8.373859406	7.741731167	7.905559063	8.547924042	8.434011459	7.832724094	8.3123703	7.48707056	8.19235611	7.698570728	7.098460674	7.38950491	6.844033718	7.065517902	6.185556889	6.270416737	5.451416492	5.373326778	5.304764271	4.216164589	3.383451462	2.830424309	3.30686903	1.842299938	1.989709854	1.699222565	1.090452671	1.197465897	1.006812096	0.377506256	0.401073456	0.227719784	0.247051954	-0.380271912	-0.41609931	-0.654808044	-0.660876274	-1.023000121	-0.964869261	-1.26019299	-1.198215246	-1.448666334	-1.516663551	-1.36531508
688	6.854683399	6.570834637	6.109527111	7.206776142	7.049258709	8.059276581	7.921721935	8.026130676	9.175033569	8.015983582	8.28062439	6.896475315	8.251506805	7.261109829	7.520555019	7.244739056	7.677686214	6.736959934	6.10240984	5.646648884	4.139408588	4.375117779	4.972443104	4.080868721	3.407851219	3.879542828	3.328287601	2.42130518	2.398686409	2.693334579	1.445324421	1.883918285	1.369373798	0.908714533	0.599803448	0.114967346	0.088115215	0.27495265	-0.310320854	-0.260032892	-0.488964081	-0.86115551	-0.734741211	-1.319708943	-1.082924247	-1.164882302	-1.197711825	-1.526833296	-1.504987836
690	5.173173428	5.073457241	5.266704082	6.675623417	6.166629314	7.067647457	7.968254566	7.269641399	7.536995411	7.456568241	6.184601307	7.910740376	7.355760098	6.773894787	6.137752056	6.226748943	6.025726795	6.214510441	5.844222546	6.050071239	5.169543743	4.990445614	4.251252174	3.805921555	3.443552017	3.409776211	2.236498833	2.54082346	2.062494278	1.677554131	1.669417381	1.378447533	1.010339737	0.938554049	0.643429518	0.442948818	-0.130228281	-0.074582338	-0.627323627	-0.746667624	-0.649139643	-1.104313731	-0.759125233	-1.19575572	-1.460826516	-1.402695298	-1.194999337	-1.311030626	-1.483121872
691.9699707	4.874126911	6.301629543	4.796818733	4.912789345	6.109175205	6.66658926	6.621337414	5.702436924	6.757457256	5.967391491	6.993783474	5.364877224	5.724028111	5.174390316	5.631144047	5.02820158	5.087296963	5.996597767	5.832015514	4.112363338	4.791282177	4.343201637	4.270262718	4.403646946	2.986946106	2.974308014	3.175763607	1.987716198	2.250654221	1.986904621	1.446452141	1.137932301	0.611688137	0.828484774	1.118846416	0.151519299	0.148317814	-0.350393772	-0.02754283	-0.555354118	-0.718836546	-1.141424417	-0.767152548	-1.473237514	-1.440381765	-1.479807615	-1.269230127	-1.300181866	-1.365949035
693.9400024	3.527293682	4.329645157	4.357230186	4.485949516	5.077679157	5.532848835	5.303773403	5.312180996	5.159507275	5.44160223	5.711803913	5.342737675	6.071940899	5.488007069	5.900559902	4.677379608	4.759496689	4.625953197	5.470076084	4.973714352	3.958525658	4.055055618	4.220457554	4.015321732	3.667994976	2.427372456	2.193581104	1.688353539	1.600065231	1.398967743	1.348300934	1.423028946	1.032951355	1.074938297	0.34137392	0.01360321	0.024458408	-0.260565519	-0.229566813	-0.952618599	-0.691738605	-0.747889757	-0.866292953	-0.7018857	-1.139748454	-1.133891702	-1.204817295	-1.739560246	-1.485279679
696.0499878	3.122702122	4.127634525	3.687588692	3.687676907	4.689481258	3.714866161	4.620911598	4.900713444	5.137479305	3.802446842	4.632627487	4.914363861	5.134561062	4.25442028	5.088810444	4.506928444	4.186001778	4.382476807	4.188590527	4.076378345	5.03910017	3.456589222	3.317595959	3.209870815	2.599665165	2.096737862	2.589540958	2.156413555	1.85268116	1.486449242	1.648512363	1.023625374	0.802857637	0.477641106	0.489687443	0.247295141	0.219399452	0.031599045	-0.27867341	-0.185775042	-0.872576714	-1.04039216	-1.121992588	-1.272367597	-1.451518893	-1.413997412	-1.622488379	-1.777151227	-1.513533592
698.0200195	3.324475765	3.561160564	3.600396156	3.422770977	3.910254955	4.628904343	4.083951473	4.207060814	3.617515087	4.177604198	4.311705112	4.814297199	4.595449924	4.011389732	3.667352676	3.998492718	4.421169281	4.8393116	3.735488415	4.133467197	3.588075161	4.00976181	3.600964069	4.161245346	2.479421616	2.595424652	2.58241272	1.920824051	1.765918255	1.647721291	1.179962158	0.931087971	1.167357445	0.635200739	0.613965034	0.145119429	0.199030161	-0.270662069	-0.51752162	-0.814727306	-0.542827845	-0.873211145	-0.994176865	-1.348883271	-1.632467628	-1.602650046	-1.169813633	-1.31378603	-1.600741863
700	2.786991596	2.935338497	3.380106926	2.911894798	3.964396477	3.778505325	3.708030224	4.027439594	4.968285561	4.749382496	3.278884411	4.064640522	3.78186655	4.390573978	3.942447186	4.275033951	3.443917274	3.736155033	4.095043659	3.963780403	4.404677868	3.745601177	3.735422611	4.123237133	3.404523373	3.203951359	2.24503088	2.364090443	2.25174284	1.605382919	1.811020374	1.197166443	1.214037418	0.970901251	0.249537945	0.486314774	0.014041901	0.065783501	-0.157985449	-0.519866467	-0.839318514	-0.789627314	-1.061184764	-1.081454039	-1.183948517	-1.341489077	-1.221684575	-1.461500764	-1.249104381
701.9699707	1.759786129	2.821449757	3.271890163	3.645824909	3.063851833	4.06807375	3.925768852	3.340348244	3.773668289	4.315527916	3.498835087	3.873603821	3.97573185	3.689096451	3.961143017	4.052376747	4.456010818	4.581396103	4.621863842	4.584760189	4.861234665	4.365204334	3.977971554	4.157499313	3.741377354	3.612095356	3.093008995	2.551225185	1.702988625	1.717880249	2.213627338	1.44419241	1.078681469	1.026741982	0.903066635	0.885616064	0.45493412	0.273498297	0.246014595	-0.44064188	-0.283164501	-0.701280117	-1.001160383	-1.121356368	-0.719986439	-1.062625885	-1.412526608	-1.459933519	-1.811822653
703.9400024	2.283654213	3.015310764	2.444229126	2.374703407	3.237769604	3.258552551	3.116942883	2.777317524	3.227418423	3.653699398	2.988371372	3.722741127	3.417615414	3.519612312	3.133388519	3.72302866	3.424080372	4.270002842	4.45785284	3.721554279	4.883838177	4.553712368	5.073079586	3.635904312	3.993605614	3.12330246	2.708105564	2.531542778	2.229019642	1.99785614	1.752890587	1.556111336	1.406071663	0.947566509	1.440135002	0.836890697	0.591248035	0.360845566	0.098001242	0.176853895	0.094153166	-0.49578476	-0.546833992	-0.961480856	-0.758946657	-1.386111498	-1.440092802	-1.305212021	-1.553922892
706.0499878	1.746422291	2.811502934	2.166666985	2.544857025	2.568403721	2.314390182	2.808431149	2.964725971	2.767324924	2.151103497	3.10418272	3.168284416	2.530738354	2.996519566	2.755989075	3.028969288	3.844928741	3.768874168	3.706283092	3.632721901	3.913354874	4.50114727	3.753769875	3.197762966	3.368619919	3.18968153	2.157023907	1.763943672	2.010874748	1.796352863	1.529005527	1.195839405	1.055977821	0.811438799	0.353332043	0.58809495	0.244990349	0.311835527	-0.035989046	-0.094986916	-0.693557024	-0.682265997	-0.815192938	-1.297164559	-1.254854679	-1.561498284	-1.229208946	-1.496570349	-1.542614818
708.0200195	1.233551502	1.007805347	1.821608067	1.404213428	2.645774841	2.100188255	1.507493973	1.767032146	2.044429779	1.601431847	2.916797161	2.262496948	2.548854828	2.312431335	2.784582615	2.201022148	2.471304417	2.735661983	2.719860554	3.236719608	3.699556351	2.788655758	3.085256577	2.800082207	2.732802391	2.32209444	2.010575294	1.035298824	1.181594372	1.359397411	1.255188942	0.646407843	0.71361661	0.328713894	-0.050597191	0.120248556	0.61464119	-0.46813488	0.07852149	-0.833156347	-0.91147542	-0.935797691	-1.283950567	-1.456961036	-1.205128551	-1.710643411	-1.349013448	-1.690499425	-1.785390615
710	0.709510326	1.187633038	0.717220306	1.295229912	0.815093756	1.160515308	0.793609858	1.149532795	1.429098129	1.081789494	1.671849251	1.698896408	1.57925415	1.674246311	1.708156109	1.506113529	1.991048336	2.468080997	1.950098515	2.502915382	2.067498207	3.124341965	2.447067261	2.557923317	1.35961628	1.15005827	0.881667376	1.102260113	0.459196091	0.216658831	0.419438601	0.292328835	0.074102879	-0.235525608	-0.108779192	-0.424042702	-0.757434845	-0.48761344	-0.723783016	-0.672450304	-1.023388267	-1.346530795	-1.363179803	-1.426280379	-1.437414289	-1.715282917	-1.495298982	-1.677449822	-1.947184682
711.9699707	0.003423214	0.559816837	0.394191742	-0.313608408	0.157915115	0.385474443	0.055228472	1.149342537	0.868925333	0.477825403	0.781099558	0.805083752	0.946108341	0.994747639	1.075604439	1.478163719	1.292799473	1.037159443	1.410758018	2.268715382	1.838667393	2.628306866	1.584076405	1.769156933	1.201091766	0.880446196	0.255042076	0.566046715	-0.066037655	0.010890484	-0.512821198	-0.482613802	-0.450478315	-0.662051916	-0.643305063	-0.882255554	-0.907653809	-1.091520548	-1.084241509	-1.325402498	-0.89794755	-1.398694277	-1.494370222	-1.861135125	-1.835691214	-1.880624413	-1.723097563	-1.99014318	-2.094602823
713.9400024	-0.289185762	-0.024013758	0.259770632	0.190562487	-0.162790298	0.10302639	-0.216948748	0.201631546	0.001281738	0.01411128	0.540048361	0.23817873	0.443715334	1.259285927	0.255766153	0.840481281	0.586408615	1.367765427	1.469781399	0.884467602	1.260777473	1.005810261	1.522426128	0.564116716	0.511453629	0.168329954	-0.003873348	-0.226178885	-0.05382967	-0.64035511	-0.329998016	-0.513340235	-1.049902081	-0.990203381	-0.90306282	-1.280993581	-1.026514053	-1.212147117	-1.320617795	-1.488213181	-1.517988682	-1.656696677	-1.889777184	-2.086752415	-1.916597605	-1.725181341	-1.858007312	-2.059238672	-2.000516891
716.0499878	-0.201776743	0.161581516	-0.263653278	-0.000880241	0.092010736	0.232554197	-0.544280529	-0.495415926	0.231260061	0.317249775	0.277115107	0.258980989	-0.508009434	0.536746979	0.594486952	0.130063534	0.514452934	0.646979809	0.709994078	1.523619652	0.867491245	0.72531271	0.283674002	-0.572873354	0.194611073	-0.676679134	-0.52971673	-0.755766392	-1.353871465	-1.136193633	-1.109213471	-0.72137332	-1.17037487	-1.479762316	-1.34674561	-1.287183166	-1.458735228	-1.370462775	-1.582928538	-1.736737251	-1.40025866	-1.909950018	-1.877148032	-1.911840677	-1.754474044	-1.964336157	-2.079082251	-2.070076704	-2.201308727
718.0200195	-0.323008537	-0.722453356	-0.660403728	-0.393030882	-0.383431911	-0.455916166	-0.471180677	-0.027716637	-0.223702669	-0.485106945	-0.401359081	-0.267313242	-0.890491247	-0.037917614	0.014068365	0.324331999	0.034905672	0.400846481	1.195881367	0.658792257	0.750710011	0.63104558	0.357025385	-0.21797657	-0.732221603	-0.975842476	-0.655975819	-0.996439219	-0.982324123	-1.212984681	-1.322205782	-1.341568112	-1.213125825	-1.559646845	-1.549575448	-1.413048863	-1.580360651	-1.727690458	-1.793123722	-1.760897994	-1.757977009	-1.93912816	-1.651088834	-2.193768978	-2.103894949	-2.054191828	-2.320391178	-2.13462162	-2.135445595
720	-0.357834339	-0.676559687	-0.515040398	-0.293868065	-0.219526291	-0.616175413	-0.913073063	-0.064273119	-0.299567699	-0.238778114	-0.178105116	-0.359291077	-1.081308722	-0.051104784	-0.199022293	-0.051895618	0.420443773	0.017693996	0.925082922	0.589061975	0.307444096	0.437214375	-0.026841164	-0.807281017	-0.801044226	-1.322538614	-1.090518475	-1.107520938	-1.389727235	-1.362091184	-1.294827938	-1.46917522	-1.691381454	-1.595119238	-1.478438497	-1.67733109	-1.745336652	-1.818345904	-2.108874798	-1.833010793	-1.922704577	-1.89897573	-1.946039796	-1.861499429	-2.141889572	-2.088932991	-2.046350718	-2.284989595	-2.332910776
721.9699707	-0.40715003	-0.495555401	-0.34181428	-0.878123522	-0.111553431	-0.149552822	-0.857205391	-0.673237562	-0.832529306	-0.3935287	-0.840419531	-0.859004259	-0.636329651	-0.100066185	0.162300348	-0.136747837	0.147569418	0.331821442	0.459747076	0.030197382	-0.032737017	0.525008917	-0.144370317	-0.392297029	-1.062740326	-1.349659562	-1.327145338	-1.239271998	-1.286592364	-1.504594922	-1.518761158	-1.551323414	-1.795862675	-1.497544527	-1.884856224	-1.926006317	-2.165552616	-2.030327797	-1.945839047	-1.979040027	-2.088819504	-2.04744792	-1.912205935	-2.30943346	-2.168730259	-2.048340082	-2.096069574	-2.295489073	-2.166999817
723.9400024	-0.844930887	-1.259755135	-0.495311499	-0.954185963	-0.726305485	-0.802657604	-0.581134558	-0.568871498	-1.040337443	-0.921501398	-0.89394784	-0.661614656	-0.878939867	-0.671519041	-0.169245958	-0.110640287	0.053013086	0.76973629	0.046168089	0.841968536	0.138607025	0.042627335	-0.295788527	-0.415042639	-0.560377598	-1.102968693	-1.384116054	-1.386498332	-1.571444392	-1.629570484	-1.528526902	-1.750952244	-1.737813234	-1.70176065	-1.871675491	-1.987770557	-1.787720323	-1.839865804	-2.085201025	-2.108206034	-2.069677353	-1.984072566	-2.272146225	-2.277041197	-2.167623997	-2.232600451	-2.080116272	-2.336936235	-2.439656258
726.0499878	-1.238058448	-1.383183002	-1.246345758	-1.308490753	-0.931917906	-1.022955656	-0.755675316	-0.89091301	-1.035040498	-0.942855597	-1.043904901	-0.925532103	-0.488233328	-0.249620914	-0.17505312	-0.525165319	0.369402409	0.385671377	0.544948816	0.346993685	-0.098186493	-0.251856565	-0.445465565	-0.81935668	-0.956933022	-1.64200902	-1.714970946	-1.986893892	-1.637845516	-1.658500791	-1.741324425	-2.00530982	-1.994240999	-1.99583137	-1.757314086	-2.037684917	-2.189298391	-2.255544424	-2.131932497	-2.016111374	-2.179100037	-2.126070261	-2.077975512	-2.37519455	-2.39345932	-2.310734272	-2.311756372	-2.397886753	-2.414717674
728.0200195	-0.798803091	-1.205537081	-1.234082818	-0.817946196	-0.973833084	-1.085723281	-1.214001417	-1.137105703	-1.221539259	-0.83041811	-1.07415998	-0.882048607	-0.674576283	-0.829742193	-0.513259888	0.228223801	0.240651846	-0.162542343	0.378303528	0.243658543	-0.205839396	-0.116999149	-0.292512894	-0.972327232	-1.583896041	-1.259074807	-1.839882612	-1.79880476	-1.736125231	-1.704778075	-1.874433517	-1.858314633	-2.267876625	-1.981788516	-1.915471435	-2.082109213	-1.848432064	-2.065558672	-2.250306129	-2.123783827	-1.977398157	-2.254555702	-2.220334053	-2.233618736	-2.177753448	-2.323933363	-2.314366341	-2.167075157	-2.372661114
730	-0.961942911	-1.319881082	-1.230676413	-0.656496763	-1.053445101	-1.210518122	-0.573982	-1.20675385	-1.392771125	-1.152736664	-1.521125555	-1.105877638	-0.828647614	-1.000112891	-0.505366802	-0.433576822	-0.233752489	0.050545216	0.133081436	0.219727516	0.5919981	-0.632476568	-0.68040204	-0.774145842	-1.238983393	-1.595784783	-1.764053226	-1.956093192	-1.98599422	-2.039016724	-2.024861813	-2.079357386	-1.973406434	-2.102561235	-2.125856161	-2.308311462	-2.020544052	-2.273464203	-2.200020313	-2.282746792	-2.177370071	-2.369587421	-2.300343037	-2.322938442	-2.317512035	-2.149181128	-2.232987881	-2.051838398	-2.281224728
731.9400024	-1.427318454	-1.016185641	-1.233685136	-1.11142385	-1.06327498	-1.368619919	-1.386187315	-1.268918276	-1.15484333	-1.176261067	-0.802045345	-1.270365357	-0.655741692	-0.451114655	-0.801902533	0.000234604	-0.049499035	0.317405701	0.096839666	-0.117921591	-0.280474186	-0.433086157	-1.051821351	-0.790239573	-1.653241396	-2.024704456	-1.92451787	-1.966130614	-1.946973205	-1.952148914	-2.118197441	-2.027022362	-2.143074512	-2.025501728	-2.008615017	-2.149353266	-2.307541847	-2.376592636	-2.135165691	-2.350909233	-2.281654835	-2.299118757	-2.048576117	-2.314759731	-2.304060936	-2.09920764	-2.338784218	-2.359594822	-2.470159292
734.0200195	-1.091011405	-1.195497751	-1.096938968	-1.270579457	-1.265877008	-1.624474883	-1.068950653	-1.029239058	-1.332972288	-1.077083707	-0.894729376	-0.918891907	-0.692264557	-0.742263079	-0.733506441	-0.527718782	0.047605276	-0.025817633	-0.400995493	-0.053900957	-0.106416941	-1.030090809	-0.742594957	-1.407798648	-1.404420137	-1.617147684	-1.699468732	-2.045493364	-1.954285383	-2.053695202	-2.035572529	-2.246026516	-2.090304136	-1.979099393	-1.978129148	-2.288155079	-2.248001814	-2.119694471	-2.23876524	-2.286822081	-2.182824373	-2.298119783	-2.188729286	-2.18239665	-2.489542007	-2.447496176	-2.457824707	-2.469165087	-2.451576471
735.9699707	-1.379657388	-0.843630791	-0.946272612	-1.219335675	-1.699017048	-1.430694699	-1.299076915	-1.324926496	-1.321160793	-1.221383214	-1.159890532	-0.740913868	-0.97984004	-0.529799461	-0.397476912	-0.226768732	0.632456779	-0.014930725	-0.263191223	-0.044419527	-0.604007006	-0.889750004	-1.014534473	-1.490834713	-1.493383646	-1.788908482	-1.879265308	-2.149019957	-2.033846855	-2.080672026	-2.128004789	-2.10317421	-2.132475138	-2.249777794	-2.170384407	-2.349907875	-2.173765182	-2.30460453	-2.271744251	-2.375989676	-2.28118825	-2.36487484	-2.193089247	-2.396521091	-2.365413189	-2.382169724	-2.30198741	-2.446362019	-2.426098347
738.0499878	-1.168425202	-1.09436965	-0.866168737	-1.16973567	-1.02804637	-1.149473667	-1.488331676	-1.424593925	-1.022030711	-1.400989175	-0.881853342	-0.785057306	-0.657613993	-0.282289267	-0.101096392	-0.202367306	0.19084549	0.028580427	-0.455650091	-0.192677259	-0.677360773	-1.299999356	-1.186858416	-1.534049988	-1.600929618	-1.717980504	-2.211600542	-2.080705166	-1.933196783	-1.984591961	-2.122112036	-2.088624239	-2.128851891	-2.070227623	-2.223808765	-2.293646812	-2.164035797	-2.280160427	-2.54395628	-2.246043205	-2.396491766	-2.306274891	-2.434247017	-2.374246359	-2.37331295	-2.288778782	-2.338783264	-2.452970982	-2.478367329
740	-0.769010544	-1.483953118	-0.838451624	-1.586894631	-1.214042783	-1.396972775	-0.956723452	-1.425589442	-1.646662831	-1.297737598	-1.078169465	-1.142372608	-1.374901056	-0.631979465	-0.476727247	-0.00140214	0.380418301	-0.267828465	-0.240017414	-0.555257797	-0.621926785	-0.74297595	-1.358804464	-1.512564898	-1.774156213	-2.11939764	-1.784325004	-2.088945866	-2.093000412	-2.023008108	-2.102108002	-2.072598696	-2.113395691	-2.084328651	-2.282361269	-2.287792683	-2.217998743	-2.309688568	-2.352744341	-2.329201698	-2.425826073	-2.19980669	-2.585000515	-2.222946882	-2.34017849	-2.392359734	-2.340821505	-2.531894207	-2.513097286
741.9400024	-1.128118515	-1.110938549	-1.471851945	-1.445181608	-1.352895141	-1.261621714	-0.918257236	-1.294470906	-1.45957458	-1.385029078	-0.796792984	-0.587524652	-0.906864882	-0.77911377	-0.37784934	0.14649725	-0.102692604	0.287930727	-0.563228369	-0.659717798	-1.010735393	-0.891355515	-1.14550674	-1.790086627	-1.82951498	-1.843031883	-2.063000679	-1.83974719	-2.04248476	-2.168295622	-2.08230257	-2.104559422	-2.145720243	-2.184779167	-2.365009308	-2.276887655	-2.27962923	-2.366011143	-2.099383593	-2.383090496	-2.295889139	-2.400634289	-2.445775032	-2.247612	-2.470650673	-2.505656481	-2.425322533	-2.325545788	-2.579417706
744.0200195	-1.540831804	-1.064356923	-1.412545323	-1.007954478	-1.446633458	-0.985447168	-1.373615026	-1.056360841	-1.290115356	-0.995121717	-1.226037741	-0.825733185	-1.080558658	-0.477460146	-0.548739433	-0.318262815	-0.307537556	-0.064256191	-0.69623518	-0.428704739	-0.97845006	-1.380337834	-1.354651093	-1.49374187	-1.761788607	-1.751919508	-2.073275089	-2.057082176	-2.319527864	-2.100696325	-2.337806702	-2.223943233	-2.116067886	-2.061681032	-2.299165964	-2.266751051	-2.196634293	-2.252156496	-2.471741676	-2.328351021	-2.376447916	-2.544861794	-2.313188553	-2.506397247	-2.474547625	-2.470130682	-2.40073204	-2.497067213	-2.419756651
745.9699707	-1.014140248	-1.052552104	-1.584983468	-1.532640338	-1.902018785	-1.224286318	-1.466887951	-1.388514161	-1.37133944	-1.201967239	-1.221201301	-0.911302805	-0.733103752	-0.521230459	-0.430135965	-0.036967278	-0.551038027	-0.334383011	-0.683240175	-0.757642746	-0.635825634	-1.378364325	-1.933229804	-1.68247962	-1.684964299	-2.076136351	-2.271675587	-2.307573557	-2.09020853	-2.235744476	-2.190797091	-2.122098446	-2.057347298	-2.283928871	-1.970415473	-2.371654749	-2.24262166	-2.320173025	-2.177569389	-2.355966806	-2.385070801	-2.274308681	-2.388574123	-2.264975309	-2.353288651	-2.557791233	-2.421047926	-2.40267396	-2.321078062
748.0499878	-1.343908072	-1.235869408	-1.163734317	-1.408979177	-1.495570779	-1.157016397	-1.615573406	-1.122883797	-1.577552438	-1.450372338	-1.352271914	-0.986372709	-0.960585117	-0.862061024	-0.729827642	-0.442633867	-0.394595146	-0.803519726	-1.50513351	-1.105972409	-1.239552736	-1.460475683	-1.660566807	-1.880399704	-1.880185246	-1.893969655	-2.243749142	-2.314525843	-2.166461945	-2.214610815	-2.208479881	-2.288825512	-2.240147829	-2.297548294	-2.166252136	-2.217241764	-2.250145912	-2.428373575	-2.321619511	-2.271752596	-2.57445097	-2.403367043	-2.389539003	-2.470971107	-2.646793127	-2.456870079	-2.52031374	-2.414913654	-2.294902086
750	-1.293575406	-0.916980982	-0.976994991	-1.34906435	-1.322033286	-1.50154531	-1.338147163	-1.604219437	-1.07730794	-0.454842329	-1.163946033	-0.807789564	-0.885348082	-0.645199537	-0.660650253	-0.803941727	-1.005391836	-0.963217258	-1.042058349	-1.156336665	-1.453934908	-1.316921473	-1.68917942	-2.055076122	-1.731975555	-2.214457512	-2.129721165	-2.162106991	-2.053988218	-2.028999805	-2.133287907	-2.309711218	-2.200971842	-2.097955227	-2.304029465	-2.27191782	-2.206687927	-2.359034538	-2.318330765	-2.235640287	-2.421410561	-2.566474438	-2.634613276	-2.489016533	-2.435546875	-2.440727472	-2.504635096	-2.418816328	-2.591535091
[truncated: 18 more columns]
