# Supplementary material for: A Preliminary Study of the Effects of pH upon Fluorescence in Suspensions of Prevotella intermedia
Source: PLoS One. 2016 Jul 21;11(7):e0158835. doi: 10.1371/journal.pone.0158835 (PMC4956196; doi:10.1371/journal.pone.0158835)
Supplement: S1 File — (ZIP) [file pone.0158835.s001.zip › 96h acid.csv]

Emission\Excitation	390	391	392	393	394	395	396	397	398	399	400	401	402	403	404	405	406	407	408	409	410	411	412	413	414	415	416	417	418	419	420	421	422	423	424	425	426	427	428	429	430	431	432	433	434	435	436	437	438
480	8.474027634	7.5135746	7.933919907	8.814538956	7.891049385	7.913083076	7.645996094	7.506827354	7.983978271	8.220101357	8.323915482	7.696659088	6.871992111	6.88972187	7.542126656	6.570966721	7.145916939	7.149549484	8.054014206	8.336194992	9.612831116	10.25827122	10.47132874	10.43305588	11.014678	10.13632298	9.290180206	8.750555038	7.633658409	6.521562576	6.420062542	5.683937073	5.412132263	4.979821682	5.070337296	5.019783497	4.610697269	5.007744312	4.511980057	5.216443539	4.837395668	5.665041447	5.341902733	6.032778263	6.486482143	6.782956123	6.791142464	7.237275124	6.944681168
481.9400024	8.983846664	9.308275223	8.187380791	7.861999512	7.819123268	9.467252731	7.720889091	7.322372437	7.223959923	7.862763405	7.92469883	7.670139313	8.141748428	7.732959747	6.998796463	7.642811775	7.514826775	7.563169479	7.264593124	7.348139763	9.279528618	10.20582676	11.2614727	11.82009983	11.31928825	11.92146206	9.97329998	9.546713829	8.531140327	8.04267025	6.896757126	5.857402802	5.91162014	5.452558041	5.648922443	5.118433952	5.463479042	5.828367233	5.712403297	5.731994152	6.213471889	6.196837425	6.049520016	6.831544876	6.987511635	7.35647583	7.134393692	8.229412079	7.526371002
484.019989	10.73016167	10.41408443	8.776080132	9.634724617	9.176068306	8.678231239	9.441755295	9.474585533	8.769527435	9.566738129	10.04484081	8.644967079	8.601875305	7.678061485	8.536653519	7.86830616	8.21528244	8.815056801	9.176185608	7.541560173	9.444709778	9.964262009	9.971644402	10.88309574	11.2277813	11.68983459	10.71977139	10.63373184	10.01184273	9.053866386	7.78308773	7.405104637	6.836904526	6.399497032	6.440460205	5.706076622	5.605580807	6.039774418	6.573793411	6.32256794	7.175193787	7.116740227	7.123291969	7.444228172	7.630900383	8.885230064	8.027549744	8.543416023	7.835418701
485.9700012	10.33953476	9.478737831	9.023765564	9.325458527	9.11654377	9.094203949	8.935994148	8.965596199	9.353918076	9.149385452	9.872067451	7.9316082	9.19268322	8.199299812	7.99916935	8.133213043	7.833451271	7.199987411	8.457788467	7.582554817	7.824658394	8.602956772	7.766122818	9.610563278	8.632665634	10.67401791	9.8073349	10.36464405	10.49554157	10.10369778	10.0864439	7.993670464	7.840703964	7.163532257	6.394984722	5.752034187	5.748346806	5.557941914	6.923680305	6.086473465	6.801352501	6.69139576	7.268473625	7.578604698	8.61890316	7.847391129	8.031451225	8.367105484	7.823119164
488.0499878	8.045933723	8.296451569	8.262907982	8.616671562	7.563879013	8.686612129	9.148635864	9.453961372	8.85678196	6.527830124	8.533679008	8.516439438	7.809498787	8.206996918	7.531356812	7.295143127	7.062949181	7.220480919	7.220495224	6.723496437	8.055379868	7.006110191	7.431062698	6.708950043	7.70112896	8.963915825	9.53526783	10.04788399	9.970392227	9.586054802	9.749777794	9.092139244	8.789662361	8.109760284	7.307177544	7.173192978	6.571757317	6.177591324	5.679692745	5.847797871	6.387858868	6.72010231	6.189305782	6.920928001	7.064939499	7.354776382	7.650299072	7.554749489	8.308298111
490	9.35802269	8.060167313	8.815143585	7.299041748	8.342654228	9.113527298	8.278745651	8.896201134	8.132762909	6.759978294	8.077699661	8.687925339	7.533221245	6.530632019	7.106179237	7.194262505	7.185015678	7.181285858	7.106028557	7.074923515	6.553063393	6.940432549	6.32244873	7.561523438	7.889943123	8.08285141	7.92401886	8.683211327	9.229868889	9.889877319	9.575863838	9.940115929	9.017344475	8.263669968	7.650403976	7.286725044	6.609786987	6.409430504	6.030570507	6.294780731	5.816199303	5.966363907	6.220108986	6.358650208	6.853543282	7.100700378	7.809939384	7.525625229	7.063399315
491.9400024	8.409790039	7.664254189	8.618492126	6.799941063	7.917229652	7.840614319	7.330504417	7.387085915	7.296240807	7.004666328	7.160847664	7.135878563	6.814216614	7.20572567	6.338051796	7.229966164	6.487236023	6.364543438	6.073159218	6.246200085	6.301526546	6.054342747	6.597727776	5.962300301	6.847632408	6.230312824	6.252845764	6.839244843	7.121186256	7.626857758	8.514315605	9.057641983	8.889195442	7.872677803	8.274349213	7.871925354	8.06963253	6.993613243	6.507121086	5.758588791	6.320065498	6.686195374	6.477397442	5.632128239	7.330239296	6.677199364	7.006410599	7.075032234	6.215564251
494.019989	7.714496613	6.385240078	6.732766151	6.313160419	6.985323906	6.924358368	6.452467918	6.948773384	5.908046722	6.875797272	7.357122421	6.046064377	5.767010689	5.638672829	5.711673737	4.692398071	5.448563099	5.937999249	6.522012711	5.868136406	5.21315527	6.469713688	5.587714195	5.542360783	5.977088928	4.955315113	4.816010475	4.718856335	5.447712421	5.791418552	7.283603668	7.835142136	8.245315552	8.245033264	7.998365402	7.684227943	7.874210358	7.129495621	6.794845581	6.237451553	6.504699707	5.678760529	5.652666092	6.583057404	6.099554539	6.134559155	5.951140881	5.759115219	6.659833908
495.9700012	7.36445713	6.971037865	6.488024712	5.529648781	6.095376015	6.212216854	6.308959484	6.444659233	6.485862255	5.897397041	5.948657513	6.140359402	5.58560276	4.827738762	4.991235256	5.297550201	4.769535065	5.019568443	5.409881115	5.274831772	6.094862938	4.965390682	5.280997753	5.042349815	4.864526749	4.083278656	4.196083546	4.802412033	4.611129761	5.041235447	5.533163071	6.550354004	6.95426178	7.33829689	7.661150932	8.312973976	7.675271988	8.113368988	7.304169655	7.038002014	6.740851402	6.508919716	6.866232872	6.300471306	6.701033592	6.48991251	6.246050835	6.162147045	5.682096004
498.0499878	6.602822304	5.990270615	5.945946217	5.8694911	6.517473221	6.267814159	6.670289993	6.081566811	5.644839287	6.570619583	5.490328789	5.486682415	5.264692307	5.34483099	4.964234829	5.531135082	5.852831364	5.269841194	4.612305641	4.818045616	4.960903168	5.236311436	4.859260082	4.740749836	4.250925064	3.992037773	3.695493221	3.631081581	3.65160656	4.258661747	5.067698002	5.273844242	5.637639523	5.582033634	6.656309128	7.571595192	7.867117882	7.866850853	7.808523178	7.447242737	8.370053291	7.121848106	7.258526802	6.630894661	6.417824268	6.372512817	6.390823364	5.828262806	5.993386269
500	5.209934711	6.050764561	5.699398994	5.209117889	6.33147049	4.928874493	6.07160759	5.710310936	5.816364765	5.688253403	5.620322704	4.720685959	5.176091194	4.896842957	5.218615532	4.975847721	4.642172813	5.570754528	5.073204041	4.585266113	4.727981091	4.811533451	4.913240433	4.73025465	3.811748028	3.657223225	3.43237114	3.417656898	4.050417423	3.846252918	4.375715256	4.041740417	4.258008003	4.846272945	5.544781685	6.448996544	7.588601112	7.569129944	7.773785591	8.029769897	7.37121582	7.931046486	7.470129967	6.766394615	6.960894585	7.448894501	6.055736542	5.821182251	5.955729008
501.9400024	5.989373207	6.550882339	6.072669506	6.069414616	6.367039204	4.892771721	5.031242847	5.7186203	5.729917526	5.533598423	5.22703886	4.966522694	5.286084175	4.099189281	4.894211769	5.174113274	4.201182842	4.285564423	4.541138172	5.118780136	3.912332058	4.784448624	4.323021412	3.609488487	4.40634203	3.81517601	4.4287467	3.589261532	4.430173397	3.773975849	3.249493122	4.312833309	4.338562012	4.000668526	4.84826088	5.138012409	6.048923969	7.182966232	7.137950897	7.872686386	7.949627876	7.411417007	8.078683853	7.394238472	7.231573105	7.693004608	6.845181465	6.16742897	5.329318523
504.019989	5.707675457	5.578227043	5.288979053	5.533691406	5.00090313	5.292393208	5.883216381	4.973590851	3.887362003	5.450601101	4.537565708	4.627052784	4.713017941	3.863532543	4.618649006	4.790102482	5.369753361	3.989531517	4.427812099	4.661865711	4.258244514	4.637633801	4.054374218	4.632931709	3.984162807	3.914973259	4.000731468	4.21918869	3.678539276	3.946033001	3.376068115	3.521664619	3.907561302	3.151426315	4.408246994	4.790304661	4.90508604	6.061095715	5.918072224	6.649438858	7.262054443	8.163489342	8.93784523	8.05199337	8.437520981	8.374747276	7.484523773	6.445055485	5.319203854
505.9700012	6.14933157	6.129719734	5.100965023	5.776710033	4.663310528	5.285196304	4.900839329	5.049662113	5.516071796	4.585791111	4.594292641	4.616368294	4.518744946	4.779866695	3.901759624	4.276614189	4.441043377	3.943481922	5.322809219	4.027050972	4.658905506	3.973439693	4.25496912	4.04586935	4.37532711	3.639258862	3.458435059	3.222761154	3.668887138	3.685016155	3.391851425	3.519458294	3.687686443	3.575909615	3.631917477	4.309826851	3.749764919	4.583500385	6.156668663	6.049654007	7.373703003	7.293273926	7.847084999	8.680146217	8.241825104	9.189164162	8.307436943	6.831583023	5.927770138
508.0499878	5.658378601	5.498790264	5.697622776	4.434971333	5.129582405	4.947977066	4.644683361	5.463799477	5.244061947	4.184250832	5.610380173	4.672077179	4.820522308	5.09695673	4.041511536	4.88369751	4.902534962	4.61995697	4.600010395	3.960438251	4.10841608	4.233472347	4.220366955	4.66643858	3.845364094	3.960859299	3.49418354	3.765025616	3.274296761	3.714446545	2.993861198	3.474489212	3.414430618	3.353775024	4.104458332	3.987252712	4.040565968	3.99800396	4.743964195	5.291396141	6.789258003	6.877901077	7.380975723	8.776468277	9.267055511	8.564131737	8.22105217	7.070906639	7.272532463
510	6.056952477	7.264388084	5.737164974	5.578121662	4.849748135	5.171126842	5.097272873	5.061068535	4.30382967	5.808514595	5.007035732	5.325423717	5.242392063	4.509160995	4.158065319	3.933521271	5.005802155	4.380925179	4.284141064	4.660023689	3.600053787	4.633892059	4.8021698	4.422630787	4.311063766	4.033982754	3.421425819	3.322269917	3.999608517	3.681171894	3.378092289	3.615875721	3.504725933	3.958037853	3.994193077	3.296578407	3.90970993	4.387022495	4.285149097	4.585579395	5.34755373	6.544656754	6.344473362	7.994699478	8.219690323	8.957892418	8.624236107	8.686125755	7.286026955
511.9400024	5.536428928	5.897559643	5.366093636	5.662400246	4.555129528	5.18184185	4.995360374	4.775447369	4.296278477	4.558938026	4.69571352	5.008878231	4.028619766	4.650602818	4.312143803	4.553189754	4.035156727	3.996021748	3.900542259	4.659982681	3.556146622	4.462587833	4.243216038	4.066412449	4.276942253	3.651418686	3.539997578	4.077028751	3.084832668	3.440440655	3.580422401	3.618769646	3.204712868	3.543102741	3.648396015	3.983737946	3.025164127	3.637490273	3.663239002	4.403259754	4.893176556	5.455281734	6.895689964	6.321242332	8.555906296	8.125372887	8.631718636	8.107636452	7.089785576
514.0200195	5.8765378	4.104207039	4.549565315	5.065719604	4.926350117	4.689530373	4.952372074	5.213951111	3.812590599	4.188115597	4.763590813	4.203134537	3.972063541	3.956237316	3.842181683	3.736627579	3.764872074	4.296350479	3.691647053	4.110615253	3.820318699	3.440976143	4.003380775	4.447724342	3.950247765	3.090167522	3.718205452	2.875691414	3.415316105	3.299842834	3.407772541	2.909161568	3.483911514	3.151179314	3.42247963	3.692108154	3.232267857	4.132243633	3.842265606	4.013741016	4.672276497	5.549067497	5.433955193	6.525353432	6.279004574	6.510162354	7.433620453	8.418316841	7.674876213
515.9699707	5.227840424	5.965138912	5.150668621	4.635015965	4.211197853	4.384759426	4.71421051	3.868581772	5.060118198	3.871860027	4.719923973	4.157123089	4.26527977	4.200728893	4.378841877	4.111079216	3.66617775	4.467923164	3.996658802	3.494905949	3.276400089	3.976941109	3.446407795	4.073042393	3.697762489	3.347665787	3.137317657	3.195262432	2.975106716	3.244766235	3.247190475	3.248282909	2.737888336	2.90128231	3.479449749	3.113923073	3.39964056	3.653772354	4.019040585	4.293979168	4.081807137	4.145272255	4.661989689	6.100780487	6.652881622	6.616639137	7.3661623	7.352139473	7.216276169
518.0499878	5.336685658	5.908885002	4.851071358	4.498624802	4.320044041	5.058559418	4.306577206	4.490622997	4.665550709	5.055299282	4.148202419	3.406882763	4.007074356	4.358521461	4.239921093	4.048287868	4.269557476	4.021254539	3.728555679	3.538344383	3.509079456	3.718882084	3.775262356	4.200684071	4.37460947	3.659148216	3.16153574	3.538376808	2.860841274	3.030319214	3.338265419	3.463956356	2.956380844	3.43462944	3.608250618	3.030305862	3.544080257	3.738331795	3.722875595	4.200073719	4.148693085	4.821986675	4.735076427	5.334196091	5.435065269	5.442834377	5.794736385	6.375380993	6.018366814
520	5.206445217	5.072050571	5.554984093	4.859698296	4.561565876	4.56860733	4.071806431	4.314496517	3.358360291	4.670843124	4.957230568	3.918284416	3.858607292	3.906611919	4.193173409	4.546937943	3.473879814	4.08339262	3.520084858	3.62055254	4.040058136	4.035959721	4.148387909	3.685440063	3.51339674	3.856453419	3.769415855	2.679079056	3.409127235	3.002138138	3.198208809	3.077357292	2.81142807	2.946053028	3.327042103	3.645258904	3.400518417	3.330622673	3.273838043	4.022899151	4.106638908	4.42889595	4.831546783	4.99986124	5.111938953	5.37455225	5.347468853	5.042588234	5.437572956
521.9400024	4.663332462	4.91527462	5.788111687	4.970605373	4.311229229	4.669882774	4.156246185	3.203950882	4.289413452	3.868378162	3.966232777	4.312014103	4.113929272	3.579985142	3.902785778	4.184041023	3.753399849	3.389951706	3.690712452	3.611341	3.895965099	3.753405094	3.45980072	3.713796139	3.782968521	3.471954823	3.247402668	3.201097965	2.788225174	2.751019478	3.306460857	3.666647911	2.834863663	2.757938862	2.973562241	3.686255932	3.162537575	3.19959116	3.961218834	4.46698761	4.040263653	4.964062691	4.558179379	4.705924511	4.668397427	5.036016941	4.59703207	4.889008045	4.906859398
524.0200195	5.08819294	4.148544312	4.890250206	3.892354488	4.373091221	5.601688862	4.417120934	4.318461895	4.261472225	4.143745899	3.622525692	4.354913235	4.099251747	4.074965	3.570296764	4.249070168	3.65775013	3.66161108	3.46687746	3.883980751	4.152101994	3.566160679	3.355976582	4.270821571	3.911659718	3.279824257	3.199184895	3.405976295	3.037402153	2.878080845	2.699531078	3.01467514	3.383674622	2.753682613	3.217683792	2.998222351	3.444319725	3.195215702	3.519190311	3.586560249	4.024144173	3.860694408	4.817070007	4.873970985	4.553066254	4.889316559	4.281769276	3.999542236	3.983911037
525.9699707	6.138225079	5.186965466	4.308193684	4.130011559	4.555927753	4.950946808	5.058802128	4.969676495	4.885746002	4.933060169	5.045329094	4.567140579	3.746229172	3.921144962	4.371977329	3.421624184	3.415399551	3.270251274	3.640191078	3.89526844	3.897121906	3.495063305	3.758141041	3.638278484	4.438385963	3.734661579	3.578066826	3.345169067	3.136826038	3.413000584	3.220471859	3.43089962	2.930550575	3.070972919	3.024168968	3.389922142	3.173365116	3.488841057	3.880070686	3.965324879	4.385335445	5.002095699	4.299259186	5.59257555	5.240255356	4.51780653	4.719072342	4.212422848	4.531615734
528.0499878	8.596894264	7.023001671	5.224932194	5.516469479	5.04965353	4.917719841	5.484340191	4.594119072	5.668118477	5.016871452	5.317945957	4.78346014	4.706558228	4.005186558	4.255872726	4.529641628	4.872339249	3.749824524	4.360794544	4.270877838	3.758939266	3.364132881	4.250261307	3.293454647	4.129900455	4.141666889	4.203316689	3.570827007	3.411693096	2.800127506	3.274049282	3.450400352	3.268064499	3.053827286	3.456635475	3.468342304	3.404559135	4.055877209	3.742900848	4.507552624	4.144391537	4.572400093	4.830502987	6.325609207	5.42249918	5.080134869	4.761930466	4.311607361	4.561729431
530	8.557361603	8.009913445	6.504395485	6.085102081	5.101928234	4.197902203	5.114034653	4.587720394	4.953947067	5.083518505	4.041189194	4.586921692	4.764652729	4.85568285	4.284227848	4.364408493	3.848595619	4.872438431	4.700179577	3.83818531	4.228711128	3.149124622	3.741719246	3.389860153	3.938480854	2.903234482	3.125145435	3.264107704	3.031121254	3.162174225	2.980120182	3.050506592	2.870706081	2.736099243	3.337512493	3.144991398	3.492165089	3.412928581	3.614308357	4.020806313	5.010894775	3.753757954	5.235131741	4.739561558	5.49433136	4.840275764	4.612739086	4.002474308	3.791656494
532.0499878	9.161895752	8.458939552	8.141713142	6.442278862	5.475184441	4.229658127	4.034408092	5.032942295	4.818711758	4.382057667	4.08506012	4.114015102	4.349787712	4.136988163	4.031499863	3.470939159	3.581934929	3.418934822	3.773407936	3.585523605	3.735452175	3.671622276	3.381378651	3.253204823	3.764485836	3.295838356	2.944831371	2.826144695	3.368666649	2.78610754	3.468788624	2.492520809	2.894124985	3.179356575	3.345956326	2.954813004	3.440611839	3.668135166	3.486893177	4.605734825	3.611823559	4.952414513	4.589127541	4.562467098	4.247520924	3.727725983	3.922251225	3.524280548	3.738382816
533.9699707	7.890904427	8.604434013	8.019957542	7.49145031	6.798948288	5.152779102	4.68655014	4.285013676	4.146696568	4.471494675	4.871786118	3.819068432	3.788918018	3.545859814	3.897900105	3.370732307	2.939559937	3.22385931	3.328573704	3.023161411	3.992383003	3.6935606	3.012272358	3.348895073	3.676243305	3.194000721	2.787787914	3.187300205	2.924042702	2.544147968	2.701514721	3.006621838	2.80690527	2.88836813	2.941565037	2.758796215	3.182528973	3.284777164	3.897785664	3.398613453	3.534868717	4.375013828	4.409535885	4.640682697	3.927456856	3.90544796	4.017573833	3.910408974	3.494987488
536.0200195	6.346608162	7.187440872	7.042712212	7.536182404	7.398867607	6.285101414	5.860854149	4.934597492	4.32916975	4.114883423	3.298556328	3.875004768	3.587086678	3.386751652	3.59186554	4.058450699	3.53689909	2.851576328	3.080273628	3.481564999	3.071327209	2.855424881	2.943607807	3.191122532	3.033041	2.851149082	2.759563446	2.549298763	3.0462327	2.712416172	3.020630836	2.446693897	2.75100565	2.77138567	2.453922749	3.016946316	2.718424797	2.978313446	3.318349838	4.016516209	3.415581703	3.782786369	4.335316658	4.324415684	3.972363949	3.850906372	3.40943718	3.056071281	3.088542461
537.9400024	4.393059731	4.365113258	5.298457623	6.669167519	6.579478264	7.27756691	6.873497963	6.522931099	4.59765625	4.614962578	4.210734844	2.879310608	3.799880028	3.547471523	3.177853107	3.778077126	3.788363457	3.178465843	3.321916103	2.765396595	2.712636948	2.895410538	3.294350147	2.888483524	2.748885632	2.579696178	2.925793648	2.550065517	2.408051491	2.623141766	2.756658554	2.572391033	2.339446068	2.580288887	2.386083126	2.571818352	2.540976048	2.762705803	3.291374683	3.393811703	3.600588322	3.129956245	3.709811687	3.833508968	3.786412239	3.753132343	3.468592644	3.059836864	3.350167751
540	3.798461914	4.195232391	4.366847515	4.11840868	5.884075642	6.661587715	7.289262772	7.641120911	7.208222389	5.275497913	4.179593563	3.82506752	3.435130596	3.594911575	3.611452103	3.543536186	3.440543652	3.224843502	3.762341976	2.877610207	3.968494415	3.304171085	2.515636444	3.296487331	2.492995262	3.103444576	2.861477375	2.709798813	2.475008011	2.544786453	2.232077122	2.472415447	2.322669506	2.48448801	2.305799484	2.854861259	2.974817276	2.984047413	3.174745083	3.001855373	3.691423416	3.792081833	3.312076092	3.821074486	3.312754154	3.47704649	3.154145241	3.484466553	2.81195879
542.0499878	4.047554016	3.876535892	4.086951256	3.290802002	4.761286259	6.077404499	6.843646049	7.664626122	8.505301476	6.845467567	5.647843361	4.576419353	3.569741726	3.225194454	3.115896702	3.692903996	3.257088661	3.649334431	3.247188091	3.112321377	3.112722874	3.299784184	2.290430546	2.783622742	2.825590134	2.375864506	2.405386448	2.737313271	2.171813488	2.749072075	2.782755375	2.302198887	1.883647561	2.611215115	2.780311108	2.658666611	2.703397751	2.566504478	2.70871067	2.925123692	3.520470619	3.126953602	4.030455589	3.46750927	3.366922855	3.783572197	2.942483425	2.784743786	2.640539646
543.9699707	3.304300785	2.543818474	3.416425705	3.67675209	3.899004936	4.05497694	5.786561012	6.12698555	6.466918945	7.426829338	7.172355652	6.666578293	3.992588997	3.745026112	3.800474167	3.194478512	2.757199287	3.203818321	3.872563362	2.891740799	2.630574226	2.654332638	3.222438335	2.39717865	2.763233662	3.125349045	2.387872219	2.805665493	2.424030304	2.597328663	2.268492699	2.309782982	2.480827332	3.108886719	2.153617382	3.247964382	2.17549181	2.796505451	2.348812103	2.915835857	3.139478683	3.121468544	2.979385376	3.180245399	3.200529099	2.99318409	2.872964859	2.533425331	2.400793552
546.0200195	3.497860909	2.131222725	3.158211231	2.645249367	3.005687714	3.210369587	3.666851044	4.04617548	5.239696026	5.195525169	5.754937172	6.572297096	5.193169594	4.873584747	4.233086109	2.804574013	3.078695774	2.398677349	3.180964947	2.872545719	3.210282326	3.093194008	2.69388628	3.06910181	2.647167206	2.057734966	2.210543633	2.226297855	2.397530556	2.164696693	1.906998992	2.415010929	2.205019951	1.968765855	2.887836456	2.569513798	2.310359955	2.695833206	3.047685146	2.852687359	2.825080872	2.6125741	3.283368111	3.126979828	2.904254436	2.516116142	3.182644844	2.387685299	2.337037086
547.9400024	2.794993401	2.765096188	2.686712265	3.035933018	2.616730213	2.909073353	3.154994011	2.984196186	3.487176418	3.811364174	5.123241425	4.603394508	4.889021873	5.260544777	3.61526823	3.361793518	2.466537952	2.391141415	2.474831581	2.952449322	2.142864704	2.45561552	2.424984932	2.839107513	1.875944972	2.183178902	2.012096405	2.047183037	1.527876973	1.833311677	1.723240495	2.253970146	2.045305729	2.247212887	2.009306908	2.186988831	2.410791874	2.195524693	2.643162251	2.582210541	1.838134408	2.523797035	2.581310272	2.372231007	2.84980154	1.994267344	2.027056694	2.086853981	1.994301915
550	2.673923016	2.348397732	2.434751511	2.163696766	2.162880421	2.103889942	2.589704514	2.445874691	1.793513656	2.696370602	3.424276829	4.143735409	3.672023773	5.410912514	4.279781818	4.018435955	3.296070099	3.072546005	2.949227333	2.73755455	1.99840796	2.851366043	2.239985466	2.36046648	2.5426507	2.184868813	1.8027426	2.227388382	1.259403825	1.601011634	1.796801448	1.774067283	1.604518533	2.088767529	2.248476028	2.177658558	1.583634257	2.271662235	2.39209938	2.525645256	2.738586903	2.21926403	2.279593468	2.734850883	2.359946728	2.416399002	2.016880035	1.800596118	1.96262753
551.9400024	2.667347908	2.35225296	2.03270483	2.741823196	2.527199745	2.206012249	2.436194897	2.473778725	1.647070765	2.466333866	2.052491665	3.832942009	3.651751995	4.027974129	3.829231739	4.243052959	3.693852425	3.763023853	3.218581676	2.13806057	2.354148865	2.209508419	2.077022552	2.606124878	1.929255843	1.970862031	2.027038574	2.14811945	1.651273608	1.379778028	1.843717933	1.593500257	1.89504993	2.106550217	1.874646544	2.167255402	1.940358043	2.104753971	2.697805405	2.523074627	2.258304119	2.307310104	2.199889183	2.685957909	2.107282162	2.302084923	2.299963474	1.755745292	1.686326385
554.0200195	1.847364306	1.824410558	2.042344093	1.828000188	2.757372856	2.094170094	2.468806744	2.032915592	1.90491426	2.051869869	2.377449036	1.790636659	1.957379699	2.921597004	3.339727879	3.529292583	3.222993374	3.581864357	3.188177109	3.066389561	2.770220757	2.050680637	2.247786045	2.232305527	2.177587032	1.801272035	1.730738521	1.692494512	2.160049438	1.787562251	1.873434901	1.602887034	2.150686264	1.602099538	1.868155122	1.934777856	2.140482426	2.380050182	2.219290733	2.273715496	2.867227077	2.154977322	2.366672993	2.107469082	2.255933762	1.826452374	2.085624218	1.950294137	1.458343625
555.9699707	1.809820294	1.457866073	2.447954655	1.390598416	1.857222676	2.353598118	2.275320053	1.761987329	1.425489545	1.963370681	2.392794609	1.594191432	1.783382058	2.434185505	2.69013834	3.2311759	3.057695389	3.387795925	3.247538567	4.077118874	3.190970421	2.237611294	2.079568863	1.762289643	1.622428536	1.77583921	1.527968049	1.517688632	1.66659987	1.373091578	1.679362416	1.565571904	1.849305511	1.302057624	1.913236737	1.896963239	1.845181823	2.223098755	2.251912594	1.849773049	1.853856206	1.884610772	1.662006736	1.756685376	1.977695346	2.024600506	1.797774673	2.024754524	1.765178084
558.0499878	2.050506592	2.008992195	2.341211796	2.091244221	1.964754701	1.478037953	2.083058357	2.728097439	1.629946828	2.101412773	2.148887634	1.88210547	1.967317224	1.986966729	1.807833314	2.067917347	2.566566467	3.100320339	3.418281078	3.513443947	3.179260254	3.245631695	2.116374493	1.902572513	1.730408072	2.183208942	1.857491136	2.456711292	1.512299895	1.67264545	2.128009796	1.550805449	1.759485841	1.891934991	1.553408265	1.867714524	1.914510846	1.863077521	1.92422545	2.53054142	1.548713326	1.707529664	1.794479012	1.69561708	1.878428817	1.935078263	1.527163386	1.081505179	1.341060281
560	1.334092498	2.635523319	2.011480808	1.982799888	1.898472905	2.318423748	2.098742008	2.391634941	1.968907952	2.152594566	1.644534469	1.904151797	1.3312217	1.686813474	1.658312201	1.883948922	1.536086679	1.966730952	2.414239883	3.487614632	3.164369583	3.513278961	3.668406963	2.325488091	2.058495045	1.796109319	1.235774875	1.513632417	1.461162686	1.785507083	1.194743276	1.583918929	1.854297757	1.460476756	1.304672837	1.523450971	1.624711633	2.032883167	2.130251884	2.050287724	1.520967603	1.854355454	1.775316119	1.963763595	1.940169692	1.530386329	1.39816606	1.992834687	1.24360168
562.0499878	1.65743959	2.137004375	1.725294709	1.826164365	2.120476246	2.191539288	2.000188828	2.113617897	2.238636971	1.844972014	1.870067716	1.658471227	1.68966496	1.325554729	1.580300689	1.753173232	1.627430081	2.354502201	1.776569009	2.388915539	2.411925793	2.437099934	3.249731541	3.580771446	2.707079411	1.747719884	2.274311066	1.548686385	1.706911206	1.33040297	1.292197824	1.700225234	1.628288388	1.751734376	1.906136632	1.659639716	1.694372058	1.792709947	1.512337089	1.439457774	1.810545325	1.909359574	1.574920058	2.270530701	1.272017837	1.498722911	1.513938546	1.316649079	1.636556029
563.9699707	2.273314953	1.472683549	1.503347278	1.562347293	1.778747916	1.967183471	1.368122935	1.570808768	1.464049459	1.45364058	1.631810546	2.105211735	1.252480626	1.962891698	1.631023288	1.426442742	1.680709243	1.829572558	1.897595286	1.504146695	2.056904793	2.954487324	2.546194077	3.145053387	3.424061298	2.778227806	1.954876542	2.216972828	1.268221259	1.811875463	1.731562972	1.132481456	1.557598233	1.626501441	1.695046306	1.695343375	1.7002846	1.463965297	1.505152822	1.573635459	1.85921514	1.837330937	1.20103395	1.503993154	1.372971416	1.489344478	1.546285272	1.323543429	1.638352752
566.0200195	1.171774507	1.488604426	1.912919641	1.875366569	1.894535184	1.881819844	1.702052236	1.890943646	1.774665236	1.675276875	1.589451432	1.269904017	1.50773108	1.347932458	1.395437598	1.703310847	1.209734797	1.639670968	1.785855651	1.719080091	1.472547174	1.903117537	2.399749279	2.641703129	3.094904423	3.090816975	2.537191391	2.399365902	2.176836014	1.722739339	1.327366471	1.505257964	1.692909837	1.526921868	1.363272309	1.852167726	1.419492602	1.93557632	1.848321795	1.748985648	1.410593152	1.985735059	1.461036563	1.71090591	1.879932523	1.68967998	1.505093694	1.451333165	1.264876962
567.9400024	1.307757497	1.891930938	1.276975751	1.757602334	1.029716849	1.750124812	1.29688251	1.822696328	1.628303409	1.328444839	1.594434857	1.964087367	1.539070725	1.877845645	1.115353227	1.660491586	1.689960361	2.248969078	1.120374084	1.736908555	1.507808566	1.425223708	1.949320197	2.316057682	1.986908555	2.370996952	2.560290813	2.428645134	2.40704298	1.570764661	1.950159192	1.286785722	1.359774947	1.417429328	1.329828143	1.458252549	1.497827888	1.757307649	1.640642762	1.352788091	1.558355212	1.393380046	1.364865422	1.273580194	1.825119376	1.551792026	1.013370395	1.542852998	1.377003312
570	1.837571263	1.388928771	1.669115186	1.881052375	1.570402265	1.142284036	1.315178514	1.181397796	1.647566438	1.352590203	1.861932874	1.346867919	1.404825568	1.440359235	1.43545711	1.758387446	1.533309817	1.778516412	1.294032931	1.527779222	0.999150157	1.184825063	1.834580064	1.467254996	1.636077285	2.065083027	2.853239536	2.65690279	2.196041584	1.989190459	1.962868333	1.720058084	1.384380221	1.684345126	1.324004054	1.526299834	1.640303493	1.787537456	1.300056577	1.57362783	1.980838656	1.865449548	1.385548949	1.077822566	1.451045632	1.464398265	0.835757375	1.285957217	0.982847095
572.0200195	1.603491426	1.443961024	1.723908067	1.164032817	1.784710526	1.593329072	1.163833737	1.649945378	1.82927382	2.044231892	1.880203128	2.399485111	1.463078141	1.961356282	1.148860812	1.725023389	1.157302737	1.921973348	1.342082858	1.882905364	1.065948844	1.845768809	1.269108891	1.042840838	1.445567489	1.529299617	1.715905786	1.955723643	2.173172951	2.536370277	2.490828991	1.771839261	1.595336318	1.871165395	1.611275315	1.622322917	1.325883269	1.613684297	1.46377027	1.899826407	1.290365815	1.240435958	1.79960382	1.992986083	1.365106702	1.514917731	1.426192641	0.874913096	1.1907233
574.0499878	1.382726312	1.67802918	1.610237956	1.56790936	1.220137715	1.128995061	1.538736224	1.462671638	1.494689345	1.580754638	1.37187922	1.546683431	1.326545835	1.641448617	1.52566278	1.648126483	0.927591443	0.957731843	1.523640037	1.034947753	1.2754637	1.369714618	1.282704711	1.427682996	1.651179671	1.737035394	1.164796948	1.767703891	1.775102258	2.060059547	2.225400925	2.419078827	2.416294098	1.959305406	2.271064281	1.949123025	1.499766469	2.175247669	1.607216239	1.582491517	1.660967708	1.355509877	1.302089334	1.065714002	1.640515447	0.86137116	0.698262811	1.179244161	1.089981914
575.9400024	1.015060067	1.387597919	1.844761968	1.492168546	1.585698009	1.482220292	0.724768758	1.303341031	1.062536597	1.988405347	1.401261449	1.359654069	1.279147029	1.158345819	1.034522414	1.516207576	1.789708018	1.488875031	1.7153126	1.463175654	1.709765077	1.417026639	1.446154475	1.746219277	1.734127641	1.662690043	1.390342593	1.315655351	1.037831187	1.253960252	1.475452304	1.691794276	2.138035297	2.230920792	1.876712203	2.144588947	2.390614986	1.84472692	1.602953076	1.835765243	1.521399617	1.083037972	1.010382771	1.440537572	1.479198337	1.304734588	1.354331136	1.01632607	0.860246062
577.9699707	1.063836694	1.530434489	1.498486161	1.376591325	0.956540704	1.410629153	0.993617654	1.094303727	1.324899554	1.390431523	1.303686261	1.255904794	1.089882016	1.191922307	1.450653434	1.263487697	1.31845963	1.250227332	1.313547492	1.752023816	0.889600635	1.253116965	0.994361758	1.167857528	1.029638171	1.143951535	0.639887452	0.678208947	0.894958138	1.206566691	1.331415534	1.237732053	1.582916617	1.903224587	1.839015603	1.861221671	1.83422792	1.997594237	1.993157983	1.811765552	1.329471946	1.574260592	1.556432366	1.245990872	0.788389564	0.971198916	1.155351758	0.714325786	0.775846124
580	1.123869061	0.824902415	1.198218703	0.905848384	1.154639602	1.107739806	1.099509358	0.660195231	0.65666616	1.21792376	1.419321656	1.409214854	1.314005256	1.555951476	1.389945865	0.992102265	1.124701858	1.298752666	1.232723832	1.52893436	1.117849708	1.492216468	1.282357097	0.844090819	1.372603059	0.834955335	0.820444703	1.168168664	0.744608045	0.435594916	0.958611131	1.144231439	1.251542211	1.515708089	1.610874057	1.872960687	2.194685459	1.92705977	1.712494731	1.783236384	1.47219193	1.047441125	1.138251662	0.790036559	1.439191937	0.974394679	0.849143386	0.717976928	0.654322743
582.0499878	0.901991487	0.946775794	0.891465545	0.828930259	1.434077382	1.086797357	0.403449893	1.064485908	0.864826322	0.760322213	1.142855048	1.140896916	1.262533069	1.13164556	1.360496879	1.465183139	1.216771245	0.955087304	0.876898885	0.916896701	1.412645221	1.935595393	1.139276624	1.190022588	0.781046987	0.662074447	1.007713437	1.008134961	0.979863048	0.528036237	0.878764033	0.883136153	1.149155736	1.015664935	1.457932115	1.494454741	1.42319262	1.820337415	1.442106605	1.665838122	1.609570861	1.527765632	1.017014861	1.121573567	1.01115334	0.76887548	0.761812568	0.682833314	0.789288163
583.9699707	1.084723115	1.027307391	0.771382689	0.869775891	0.728536963	0.762845874	1.61602056	1.157126546	1.076701045	1.114200711	1.229918122	1.526688695	0.830413461	0.779057384	0.972058177	1.242027879	0.709882617	1.090929627	1.091469884	1.052567601	0.721087098	0.527075648	1.154068828	0.815020204	0.951316237	0.663216233	1.063862443	0.695116639	0.666249156	0.808696389	1.099582076	0.731228948	0.538124681	0.717110038	1.147110343	1.386948943	1.176481128	1.304070115	2.02340889	1.418494821	1.721945167	1.934721351	1.088242412	0.892327905	1.178063035	0.622062564	0.361728072	1.075866103	0.630094647
586.0200195	0.641309142	0.468101382	0.64518106	0.977117896	0.875893712	0.93234098	0.897286773	1.038779855	0.875329614	0.761685729	1.435934424	0.757102132	0.844684958	1.013845563	1.341023564	1.011328101	0.985775828	0.957640767	0.830788732	0.532524943	1.190015912	0.868007064	0.777427554	1.105270505	0.80548346	0.984774947	0.498414636	0.73663938	0.82493794	0.66291225	0.678279281	0.968291879	0.791813254	1.113343835	0.978226542	0.759894967	1.158674836	1.307243466	1.375890374	1.395486236	1.93831265	1.318376422	1.477407098	1.062431693	1.555249095	0.604241729	0.607934594	0.243091345	0.456031203
587.9400024	0.65168941	1.152208447	0.606001019	1.1671983	0.931699634	0.787202716	1.284518123	0.94306457	0.560505033	1.371789575	0.878721356	0.952320933	0.858068347	1.111718774	1.088455319	0.925231338	0.998606801	1.190180421	1.667274117	0.703431487	0.778392434	1.328548074	0.810100675	0.626266599	1.010012031	0.501181006	0.929659247	0.695596576	1.015459895	0.919669032	0.445995927	0.998843074	0.900066495	1.080941558	0.949461102	0.917811275	0.856512189	0.702418685	1.208474278	1.057124257	1.000780463	1.681953788	1.58786881	0.979971051	1.154782176	0.536318421	0.805441022	0.471032977	0.42029357
590	0.509131789	1.240812182	0.482212782	0.769966245	1.133390307	1.224407077	1.04948771	1.070321441	0.386007547	1.244070411	1.037183881	1.250495791	0.758332133	0.852128148	0.746263623	0.83882606	1.083218694	0.809870839	0.742435336	0.752101302	1.072111964	1.33261025	0.566606879	1.342382789	1.226109862	1.047099471	0.824164987	0.848386645	0.499252677	0.488522053	0.966375232	1.05289948	0.841742158	0.947536826	0.833455205	0.706671119	0.859771848	0.92960465	0.469231844	0.845330119	1.171156049	1.55865252	1.197843194	1.305068374	1.103886008	0.96862185	0.959857583	0.597541451	0.831522346
592.0200195	1.162976623	1.21217525	0.750442624	0.727611423	1.098599076	0.833743691	0.661955953	0.263287783	0.914164186	0.767630935	0.576375604	1.020275712	0.93610394	0.967349648	0.774161696	0.75746119	0.652394414	1.344321609	0.558372378	1.040741801	0.705162406	0.430159092	0.564392686	0.662849784	1.268517613	0.482364178	0.840800166	0.623127818	0.482142925	0.496598601	0.790187716	1.007262111	0.587745309	0.435111403	0.742024064	0.938099742	0.975228667	0.888627648	0.846584916	0.894478917	0.766682267	1.025494456	1.003361821	0.828693748	1.164902329	1.167942166	1.26853621	0.64199841	0.537248015
594.0499878	1.627857327	0.975107312	0.35302043	0.708634973	0.672047496	0.785155177	0.590541959	1.054630399	0.975077033	0.403890491	0.942258239	0.801565051	0.949462771	0.9189502	0.596743703	0.986935973	0.945063233	0.868420959	0.712227464	0.664887547	0.938658118	0.623579383	0.849368453	0.695187449	0.680243611	0.676867127	0.407530904	0.635834098	0.440036774	0.711247563	0.556641936	0.869194865	0.837518334	1.021356463	1.080344796	0.655365109	1.059618592	0.825835824	0.801508546	0.752197385	0.600650907	0.642064691	0.880143285	1.092133403	0.936044812	0.832093358	1.369508624	0.55898273	0.575578094
595.9400024	0.332338929	0.700337768	0.347347617	0.517911315	1.250906825	1.046790957	0.578963399	0.78744638	1.343842626	0.796299815	1.015197396	0.567379355	0.450211644	0.788047194	0.489894629	0.918186545	0.541018367	1.023231387	0.806709647	0.541665673	0.361695647	0.435136437	0.605784774	0.894210458	0.690014005	0.595207095	0.560472846	0.721903443	0.540697694	0.582752585	0.634868503	0.634536624	0.869555593	1.094383597	0.670962214	0.926787734	0.886911035	0.707627177	0.800879598	0.744196534	0.227495432	0.577750325	0.459836602	0.732992291	0.617702127	0.685932517	1.019796968	1.347252488	1.001240611
597.9699707	0.165065289	0.368719816	0.706970096	0.622672439	0.507007241	0.855282903	0.436262846	0.642320991	0.923562884	0.641790986	0.268935442	0.419840932	0.542702079	0.607673526	0.570958257	0.489292979	0.638628125	0.884376168	0.456399798	0.536063075	0.171744466	0.561251283	0.874423623	1.225632548	0.52355659	0.660802484	0.333168387	0.492987275	0.452953458	0.54558146	0.916552663	0.645101905	0.739360452	0.952347636	0.616958499	0.768266559	1.022792459	0.531314015	0.615593314	0.617106318	0.485511541	0.573915124	0.391949892	0.387111783	0.60478723	0.408277631	0.828510165	0.463310957	1.155160069
600	0.759091496	0.596857429	0.389268756	0.505640864	0.617338538	0.100379348	0.523646712	0.434834838	0.863995433	0.957564235	0.58375895	0.719816804	0.769567609	0.311600089	0.648623586	0.716012359	0.734500051	0.875574708	0.465519071	0.628773332	1.025870204	0.23021698	0.223996401	0.468190074	0.262117743	0.121873379	0.523001552	0.572095513	0.703523755	0.441583872	0.338347197	0.623464942	0.720400453	0.807779908	0.618955255	0.576239705	0.890584111	0.48498559	0.702487588	0.605179667	0.494391203	0.533677697	0.360819936	0.404738665	0.578760982	-0.150643826	0.535284638	0.462930202	0.168513775
602.0499878	0.595549703	0.918448567	0.263124228	0.549487233	0.507308364	0.443236113	0.468940496	0.65125978	0.558265805	1.384472489	0.701752067	0.759181142	0.746694207	0.613711238	0.362462878	0.510991693	0.978260875	0.650475383	0.723223805	1.060959935	0.381033778	0.378262162	0.631291747	0.71793139	0.717800736	0.147798419	0.332041025	0.383040309	0.264659643	0.563254476	0.596204162	0.615141988	0.752054572	0.53493464	0.608335614	0.708398461	0.432980418	0.906948686	0.564894795	0.501921058	0.230250597	0.511224627	0.298328042	0.35704577	0.353227496	0.055684209	0.168991685	0.104429364	0.199060202
603.9699707	0.532200217	0.504442096	0.850673795	0.746758819	0.38063097	0.503763795	1.155442595	0.695887208	0.755125165	1.159209847	1.160523534	0.209637284	0.427666068	0.764669299	0.625182271	0.990531087	0.320059061	0.825427413	0.50373137	0.234540224	0.572316766	0.222943902	0.577204823	0.704625726	0.67762816	0.245405555	0.32257092	0.723253608	0.334624529	0.173490644	0.418449759	0.480181336	0.657225966	0.770559907	0.783368468	1.000273585	0.711832643	0.546452403	0.53366363	0.398103476	0.417796016	0.211339593	0.537253499	0.094325066	0.385780692	-0.039746761	0.210202813	0.106438041	0.195961714
606.0200195	0.620204091	0.734185576	0.755864024	0.709656358	0.447070241	0.696173072	0.841098428	1.221648097	0.209292173	0.587394118	1.512124658	0.90346086	0.885874867	0.637706399	0.175755024	0.371649384	0.336641669	0.395264626	0.955788732	0.518020034	0.884195447	0.700576425	0.832336307	0.135644436	0.685127139	0.332464814	0.323817372	0.220204949	0.345843554	0.243949413	0.268373609	0.373908997	0.76192987	0.772267938	0.926534057	0.609450698	0.814032197	0.53951323	0.774649262	0.556123376	0.453775764	0.085187197	0.268850327	0.03384006	0.221898794	0.344044924	0.008303404	0.033380866	-0.014015198
607.9400024	0.257556558	0.287610173	1.05990684	0.62333405	0.351858616	0.461292028	0.702010989	0.915413976	0.890212893	0.55349195	0.553559899	0.932241559	0.902561784	0.950224519	0.427485943	1.146538377	0.336141706	0.890074849	0.659777284	0.856338382	0.867422938	0.512251973	0.697215676	0.321982265	0.417614341	1.048268437	0.384276152	0.24606967	0.319585443	0.412686944	0.397462606	0.694595695	0.837908149	1.31466043	0.759558797	0.626622558	0.756282926	0.05137527	0.590967298	0.506550908	0.159443498	0.379274845	0.007714033	0.290476322	0.108198762	-0.05158782	-0.101027608	0.193071485	0.130999446
610	0.594433427	0.41509676	0.447882652	0.375456095	0.592959523	0.313639045	1.122466445	0.978467584	0.89532125	0.886282802	0.492036581	0.903855681	0.482315421	0.683258414	0.569348454	0.890663028	0.973167539	0.657249331	0.870308995	0.554292083	0.68418324	0.761552691	0.45339191	1.039152503	0.474775434	0.724164605	0.36732173	0.510913014	0.709258914	0.942867398	0.346228957	0.287887216	0.752033591	0.792810559	0.836451173	0.466870427	0.650341868	0.31814754	0.493626833	-0.04496944	0.639631152	0.21334815	0.036369324	0.248502851	-0.007686496	0.034874678	-0.399683952	-0.112583876	-0.376791
612.0200195	0.410876393	0.569893956	0.971880317	0.848583341	0.556358933	1.573261142	1.034876227	0.927223563	0.998629928	0.644220233	1.059498429	0.851324439	1.080042243	1.13226378	0.40303278	1.08430326	0.949795127	0.879993081	0.853578687	0.803988099	0.491083622	0.777103543	0.396806479	0.51601088	0.754975438	0.185433745	0.519675612	0.755553126	0.279680252	0.374779344	0.408577919	0.31031251	0.562681079	0.724684358	0.407200098	0.818271279	0.35040462	0.64533174	0.331851125	0.491652012	-0.092760563	0.21823442	0.240583181	0.072899938	8.82E-06	0.003505588	0.003016233	0.075157881	-0.230786562
614.0499878	0.671212316	0.761009097	0.951273799	0.336111784	1.096183419	1.086691022	0.772626281	0.920357347	0.777531028	0.663188338	0.794795871	1.244341969	0.503660083	0.590473056	0.975522876	-0.012338042	0.290902734	0.892837405	0.689602017	0.864945054	0.735560775	0.553872943	0.624292016	0.785592198	0.135715723	0.246766567	0.427850962	0.51545608	0.149610162	0.086934447	0.577601552	0.560634494	0.572265506	0.917004466	0.514565587	0.642830968	0.476881385	0.568786979	0.378286362	0.25077045	0.425622821	-0.031658053	-0.277974844	-0.099238634	-0.092334032	-0.077572465	0.07427156	-0.211680889	-0.11952424
615.9400024	0.448734522	0.865538716	0.959304929	0.886233687	1.113820672	0.899645925	0.718325019	0.870947719	0.820182681	0.893654227	1.571256042	1.198840261	1.059589982	0.963543773	0.676187873	0.530608773	0.456241965	1.097994685	1.167808414	0.901265502	0.369000673	0.569584012	1.117398858	0.364765763	0.621374249	0.502611041	0.165398002	0.541885495	0.396340132	0.608755469	0.732889771	0.766795516	0.749159694	0.692767024	0.902500749	0.545649648	0.349113822	0.33705318	0.455408812	-0.083656788	0.131092906	0.34518683	0.277654648	0.007957339	-0.044910192	0.054831505	-0.406789184	-0.425279856	-0.358576179
617.9699707	0.531346679	0.661122441	0.604022145	1.002352834	0.358340263	0.73548162	1.002911687	1.51444447	0.95565474	1.001341224	0.750651717	0.703148961	0.965964675	0.72883451	0.872111678	0.759025455	0.742953897	1.310044408	1.314989448	0.876252055	0.70761621	1.163385987	0.550790906	0.811357379	0.701653838	0.746171832	0.617424607	0.492688537	0.419291377	0.390493989	0.897750497	0.57031405	0.728556991	0.757601857	0.832687974	1.063734412	0.621427894	0.269162178	0.492258549	0.433250189	-0.07207942	-0.105960131	0.141778827	-0.358077526	-0.3152771	-0.20312953	-0.427782536	-0.001875162	-0.129353642
620	0.916110158	1.021836638	0.980605483	1.75314486	0.858231902	1.139291406	0.556526303	1.021464467	1.213251472	1.888410926	1.629212499	0.874290109	1.092802882	1.637866616	0.846858859	0.980397105	1.508683562	0.931701779	0.841917396	0.83866632	1.519435048	1.113448739	0.832804799	0.967837691	1.017324805	0.816912532	0.839830041	1.081748605	0.535376906	0.828213096	0.81893599	1.007373214	0.82390964	1.102259994	0.794813752	0.707262397	0.648980975	0.361858487	0.45725894	0.143761039	-0.095235586	-0.018734097	-0.119664192	-0.283248305	-0.132001996	-0.062807322	-0.109210491	-0.191133142	-0.312143922
622.0200195	1.348767161	0.974940181	1.211508393	1.165148854	0.792524695	1.281598449	0.85066855	1.509324431	2.052467823	1.862797618	1.249497533	1.30898416	1.897066951	1.586935163	1.359930396	1.442559361	1.342583537	1.677949071	1.281759858	1.356906533	0.790238261	1.380314946	1.427374721	1.28358376	0.766744018	0.636107802	0.952738404	0.783374429	1.270488858	0.996879935	1.093294263	1.11967051	1.017412782	1.038601756	1.261383891	0.796286702	0.710924268	0.595610976	0.285712242	0.238357186	0.218374133	0.017959356	-0.066580057	0.043322444	-0.19777751	-0.100937009	-0.026681423	-0.055228114	-0.32785964
624.0499878	0.973801255	1.283759236	0.896450162	1.476078391	1.407515883	1.503034711	2.138884068	1.794031739	1.542106748	2.15594101	1.345645785	1.52861464	1.348015189	1.718835235	1.956691861	1.734818101	1.896204114	1.99547112	2.024430752	1.213483691	1.485502362	1.82655561	1.287899137	1.45794642	1.937347054	1.39890492	1.299983621	1.672699809	0.928720117	1.37924087	1.485152125	1.239071965	1.762436986	1.43008101	1.316004395	1.336337924	1.109909177	1.087182403	0.675349116	0.347653508	0.160332799	0.169964314	-0.167689681	-0.098192334	0.075089574	0.104706645	0.185828924	-0.186668634	-0.001814842
625.9400024	1.810975432	1.687991261	1.685325742	1.981647372	1.915963769	2.390418053	1.776659131	2.301017761	2.326355457	2.622330666	2.223555565	2.25551796	2.120512009	1.563749433	2.042458534	2.099720001	2.518492699	2.412678719	2.181156158	2.024466515	2.251156807	2.651001453	2.082578659	2.314751625	2.234961033	2.179069042	1.775687814	1.928461671	1.906217456	1.771888375	2.249554157	1.636488557	2.354579926	1.978908181	1.59677732	1.386602998	1.185234189	1.034695268	1.177938819	0.802939773	0.548133731	0.340649247	0.273194909	-0.045202851	0.519821286	-0.084915996	0.0475775	-0.125164509	0.042138457
627.9699707	1.796825767	1.989808917	2.042283535	2.576450825	2.62668848	2.299997807	3.111020088	2.393396378	3.171417236	2.755242825	3.579985142	2.784605026	3.212866783	3.029208183	3.141419888	3.503626347	3.536056995	3.112458706	3.915131569	2.954532146	3.400550365	3.593575001	3.475575447	3.448955536	3.086577892	2.809785843	2.981173515	2.928987026	2.708552361	2.577522278	2.521503448	2.426691532	2.638553143	2.233203411	2.401124001	2.099780083	1.830812335	1.796527982	1.279084563	0.949519515	0.982185006	0.792616725	0.489192128	0.810106874	0.366021514	-0.004385233	0.198134303	-0.068863392	0.144407511
630	2.73059988	3.698628902	2.929132462	3.872204304	3.851844311	4.143963814	4.296364307	4.622031689	4.218926907	4.319391251	3.717723846	4.291269302	4.285030365	4.59397459	4.898536682	4.462805271	5.257141113	4.775809765	5.01602602	5.143073082	4.994623184	5.384747505	5.707671642	4.467162609	4.755296707	4.659399509	4.843850613	4.399846077	4.459468842	4.260149002	3.670974731	3.909536839	4.256035328	3.2067132	2.706324577	3.237865448	3.110646725	2.431156158	2.316025257	1.63448298	1.75781858	1.266709685	1.360528827	1.001404166	0.563619971	1.032395959	0.977929235	0.391021132	0.421376824
632	4.742558002	5.493798256	4.461616039	4.974927902	5.338556767	6.108917236	5.738345146	5.713543892	6.6019907	6.484707355	6.834231377	6.800268173	7.042618752	7.744832039	6.605715752	7.89987278	7.794400215	7.836361885	8.298441887	7.957773209	7.274963379	7.788428307	7.641404152	7.818500519	7.999998093	7.137122154	7.12723732	6.878748894	6.843316078	6.564433098	5.784324169	5.701450825	5.123448372	4.598155022	5.219771385	4.601186752	3.919980049	3.396008492	3.816279888	2.73570776	2.504143238	2.25222683	1.790063977	1.513534188	1.384482503	1.041478992	1.289677262	1.027638793	0.622047782
634	6.332715511	5.095456123	5.71492815	6.561127663	5.928676128	6.576540947	6.763820648	7.041354179	6.982307434	6.858480453	7.113759995	8.504268646	8.472389221	7.673110008	9.808718681	8.699495316	8.827282906	9.779389381	10.2848711	9.352284431	9.418498039	10.6961441	10.29610538	9.67706871	9.187615395	8.988367081	8.988472939	8.7486763	7.517438889	7.399391174	7.507296562	6.580559731	6.152476311	6.094322681	5.930238247	5.67882061	4.896337509	4.164049149	4.028078079	4.064065456	3.550430775	2.474231243	2.663980007	2.174244881	2.255126953	1.399514318	1.00959003	1.340865254	0.986923337
636	5.378749847	5.507415295	6.288753033	5.912000179	7.1352911	6.16556406	7.153956413	7.826505661	6.761900902	7.551475525	7.60022068	7.420302391	9.5341959	8.415940285	8.336403847	9.251332283	8.980600357	8.757419586	10.23143768	9.286444664	10.27891064	10.56756783	9.447916031	10.3633709	9.164787292	9.011209488	8.829616547	8.417943001	8.528464317	8.015025139	6.626004219	7.416146278	6.386701584	6.442385197	5.656469822	5.136559486	5.243190289	4.938342094	4.216629505	3.437460899	3.160632133	2.876282215	2.593536854	1.731149793	1.647987247	1.726819873	1.557846665	1.075190187	0.764168859
638	4.668282032	5.40913105	4.711462498	5.366574287	5.835160732	5.610630989	5.184628487	5.505313396	6.40951252	5.851366997	7.171232224	7.07935524	6.538262367	7.405219078	7.479592323	9.085515976	7.763770103	9.023086548	7.839032173	7.869882584	9.639102936	8.265132904	8.080369949	8.998661995	7.815162659	7.283370018	7.446217537	7.500664711	6.574739456	6.465559483	6.939188004	5.959321022	5.282297134	5.88964653	4.697481632	4.912398338	4.186088085	4.117670536	3.117806435	3.143765926	2.561302662	2.36182785	2.175311089	1.383443713	1.701432824	1.165342689	1.288378596	0.851916432	1.084061265
640	3.713194847	3.473946095	3.143619061	3.794672489	3.619861126	3.979996204	4.467922211	4.331665516	5.099840641	4.535002232	4.534994125	5.483918667	4.647954464	4.999922276	5.585515499	5.7192626	6.442364693	6.343138695	5.577152729	5.673753262	5.616902351	6.144104004	6.076440334	5.671277523	5.897344112	5.17720747	5.405571938	5.507949352	4.631805897	4.706733704	4.48380661	4.120898247	4.007642746	3.814822197	3.638711929	3.708396435	2.759601116	2.964776993	2.373482704	2.397400379	1.546735644	1.398494363	1.428195357	1.341385245	0.873710513	0.353621721	0.514951348	0.68772161	0.498367906
642.0200195	1.839288831	2.759246349	2.804821014	2.511921406	2.79938364	3.30259037	3.028201103	2.845687389	3.887328625	3.712846279	2.978466988	4.333561897	3.878659248	3.565598965	4.143239021	3.908017159	3.816735744	4.174799919	4.054515362	4.276386261	4.560511112	4.097980976	3.924440384	4.396346569	3.959280968	4.333507061	3.451530457	3.565849781	3.867155552	3.631008625	2.965424538	2.499128342	2.933520317	2.591950417	2.603094101	2.530482292	1.822875619	1.490818858	1.787999272	1.491804719	1.082008004	1.070037961	1.294860721	0.936603904	0.810441852	0.518999219	0.371270895	0.245760679	0.138044357
644.0499878	2.104598999	2.021399021	2.0497365	1.820414186	1.818606973	3.098593712	1.992135644	2.420776844	2.011186123	1.869574666	2.94473505	2.971423626	2.766009808	3.116374016	3.002064228	3.518575668	3.628405094	3.414571285	3.065280437	2.834329128	2.934813499	3.473381042	2.897671223	3.743607521	3.258010387	2.878700733	2.73688221	2.677610874	2.235186577	2.753334045	2.287691116	2.21622324	2.312923431	1.695396781	2.047541618	1.412007928	1.726008296	1.259219289	1.149960399	0.667554259	0.688647151	0.638476968	0.548156857	0.343893528	0.184808612	0.194989085	0.202220201	-0.125403523	-0.243231297
645.9400024	1.504413247	1.957915902	0.434450388	1.718341708	1.881585717	2.452026844	1.500907779	1.212535024	2.083260059	2.078415394	1.99466145	2.093220711	1.799630761	2.702495098	1.891364694	2.183181286	2.634613037	2.247842312	1.979203343	2.107044697	2.294437408	2.105660439	2.257377148	2.672251225	2.160244942	1.489172816	1.904314399	1.63260138	2.074402332	1.737361312	1.670776486	1.511464238	1.471027493	1.319157243	0.879365563	1.226788402	1.078662753	0.694033504	0.719430089	0.944384456	0.452078938	0.051833868	0.488581657	0.239410639	-0.072525978	0.054686189	-0.199220538	-0.100027323	-0.504463911
647.9699707	1.142300248	1.071641564	0.952545524	1.642343163	0.994839787	1.070512652	1.648903489	1.245097756	1.159888625	1.595887542	1.405593276	1.620195031	1.072921157	2.116556168	1.576275229	1.791283488	1.92927444	1.90778029	1.204872966	1.710788369	2.203436375	2.352048874	1.688338637	1.595135331	1.251174569	1.655073762	1.279489398	1.397825837	1.075429082	0.985248685	0.856112599	0.869164824	0.856423259	0.934552312	1.18878901	0.957823157	0.579496741	0.330819011	0.474507213	0.337160587	0.321365356	-0.003688097	0.028488874	0.220593691	-0.210849404	-0.172025442	-0.133751631	-0.53940773	-0.423825145
650	0.968900084	0.877305388	0.840772986	1.168340802	0.989361167	0.956770062	0.86704886	1.099202514	1.05755794	1.374325156	1.330417752	1.293309808	1.186198592	1.532697797	1.069186091	1.648337007	1.908763289	1.473811269	1.298705697	1.282623172	1.39224875	1.844222426	1.175583005	1.098900437	0.999705195	0.945756555	1.033028007	0.84988606	0.910795569	0.965623498	0.954965711	1.032242894	0.749192595	0.447205424	0.594365239	0.226448655	0.279059052	0.290827394	0.317935944	0.017319798	-0.267452359	-0.152256727	-0.087994456	-0.309608936	-0.485101461	-0.35875237	-0.311190963	-0.44378233	-0.475590467
652	0.967630744	0.526783824	0.567181945	0.766247153	0.91303432	0.866811633	1.005644441	0.516576171	1.362461448	1.706052184	1.289592385	0.633692622	0.997451425	1.609706521	1.293732047	1.120133281	1.789474368	0.587545037	1.281366229	0.979975104	1.018882394	0.971760154	1.275959849	1.031027675	0.641879201	0.519392371	1.241895556	0.635810733	0.409359336	0.581446528	0.870891929	0.562083364	0.409511805	0.666408181	0.298044443	0.260427594	0.127546668	0.170146108	0.128603458	-0.030463696	-0.056816578	-0.051874638	-0.098905802	-0.191940665	-0.345672369	-0.448438764	-0.439112067	-0.286104679	-0.614388168
654	0.592322469	0.482106447	0.630997777	0.62791574	0.703376412	0.539955497	0.535817504	0.195961714	0.694742799	1.041627526	0.749694943	1.239484429	0.629228473	0.079854846	0.721998811	0.565306067	0.514813781	0.214869142	0.425358057	0.537673354	0.791117072	0.717894673	1.234698176	0.503567576	1.298442245	0.327590704	0.737595677	0.509181857	0.624761701	0.229115367	0.391930461	0.547636628	0.478746414	0.238889456	-0.112619519	0.085794091	-0.127646923	-0.097400308	-0.372646093	-0.22089529	-0.216819882	-0.235386968	-0.28150022	-0.197017193	-0.572736323	-0.268558025	-0.568014681	-0.660484433	-0.513156474
656	0.151228189	0.446101069	0.116918564	0.41932869	0.893902659	0.89671433	0.694623113	0.708234906	0.638950467	0.579702973	0.455212355	0.961281896	0.681417346	0.805972934	0.393148065	0.271376252	0.426820874	0.874493003	0.790114045	0.488891482	0.442200661	0.359965444	0.913089633	0.590020776	0.708304524	0.826559424	0.500719666	0.535405517	0.214155793	0.119985461	0.083137035	0.291988611	0.14806807	0.013452768	-0.030950308	0.075717568	-0.204045177	-0.202454209	-0.092140198	-0.071977973	-0.272448421	-0.138752103	-0.488027215	-0.4846524	-0.53791517	-0.480027676	-0.407064319	-0.300091982	-0.491485
658	0.442444205	0.433280826	0.245782256	0.462429166	0.516825557	0.528253675	0.415304184	0.467337251	0.614693999	0.359537959	0.215226412	0.672923446	0.704467177	0.935313106	0.602316976	0.637146354	0.403002858	0.293591976	0.980414748	0.799104571	0.078639984	0.53659904	0.530104041	0.627856851	0.832275271	0.613675952	0.317750454	0.19371891	0.384791017	0.024949908	0.103825569	0.251419187	0.147609353	-0.128147125	-0.239201784	-0.044044495	-0.430456281	-0.058850288	0.002799153	-0.21941793	-0.388374686	-0.296024799	-0.312614202	-0.323335767	-0.370440006	-0.618786693	-0.475614786	-0.371226788	-0.585158169
660	0.017443419	0.305887938	0.334297657	0.478633046	0.274028778	0.351739168	0.66322577	0.754854083	0.522212386	0.713225007	0.276830673	0.37998867	0.347778559	0.564108491	0.302004933	0.321269274	0.381078362	0.750522256	0.684268355	0.546766877	0.735781789	0.426286817	0.834895015	0.774404883	0.257647157	0.302797914	0.732833743	0.458803296	0.035964489	0.877070546	0.127027392	0.132185698	0.216451168	-0.04591918	-0.267752051	0.056371331	-0.199945569	-0.088730097	0.039372325	0.070585608	-0.333571434	-0.469654083	-0.389633536	-0.374246478	-0.575985372	-0.227136612	-0.653356969	-0.728112936	-0.480043888
662	0.277475357	0.481066823	0.359865427	0.671288133	0.649316192	0.554270387	0.024198055	0.836915374	0.642783761	0.283728361	0.380815268	0.410804749	0.328528523	0.179017544	0.720426679	0.27403152	0.146107554	0.656246543	0.439345241	0.416395903	0.497690797	0.714694858	0.284813762	0.878951192	0.802385449	0.856146216	0.538019538	0.404744864	0.283045292	0.170404196	0.225336075	0.304371476	-0.051879644	0.00950551	0.002603769	0.018913269	-0.180882096	-0.343043923	-0.390709519	-0.350453377	-0.483392835	-0.389307261	-0.436269999	-0.475176215	-0.612441778	-0.138944387	-0.427078724	-0.430649519	-0.787666202
664	0.187160134	0.315945983	0.421061516	0.324952841	0.444833636	0.621165395	0.535877347	1.058976531	0.604335666	0.694980741	0.156431675	0.309590459	0.915141702	0.817709804	0.447975159	0.368569016	0.613990664	0.473109841	0.427228451	0.517567515	0.923825383	0.319763303	0.555533767	0.907688737	0.58290422	1.171658874	0.786846995	0.714166045	0.874478698	0.338102818	0.406666875	-0.06197679	0.468211055	0.045509458	0.14316678	-0.064511061	-0.02886641	-0.230196595	-0.233059406	-0.231913805	-0.314957261	-0.674591184	-0.307862401	-0.478134155	-0.701057911	-0.424071431	-0.758250475	-0.386522293	-0.411861062
666	0.117278337	0.57079947	0.601100564	0.516765952	0.529334903	0.505619645	0.772438169	0.597039342	0.240817428	0.761412978	0.817818284	0.780341983	0.650520682	0.779731631	0.604239345	0.950787663	0.563799024	0.959930301	0.53818047	0.349140048	0.734125257	0.495354414	0.870104909	1.409834981	0.855584502	0.364427567	0.51875484	1.001329064	0.631909251	0.783438325	0.152437687	0.263215184	0.34003365	0.273674607	-0.067282319	0.157651067	-0.123586416	-0.208744526	-0.16547966	-0.23006022	-0.1525141	-0.48833704	-0.403841019	-0.432958007	-0.403877616	-0.518264115	-0.382744789	-0.601546526	-0.72918421
668	0.133130193	0.802779794	0.358795047	0.585669875	0.489737153	0.235667467	0.574192882	0.752102494	0.889825225	0.419977903	0.549069762	0.352917671	0.217189908	0.865961432	0.910226941	0.250076771	0.652280927	0.530780435	0.522081971	1.198544383	0.681105494	0.425843239	0.526606441	0.366468668	0.594061971	0.673742652	0.26644361	0.194470167	0.375482202	0.529405951	0.410345197	0.209051847	0.262371778	0.043664455	-0.259642005	-0.090469956	-0.344082475	-0.33780396	-0.378072977	-0.355715275	-0.36726141	-0.594907105	-0.544650972	-0.364468217	-0.486341953	-0.608238101	-0.618684113	-0.543497443	-0.673027515
670	0.342879057	0.481232285	0.199168801	0.540793538	0.663473248	0.579251885	0.329481006	0.553862691	0.825248361	0.175969481	0.607460618	0.502517819	0.861236453	0.475965738	0.530856967	0.557825685	0.863184094	0.540891528	0.354420066	0.871429324	0.458175182	0.771961808	0.631603599	0.332036495	0.261288166	0.243644834	0.759971976	0.326853514	0.426083088	0.134699225	0.328503013	0.29845047	0.095066786	0.155573487	0.026672721	-0.014056683	-0.096337318	-0.130794525	-0.106068134	-0.215612411	-0.205941677	-0.523692429	-0.519815803	-0.542972028	-0.514759302	-0.393455744	-0.614762008	-0.686202884	-0.638638139
672	0.842989087	-0.056539416	0.240697622	0.797878861	0.179835558	0.60370791	0.916527629	0.616175771	0.717661023	0.249695301	0.957597613	0.541621566	0.359614253	0.695469499	0.644803166	0.598681569	0.44039762	0.503228784	0.542804122	0.669319749	0.216562867	0.264200211	0.240316391	0.705287814	0.353887439	0.395384789	0.233601093	0.078869939	0.540004611	0.508579373	0.510793328	0.031024575	-0.063988566	-0.16939044	-0.095921159	-0.246191382	0.043429255	-0.365348339	0.06771946	-0.511699557	-0.426147699	-0.696188509	-0.4821527	-0.560652375	-0.616257131	-0.814385593	-0.473199487	-0.760231912	-0.626292527
674	0.344292998	0.091296792	0.546157956	0.244867921	0.63194859	0.770646453	0.66218245	0.5396837	0.480202079	0.884341359	0.799127221	0.475803614	0.262656093	0.836245656	0.596183181	0.801187873	0.611918092	0.44154346	0.87145865	0.592835546	0.970738292	0.689668059	0.793812871	0.282293797	0.4382658	0.29002285	0.222914457	0.262395859	0.305351496	0.09516418	0.025905132	0.083850741	-0.112674475	-0.022591352	-0.212558866	-0.289913297	-0.113016009	-0.163492322	-0.518029749	-0.669656873	-0.371033788	-0.685960472	-0.66297704	-0.64142108	-0.566757321	-0.495484233	-0.535255373	-0.47155261	-0.747165501
676	0.330682397	0.262000322	0.417710781	0.098302603	0.339015961	0.345170021	0.242762446	0.516604781	0.68473351	0.378489137	0.362646222	0.7236799	0.129286528	0.613531947	0.74796617	0.849299788	0.716152787	0.580345511	0.678966165	0.621888995	0.286909223	0.354140043	0.567510247	0.839554667	0.707181096	0.909318328	0.554171443	0.063499212	0.35056746	0.126112819	-0.124160409	0.177767634	-0.104100227	-0.053219914	-0.056841254	-0.123339534	-0.164633751	-0.149532557	-0.264797211	-0.279903889	-0.664324403	-0.493688464	-0.572672009	-0.508160174	-0.339773417	-0.569713295	-0.540826738	-0.80217582	-0.595044732
678	0.585047126	0.157434344	0.164176941	0.424135685	0.533883929	0.8163656	0.599610925	0.426461577	0.37278235	-0.056447148	0.765400529	0.984048009	0.459346056	0.479978085	0.079580069	0.511644959	0.523745656	1.122477412	1.028713822	0.332072377	0.649004579	1.109630227	0.653589845	0.980054259	0.775612712	0.616511226	0.289527893	0.15503633	0.419180512	0.032592654	0.042585135	0.001667023	0.117858768	-0.327192903	-0.134286523	-0.117079616	-0.229851842	-0.301723003	-0.010696054	-0.379350781	-0.612241089	-0.429837465	-0.422501445	-0.694371581	-0.4267869	-0.433287501	-0.644534051	-0.54918921	-0.720467567
680	0.521443009	0.518450856	0.366625309	0.457319021	0.763959289	0.361781001	0.865843415	0.552603126	0.214627147	0.991063714	1.364339948	0.741425872	0.466094851	0.409463167	0.602714419	1.208310008	0.430882692	0.748595357	0.676964641	1.020003438	0.851145387	0.732397437	0.833230376	0.62769115	1.01374495	0.525120139	0.396625876	0.517063975	0.479171038	0.151297331	0.264307976	-0.107785106	-0.071841002	-0.310238242	0.0370332	-0.131549835	-0.078095913	-0.366905689	-0.271989703	-0.405465841	-0.355558872	-0.391891122	-0.349596143	-0.772123456	-0.405402899	-0.579514623	-0.471749067	-0.673621893	-0.71099329
682	1.072405219	0.425790668	0.893920064	0.481591821	0.470192432	0.769461989	0.554057717	0.279616833	0.825869679	0.546248317	0.565427899	0.969324231	0.775804162	0.528645158	0.929708362	0.794849277	1.093717217	0.526877046	0.468100905	0.455765367	0.54785049	0.69718492	0.954401612	1.207127452	0.779110551	0.481316686	0.578646541	0.631875396	0.545192122	0.567547202	0.30069077	0.073239684	-0.1226511	0.225653887	-0.123453856	-0.019593239	-0.079928637	-0.353609681	-0.285509706	-0.461711049	-0.202029824	-0.411164284	-0.503652334	-0.497427702	-0.183507204	-0.687951982	-0.818664253	-0.346491218	-0.779401422
684	0.506852508	0.900121808	0.717412353	0.86773026	1.213051438	0.61571753	0.837176442	0.735730767	0.768533349	0.476267695	0.554128528	0.860608459	0.926896214	0.53211081	0.825148702	0.70576179	0.62323916	0.9478513	0.947185874	0.675902486	0.637560964	0.834814191	1.089262843	0.702584386	0.789673924	1.199484468	0.367355704	0.685997844	0.271884084	0.140363812	0.128485084	0.188925266	-0.076013565	0.057038426	-0.140797853	0.015949607	-0.096282125	-0.067395568	-0.229074121	-0.304969072	-0.379502773	-0.54129988	-0.373678207	-0.268253565	-0.484720111	-0.354808569	-0.48978126	-0.554925144	-0.575055599
686	0.771483064	0.857022166	0.499567866	0.520069003	0.676969409	0.722545028	0.402748942	0.394337535	0.709849477	0.717582107	0.68951118	1.212717891	0.644607663	0.809986711	1.09808147	0.416198134	0.502474666	0.718487859	0.868668914	0.952048421	0.801793694	0.717896104	0.785524011	0.713132739	0.876799226	1.212811351	0.550126195	0.715379596	0.474398971	0.331963301	0.250715971	0.137672663	0.073948979	0.28145349	-0.002803922	0.053427696	0.051291227	-0.261068106	-0.261763334	-0.139079928	-0.338809133	-0.635613918	-0.526614428	-0.43209064	-0.461795092	-0.77666676	-0.565038085	-0.609613955	-0.709738612
688	0.273614168	0.75951159	0.682467818	0.66176188	0.36877656	1.014111876	0.526276946	0.21356833	1.284351468	0.764070868	0.363791108	1.149658084	0.903935552	0.813642383	0.755356431	0.776619792	0.693121552	0.854808211	1.137965083	0.703133225	0.728068471	1.093491673	1.110578656	1.238291383	1.178500295	1.047779918	0.983988404	0.479613185	0.382156968	0.409263253	0.062528133	0.319772363	0.132544756	-0.007827997	0.255903721	-0.232708693	-0.202944636	-0.038107991	-0.374492168	-0.228612185	-0.445909619	-0.432869196	-0.375088573	-0.267256975	-0.493597507	-0.486446381	-0.479783416	-0.300414562	-0.684080303
690	0.590488076	0.838677287	0.675072074	0.627963424	0.334063768	0.946575046	0.599613547	1.016330123	0.722557664	0.528298974	0.770775437	0.917321324	0.726563096	0.302495718	0.398662329	0.984155774	0.515919089	0.704373479	1.130522132	0.324846506	0.689975619	0.838163018	0.963073134	0.737800002	1.12861979	0.919908643	0.629036784	0.250347376	0.551695704	0.249250293	0.517592072	0.453882217	0.336525202	0.132769942	0.144702554	0.093025327	-0.05719018	0.076075554	-0.253660798	-0.238110304	-0.282015085	-0.598794222	-0.525174618	-0.410926342	-0.404878139	-0.46596384	-0.426462173	-0.536846161	-0.590661526
691.9699707	0.499817729	0.791727185	1.217445493	0.637765765	0.761223435	0.412326336	0.411374092	1.021803021	0.701772094	1.342273355	0.395005107	1.078816056	0.495515943	1.022675157	1.056912541	0.533427119	1.110749602	0.842886806	1.143283248	0.785345912	0.993789554	0.693913817	0.85960567	0.970836043	1.083067775	0.460343719	0.87792027	0.512854457	0.379084587	0.423342109	0.272206426	0.090578437	0.109652281	0.166107178	0.120987296	-0.037924647	-0.134872198	-0.191928983	-0.092591643	-0.141330957	-0.292928934	-0.514714003	-0.243979812	-0.46055603	-0.462689757	-0.550169349	-0.734425068	-0.411440492	-0.795841217
693.9400024	0.382921576	0.607376456	0.543349862	0.501320004	0.500798821	1.152058482	0.646101117	0.704378724	0.96266067	0.628114104	1.068862081	0.96009481	1.115583777	0.681473851	0.817665219	1.099604011	1.219767928	1.262593627	0.88123405	0.714184642	1.724130273	1.258862853	1.043416381	1.066209912	0.650688291	0.75066483	0.729242921	0.451137781	0.369302034	0.219267607	0.575511575	0.107507467	0.435864091	0.475871205	0.123612881	-0.012553334	-0.108795762	-0.066311121	-0.31112349	-0.116599321	-0.075893044	-0.4438833	-0.285310984	-0.646238685	-0.375383377	-0.679958165	-0.538688183	-0.696757972	-0.767248273
696.0499878	0.021469712	0.438189983	0.365972757	0.553633809	0.732818484	0.639104009	0.572813869	0.704588056	1.126274943	0.968540072	0.381083965	0.541674495	0.604137778	0.736909747	1.109254241	0.584687352	1.290611625	1.078274846	1.132551074	1.210280538	1.449619889	1.606295943	1.155879378	0.633306146	0.828693748	0.58608377	0.711353183	0.752293706	0.54351294	0.537618279	0.13711369	0.249768853	0.479161024	0.255723357	0.214087486	0.069541454	-0.124177456	0.099223375	-0.1448524	-0.387537837	0.219630718	-0.498890519	-0.42648828	-0.597570777	-0.607288837	-0.482448101	-0.575078189	-0.774513066	-0.661385953
698.0200195	0.587841392	0.896380782	0.640160203	1.154019952	0.566288829	0.631530404	1.256272674	0.668739915	1.003769755	1.437344909	1.27011025	0.861537099	0.667322516	0.953485847	0.975867152	0.505817294	0.934296489	1.119952321	1.219539046	1.725116611	1.402229667	1.517121911	0.959548116	1.458335519	1.362637401	1.355205655	0.787092566	0.626866937	0.362772226	0.59538734	0.455492496	0.481930852	0.415277958	0.414028525	0.190828443	0.068181276	-0.013259768	-0.176340699	-0.186864614	-0.245096326	-0.634274483	-0.400197983	-0.461277366	-0.528994977	-0.609999359	-0.526382685	-0.752382159	-0.522546291	-0.515024841
700	0.365608573	0.552147269	1.020486236	0.793319821	1.273115039	0.671274781	0.412955761	0.968977809	1.174429059	1.25568521	1.218783021	0.888298869	0.892187238	1.104384065	0.851445556	0.910901904	1.359580636	1.658841252	1.654660344	1.671810508	1.529036403	1.510652423	1.721805692	1.586121917	1.163418889	0.876152158	0.815626264	1.127114892	0.687672496	0.632697463	0.53878653	0.598022342	0.159793139	0.190624952	0.356899977	-0.007009387	-0.040025234	-0.115418315	0.242341876	0.020301819	-0.245758057	-0.110219359	-0.229492545	-0.481743574	-0.439170003	-0.662832797	-0.559336603	-0.3846035	-0.72875011
701.9699707	1.060236096	0.877477288	0.699979901	0.960638404	0.582495093	0.903952003	0.779557586	1.074408174	1.361113667	0.80564487	1.867844224	1.692556262	0.95386374	0.659558892	1.092864871	1.575618863	0.638914227	1.341710925	2.117282867	1.969206452	1.561793923	1.336367726	2.019291401	2.159142971	2.05426836	1.143760085	1.233843684	1.055352092	0.946579337	0.771650195	0.782546639	0.672051311	0.695443749	0.335885048	0.229224324	0.067285776	-0.084528089	0.174786687	-0.207975626	-0.477252722	-0.409208655	-0.279918075	-0.11621213	-0.352857947	-0.533537269	-0.642461896	-0.524398804	-0.439870715	-0.680857778
703.9400024	0.785175681	0.380075216	1.048958182	0.65811789	1.157205701	1.625286937	1.051617265	1.209498763	1.176449656	0.924608827	1.234271646	1.009751916	1.73158133	1.309804797	1.418973565	1.074646115	1.655527472	1.854832053	2.387464523	2.565499306	2.235863209	2.44987011	2.737764359	2.244571686	2.253008366	1.721524119	1.263552785	1.58863461	0.840473294	0.884498477	0.890698075	0.971942782	0.741521478	0.392600298	0.435745001	0.512367368	0.215459824	0.16693747	0.14076817	-0.02614367	-0.227275848	-0.377119422	-0.353997707	-0.550113499	-0.410045743	-0.301899433	-0.498044133	-0.579402387	-0.451374412
706.0499878	0.799883485	1.359378934	0.61990726	0.752708077	1.221403718	0.905076861	0.924844623	1.155120969	1.040297866	0.660149693	0.900969863	0.698209643	1.593130231	1.148936868	1.003301263	1.67419374	1.397188067	2.009289742	1.632209182	2.004004955	2.431570053	2.488527775	2.655002117	1.895201087	1.756272197	1.235217929	1.22603476	0.981178403	1.147449851	0.618513942	0.671071649	0.756811738	0.488570213	0.56816256	0.828068614	0.144917846	0.203411937	0.240666628	-0.174206257	0.045792937	-0.034646749	-0.265266538	-0.28319478	-0.236335874	-0.767944813	-0.53886956	-0.585228741	-0.428586841	-0.699920952
708.0200195	0.477807403	0.817251801	0.844164491	0.990268111	1.214961648	1.150773168	0.947089314	1.150619388	1.024222493	1.235242009	0.85082829	0.910449624	1.146424413	1.328256965	1.309357524	1.716160178	1.495171428	1.658314109	2.085275173	2.168425083	2.30619812	1.551207423	2.163698673	1.899745822	1.53815043	1.416257739	0.969257712	1.121313453	0.744019151	0.535098433	0.544605613	0.470561504	0.208508968	0.481465459	0.312336564	0.080877423	0.053709745	0.035005331	-0.275045395	-0.100117445	-0.046559453	-0.306115985	-0.248533845	-0.285601616	-0.778456628	-0.564333498	-0.385404348	-0.780977428	-0.615403414
710	0.989903569	0.632683396	0.862960696	0.61791122	0.756692529	0.663200259	0.727757335	1.133977532	1.09472692	0.74946034	0.83721602	0.548834205	0.912758946	0.92457974	0.917627931	0.906643033	1.12460196	1.082449079	1.461423039	1.36919415	2.162886143	1.463621497	1.58156693	1.703394532	1.396743655	0.851228595	1.109109759	0.557513356	0.495822787	0.702445865	0.560420871	0.261199355	0.033113003	-0.05652833	0.036248207	-0.128606796	0.098779917	-0.201540828	-0.078132391	-0.244342804	-0.160897136	-0.383601665	-0.411324859	-0.582298636	-0.353081465	-0.420005918	-0.463334799	-0.627132416	-0.520341873
711.9699707	0.372312546	0.945742011	0.254560471	0.038759828	0.709893346	0.588644147	0.466979861	1.00602448	0.623373389	0.642096639	0.704351306	0.59674418	0.734140038	0.801867366	0.385276556	1.015245557	1.177356601	1.311044097	1.534694076	1.523640037	1.582748055	1.624414563	1.157256246	1.136684299	0.770221829	0.694826245	0.42468226	0.278919101	0.410560131	0.290592432	0.016360521	-0.117158532	-0.03455174	-0.168833613	-0.156889558	-0.187136531	-0.209727287	-0.242294431	-0.089160323	-0.140853524	-0.418884516	-0.459732652	-0.505164087	-0.451866984	-0.682110012	-0.778691292	-0.732774615	-0.769204855	-0.786608994
713.9400024	0.298931599	0.954840302	0.53888309	0.78684175	-0.037631631	0.481231689	0.489644289	0.69975245	0.320439458	0.334252715	0.855592847	0.330290318	0.155937314	0.032330513	0.408348322	0.533538461	1.603696465	1.279654384	0.999554753	1.559846759	1.523995996	1.740044475	1.403704524	0.859934449	0.756380677	0.161139846	0.466918349	0.028489828	-0.006797433	-0.045125365	0.007439971	-0.042388916	-0.345332503	-0.271780252	-0.264170885	-0.298087597	-0.297006249	-0.284362555	-0.737992406	-0.29946959	-0.62285316	-0.882705212	-0.758818686	-0.448163033	-0.693838477	-0.650483906	-0.542440414	-0.794971824	-0.751417279
716.0499878	0.181957364	0.069324136	0.159956098	0.216834545	0.082323909	0.276689053	0.090973854	0.288681149	0.775251508	-0.10272944	0.309451342	0.083651781	-0.556726336	0.44499886	0.407522082	0.473495841	0.803577065	1.288166881	1.197422385	1.354101777	1.722861171	1.032381415	1.009352088	0.816640019	0.463208199	0.280405045	0.117326021	0.079189062	-0.256856918	-0.463913918	-0.153479695	-0.216757774	-0.404079795	-0.15464282	-0.391877294	-0.351400614	-0.409495115	-0.484199405	-0.380093932	-0.69804287	-0.556319356	-0.713800251	-0.698704481	-0.643299997	-0.750852942	-0.744751275	-0.780256271	-0.663064837	-0.713929236
718.0200195	0.297784686	0.380306721	-0.110512972	0.011411548	0.390019774	0.341802001	0.221321583	0.150340438	0.360517621	-0.14517808	-0.013418674	0.051191807	0.167493939	0.371428609	0.308761835	0.356846809	1.365041614	1.067346454	1.36507237	0.90493691	1.224277139	1.144509435	1.040171266	0.432067156	0.284424663	0.187354565	-0.401921391	-0.385197997	-0.221985102	-0.214169383	-0.447172165	-0.498133063	-0.510498166	-0.465409875	-0.746104717	-0.505128026	-0.415769815	-0.567847788	-0.548757911	-0.704822123	-0.600208163	-0.786068439	-0.754639387	-0.83641696	-0.665929675	-0.625924349	-0.968130827	-0.6600492	-0.822968245
720	0.14902246	-0.197398543	0.083060861	-0.046899676	0.12777102	0.265503287	0.082348466	0.197653294	-0.289984822	-0.017086029	0.305343151	-0.120931149	0.263256907	0.463412642	0.57116878	0.631475091	0.577595353	1.174417615	0.904307961	1.670055509	1.054949403	0.54940021	1.065416217	0.40652597	0.417324781	-0.105624318	-0.381137371	-0.354749799	-0.321835876	-0.53190589	-0.553682506	-0.479872465	-0.429604053	-0.506023586	-0.487029314	-0.483085752	-0.606698036	-0.829276323	-0.535768569	-0.712366641	-0.926138699	-0.755461931	-0.727601826	-0.969302714	-0.838000655	-0.934964478	-0.824466348	-0.811478734	-0.878509998
721.9699707	-0.014947057	-0.085248828	0.08240068	0.097600818	-0.186763406	-0.15642345	-0.044093013	0.07641685	-0.194840193	-0.085395575	0.002701402	0.367918611	-0.153117776	0.084347486	0.1286906	0.69577992	0.746584535	1.410033345	1.131027818	1.056438565	0.789970994	1.143080115	1.104021907	0.306691289	0.408027887	-0.109244108	-0.019978523	-0.081839442	-0.415825605	-0.692252219	-0.684304297	-0.631176412	-0.441262484	-0.560478508	-0.633694291	-0.533377051	-0.47751689	-0.769814551	-0.531113565	-0.717476368	-0.76115042	-0.672681451	-0.765656233	-0.573633909	-0.687524199	-0.8147403	-0.97533685	-0.662744343	-0.75647217
723.9400024	0.149220586	0.164477944	0.230017304	-0.075865507	-0.201042891	-0.426897883	0.498858571	0.023230553	0.426646709	0.107091069	0.299555182	0.007023931	-0.430477262	-0.254142523	0.211381078	0.738870263	1.326610446	1.022280574	1.616313815	1.236226201	1.015172362	1.159096599	0.759335637	0.421389818	0.320263386	0.105024457	-0.403997421	-0.332657218	-0.617400944	-0.554885805	-0.527597547	-0.421472192	-0.699008822	-0.578076839	-0.59240365	-0.48986125	-0.307802439	-0.734550536	-0.705310881	-0.628189743	-0.660780191	-0.746481538	-0.683580279	-0.854446411	-1.037451029	-0.712359309	-0.941034973	-0.955959737	-0.871415675
726.0499878	0.148547173	0.147282124	-0.285958052	0.427914023	0.027680635	-0.163512468	0.184052706	-0.230775714	-0.225696683	0.039362431	-0.336723566	-0.12451303	0.171878219	0.12407577	0.65269053	0.597197413	1.071137309	1.145897508	0.785316348	1.269162297	1.278146386	1.033689141	1.143960357	0.041426539	-0.151922584	-0.532229304	-0.456909537	-0.553992569	-0.631959856	-0.63295579	-0.663860679	-0.696509182	-0.639510453	-0.706102669	-0.751828551	-0.665278852	-0.503290176	-0.764062166	-0.751236081	-0.672967613	-0.761648297	-0.88223666	-0.684686661	-0.928103328	-0.977566779	-0.852558136	-0.737170219	-0.669140339	-0.765830219
728.0200195	-0.317382216	-0.175738931	-0.023506403	-0.209971786	-0.329281807	0.295541644	0.058622241	0.024514794	-0.154045105	-0.023328304	0.166261435	-0.193927884	-0.290838242	0.134028435	0.213657856	0.779805303	1.112092853	1.197245002	1.540484548	1.006482482	1.012899041	0.811780334	0.908983588	0.098683715	-0.06136167	-0.347481489	-0.633684874	-0.327133656	-0.673622727	-0.715985179	-0.772460818	-0.750265181	-0.691940784	-0.791206658	-0.931529522	-0.69149673	-0.541513205	-0.850157797	-0.791803181	-0.922169209	-1.03006041	-0.772552311	-0.954099476	-0.742095232	-1.004309416	-0.857768953	-0.826592207	-0.750249922	-0.764334857
730	-0.266845584	0.160173535	-0.096140146	-0.028500915	-0.019504786	-0.445547223	-0.038778305	-0.181808829	0.003741622	-0.275709629	-0.129744053	-0.130873322	0.196082115	0.091558576	0.592795968	1.035481572	0.932938933	1.358187556	1.311598659	1.691140294	1.299206614	0.901500583	1.181735635	-0.09782064	-0.123346448	-0.446997643	-0.811867356	-0.571817994	-1.015473247	-0.631116271	-0.796461344	-0.512351036	-0.69094187	-0.793678343	-0.730850279	-0.741578639	-0.848629057	-0.77186656	-0.689384758	-0.824647963	-0.966459095	-0.797069371	-0.85485965	-0.907100201	-0.92313242	-0.628500283	-0.873932779	-0.833424985	-0.8773036
731.9400024	-0.006979823	-0.09447062	0.024636149	-0.240721941	-0.21855855	-0.041992664	-0.303776979	-0.631436765	-0.088335276	-0.015773416	-0.236833811	0.150269866	-0.16666925	0.203974366	0.398893833	1.270271659	1.043689132	1.749377608	1.3613621	1.564914584	1.644898295	0.823874831	0.746411681	0.145008445	-0.023994446	-0.299173474	-0.425483584	-0.792131901	-0.609915376	-0.589325368	-0.520096004	-0.710986555	-0.761183798	-0.642615795	-0.700046301	-0.869742215	-0.685165107	-0.832448781	-0.794433475	-0.670698285	-0.884755135	-0.864711285	-0.868285716	-0.920536399	-0.960076988	-1.028296828	-1.056309342	-0.607943475	-0.912090123
734.0200195	-0.052385569	0.026696324	-0.343321204	-0.406637192	-0.266506791	-0.310075164	-0.253744245	-0.126440883	-0.091482162	-0.06046617	-0.011788845	0.228598475	-0.13614893	0.49339056	0.472417355	1.405050397	1.32051456	1.615341544	1.518925071	0.983857989	0.732956529	0.994470477	0.679225564	0.110134125	-0.379487634	-0.364646316	-0.558027625	-0.591089725	-0.507728517	-0.914563775	-0.796138406	-0.814248681	-0.728941202	-0.784246981	-0.681602001	-0.65167743	-0.795572698	-0.743582666	-0.944608092	-0.690351784	-0.758721352	-0.968139887	-0.923430562	-0.954780579	-0.998999894	-0.845220387	-0.805376112	-0.934931636	-0.947891712
735.9699707	0.095496893	0.131507754	-0.141397357	-0.315726399	-0.152295232	0.078549266	0.274103999	0.009902596	-0.104007602	-0.224630594	-0.157300711	0.201492667	0.018505931	0.198877215	0.807462096	1.136601567	1.418999791	1.261933923	1.507686019	0.701420426	0.926428199	0.904474378	0.256359458	-0.122098804	-0.174210906	-0.55333066	-0.592877626	-0.481148958	-0.492521405	-0.779972017	-0.817505956	-0.787571132	-0.816333473	-0.736853302	-0.728132606	-0.586865783	-0.874630034	-0.698106766	-0.92270118	-0.755294621	-0.883944154	-0.803985357	-0.882275343	-0.742917776	-0.792925298	-0.945474446	-0.9567945	-0.87697655	-0.951476634
738.0499878	-0.141585708	-0.326806307	-0.135521173	-0.217783809	-0.299359083	-0.300040603	-0.119566321	-0.445540071	0.09802413	-0.232953429	-0.070535302	-0.000758886	0.42268455	0.17518127	0.551606059	0.959759116	1.232986569	1.30038178	0.993611693	1.315724969	0.408231974	0.528947949	0.423907042	0.112479568	-0.321107626	-0.356804132	-0.752026379	-0.496548414	-0.666649997	-0.837211907	-0.729037642	-0.849725306	-0.989213526	-0.850905716	-0.847832978	-0.847194076	-0.630768299	-0.686940253	-0.912439227	-0.95129776	-0.604960203	-0.829762459	-1.026127934	-0.913540602	-0.892367005	-0.797928751	-0.995657623	-0.833325088	-0.893654227
740	-0.014453053	-0.239956379	-0.115397692	0.021337628	-0.44960916	-0.215070248	-0.056372762	-0.454771042	-0.288924813	0.055707455	0.035593033	0.082687855	-0.050269604	0.437714458	1.139317155	1.215830922	1.444054961	0.998468041	1.083753467	1.110026479	0.704647183	0.406273603	0.24415648	-0.37527132	-0.227294683	-0.427942872	-0.752446234	-0.538242102	-0.993374169	-0.641461551	-0.681512535	-0.858608961	-0.939517975	-0.901619017	-0.683400631	-0.793373883	-0.769354463	-0.979049563	-0.771495998	-0.787082195	-0.828881443	-0.914914608	-1.045315266	-0.833208382	-1.000990629	-0.797139347	-0.875374556	-0.918818414	-0.86144793
741.9400024	0.126584768	-0.219417214	0.047089338	-0.332038641	-0.202317357	0.054219961	0.280377626	-0.037670732	-0.491277337	-0.063772917	0.293321252	0.108107686	0.342786193	0.60903275	0.963988662	0.983702064	1.122022748	1.427274823	1.334754348	1.13515079	0.382614732	-0.044778109	-0.168326616	-0.228999019	-0.441705585	-0.678161263	-0.653496087	-0.653629839	-0.824951589	-0.894291997	-0.787820756	-0.817102194	-0.782824278	-0.701016247	-0.774814308	-0.68777597	-0.910281599	-0.930605829	-0.964202762	-0.948418438	-0.972565532	-0.933846831	-1.002325535	-0.893115401	-0.795906067	-0.983397186	-1.098499894	-1.031425118	-0.827779591
744.0200195	0.180116057	0.301498532	0.339950442	-0.227714896	0.046656013	0.254172564	-0.000624895	-0.394503474	-0.096164465	-0.272799611	0.098665595	0.569405198	0.127822161	0.705776334	0.812490344	1.037939429	0.89317143	1.069505811	0.812920451	0.436831594	0.598416448	-0.062609673	-0.225496054	-0.315365434	-0.403871298	-0.670313537	-0.679254651	-0.715846419	-0.813945115	-0.729384899	-0.84829402	-0.93070668	-0.776524901	-0.668975413	-0.784389019	-0.837417483	-0.685761869	-0.906132996	-0.809128881	-0.962121665	-0.814670324	-0.947485685	-0.818959713	-1.051858902	-0.985298097	-0.937031567	-0.781965315	-1.043454409	-1.046785235
745.9699707	0.321220398	0.105430126	0.087458849	-0.085690975	-0.438749552	-0.279189706	-0.057801485	-0.075879693	-0.058836818	0.156273723	-0.11986506	0.038849354	0.276075721	0.81626451	0.80724895	0.837739825	0.478934526	0.597912669	0.605029702	0.473555684	0.249617338	-0.107148051	-0.362897277	-0.346339345	-0.501569033	-0.384445906	-0.803479314	-0.702379107	-0.894327343	-0.882855058	-0.843497396	-0.860585809	-1.074419975	-0.719302773	-0.909534097	-0.813122988	-0.818131208	-0.873689711	-0.725686669	-0.832593024	-0.96614778	-0.791471601	-0.818741322	-0.907071471	-1.068849087	-0.977512717	-0.77095288	-0.948615909	-0.938158929
748.0499878	0.056396246	0.120955229	0.090973854	0.309786797	-0.118991733	0.07890594	0.273912311	-0.294175863	-0.434505105	0.063978195	0.421713352	0.147824526	0.522902846	0.597376943	0.794438004	0.669640422	0.579249501	0.657981038	0.475405931	0.645038247	0.159141064	-0.063460946	-0.228102207	-0.106751561	-0.59875536	-0.63338089	-0.633586586	-0.600345492	-0.828781009	-0.67055285	-0.946124017	-0.854677439	-0.856307268	-0.951288342	-0.769306779	-0.72875154	-0.78223449	-0.85972017	-0.768182576	-0.947301567	-0.79832691	-0.827178597	-0.937723875	-0.954825878	-0.997436762	-1.001517296	-1.12548089	-0.877160788	-0.960927486
750	0.210185289	-0.010814905	-0.084639311	0.406440735	-0.013341665	-0.325731635	-0.203284025	-0.33105588	-0.10920012	-0.080485582	0.173955083	0.360141754	0.194151521	0.618072152	0.950131059	0.633292556	1.064552426	0.659429908	0.224919796	0.657197595	0.203560829	0.039716125	-0.485408545	-0.444253325	-0.536848187	-0.705116451	-0.753872693	-0.528559387	-0.632261276	-0.742729425	-0.895650983	-0.818882227	-0.930439949	-0.750635505	-0.810707211	-0.776256502	-0.927428424	-0.907019854	-0.974813521	-0.83025825	-0.907946706	-1.022260904	-1.180572987	-0.931860983	-1.03835392	-0.96268785	-0.731099367	-0.937915623	-0.997315407
[truncated: 18 more columns]
