# Supplementary material for: A Preliminary Study of the Effects of pH upon Fluorescence in Suspensions of Prevotella intermedia
Source: PLoS One. 2016 Jul 21;11(7):e0158835. doi: 10.1371/journal.pone.0158835 (PMC4956196; doi:10.1371/journal.pone.0158835)
Supplement: S1 File — (ZIP) [file pone.0158835.s001.zip › 96h alkaline.csv]

Emission\Excitation	390	391	392	393	394	395	396	397	398	399	400	401	402	403	404	405	406	407	408	409	410	411	412	413	414	415	416	417	418	419	420	421	422	423	424	425	426	427	428	429	430	431	432	433	434	435	436	437	438
480	5.50761795	6.635748863	6.219623566	6.547474861	6.048737526	5.476327896	5.524809837	5.654191971	5.934386253	5.797661781	5.913502693	5.953515053	5.919334412	4.817364693	6.263877869	5.478273392	6.102034569	5.791246414	6.729129791	8.365816116	8.084712029	8.823325157	9.816563606	10.60202789	9.336070061	8.960678101	8.969241142	7.407497406	6.037633896	5.759840012	5.838612556	4.492886543	4.554545403	4.172555923	4.547535896	4.080085754	3.312816858	4.094303131	3.770237207	3.762900114	4.470522881	4.28371048	4.163327217	4.853356361	5.100204468	5.428983688	5.40844059	5.395859718	5.54227066
481.9400024	6.859982491	6.723695755	6.573987961	7.006225586	7.428482056	6.383845329	7.154537201	6.657514572	7.308502197	6.742666245	6.569012642	6.211273193	6.094531059	6.231608391	6.947495461	5.511342049	5.306951523	7.65179348	6.417752266	7.773133278	8.231835365	8.046154976	9.494153023	9.930716515	10.26296425	9.80759716	9.492293358	9.23502636	8.567121506	6.951985359	6.209705353	5.369644165	4.689796448	5.141923904	4.946369171	4.026555061	5.01731205	4.473366737	4.418621063	4.849412918	5.026098251	4.870005608	5.095862389	5.076337814	5.774312019	5.97105217	6.485990524	5.964233398	6.611517906
484.019989	7.126506805	7.471189499	7.574968338	7.228312492	5.987912178	7.642928123	7.416164398	7.131484032	7.284127235	7.529729843	6.725536346	7.21062851	6.2648592	6.307851791	6.819716454	6.624466896	6.566791534	6.761894226	6.031809807	7.371469498	6.965950966	8.343158722	9.188043594	9.521978378	10.29657841	10.90796947	9.976178169	9.111314774	8.482178688	8.187783241	7.113095284	6.853539467	5.635843277	5.645362854	5.006745338	4.994171143	4.931740761	4.601793289	5.790790558	5.525150299	5.587080956	5.396047592	5.309329033	6.26904583	6.152291298	6.58162117	6.735905647	6.197799683	7.312277794
485.9700012	7.707356453	7.506145477	6.679737091	7.106152534	6.869216919	7.223876953	7.820031166	8.041239738	6.952680588	7.405420303	6.283539772	7.444472313	7.393976212	7.474698067	7.355111122	6.871825218	6.994613647	6.413129807	7.217863083	6.285656929	6.068752289	6.738740921	8.170577049	8.042617798	8.397260666	9.415455818	8.367984772	9.8347435	9.365903854	8.989981651	8.414953232	7.778175354	6.709017754	6.642765999	5.647000313	6.191664696	5.26333046	4.717222214	5.001776695	5.680605888	6.027213097	5.442082405	5.219339371	5.303466797	5.927412987	6.241891861	6.525536537	6.635457993	5.850045204
488.0499878	6.600687027	6.660719872	5.674330711	8.003913879	8.177020073	6.861732483	7.690682411	7.312811852	6.99450779	6.410667419	5.94301796	6.99064064	6.788000107	6.595077515	6.75553894	6.308912277	5.73704052	6.718305588	5.923760414	6.611377716	5.98475647	6.322649002	6.362394333	5.961310387	6.701645851	6.99943924	8.796089172	8.720801353	9.358391762	9.220758438	8.91910553	7.918491364	8.493300438	7.279677391	6.12912178	6.053120613	5.601800919	5.755588531	5.626562119	5.258104324	5.456338882	5.135602951	5.223723412	5.048411369	5.393659592	5.790821075	5.37889576	6.798779488	6.029453278
490	6.993132591	6.37246418	6.737540245	5.912579536	6.466967583	5.858145714	6.990073204	6.286413193	6.639863014	5.404275894	5.769025803	5.690875053	6.705640793	6.068182945	5.734334946	5.387354851	5.998822212	5.25874424	5.616044998	5.700763702	6.524358749	5.358258247	6.004765511	5.194870949	6.121842384	6.148550987	7.908296585	7.302881241	8.366530418	8.411827087	8.435077667	8.466957092	8.487732887	7.757901192	6.900476456	6.923247337	5.83982563	5.525744438	5.231933594	4.956433296	4.505793571	4.93789196	5.296646118	4.156711578	6.277059555	5.444491386	5.641090393	5.866807938	5.877252579
491.9400024	4.998510361	5.80957222	5.739466667	5.641020775	6.032795906	4.758040428	6.226325035	6.41972065	5.502230644	5.730045319	5.437488556	5.448991776	5.667992592	5.631403923	6.156204224	5.083752632	5.116412163	5.69854641	5.192732811	4.898681641	4.846336365	4.252276421	4.549962044	5.515432358	5.082901001	5.55758667	5.585441589	5.290211678	6.592599869	7.497859955	7.463465691	7.881614685	8.696561813	7.702533722	7.979336739	7.475308418	6.63996315	5.743309975	6.073109627	5.681679726	4.841667175	4.493571281	5.197903633	5.332297325	5.212252617	4.808637619	6.27389431	6.144603729	4.915385246
494.019989	4.903365135	5.793632507	4.149590492	5.454638481	4.750749588	5.549633026	4.898708344	5.611680031	4.274875641	5.401600838	5.275788307	6.437624931	4.593795776	4.816538811	5.182439804	5.267896652	4.723741531	4.897381783	4.522449493	4.681604385	4.43275547	4.223301888	4.007917404	5.027395248	5.057045937	4.788271904	5.01638031	4.55600071	5.126121521	6.46898365	5.988975525	6.87364769	7.528400421	7.978013039	7.707177162	7.551888466	7.451956749	7.66258812	7.010336876	5.75484848	6.004073143	5.006015778	4.17991066	4.857149124	4.874235153	5.173923492	5.331089973	4.963823318	4.769039154
495.9700012	3.823083639	5.180921555	4.818490982	5.475712776	5.239500999	5.379495621	5.096576691	4.652859688	4.846284866	4.39449501	4.567652702	5.171713829	4.227844238	5.104609489	4.495686531	4.189266205	4.156540871	4.730709076	5.275175095	3.794258356	5.123261452	4.626060486	4.434720993	3.999607325	3.816500902	4.354314804	4.090409279	3.329556227	4.733336449	4.116062164	5.235280037	5.799701691	6.422735214	7.038269997	7.716111183	7.966508865	7.999018669	7.65066433	7.103736877	6.413099289	6.228824615	5.976417542	4.810808182	4.982070923	5.080316544	5.640857697	6.003656387	5.102671623	4.434066772
498.0499878	4.633299828	4.582395554	4.568119049	4.802005768	4.524029732	5.091989517	4.740860939	4.71207428	3.627596617	4.688300133	3.693296671	4.03966713	3.489761591	4.267598152	4.673401833	4.330197334	4.662808418	4.025131226	4.034238815	3.980486631	3.597239256	3.946583033	4.590150833	3.493862867	4.452877998	3.965790987	4.424938202	3.46077323	3.650076628	3.974295855	4.467412949	4.371961594	4.490733147	5.61931324	6.718207359	7.245077133	6.940318108	8.303354263	7.764631271	7.060206413	6.803352356	6.689994812	6.189143181	5.799346924	5.395496368	5.496730804	4.965942383	5.02600193	4.544958115
500	5.01515007	4.818785667	4.723577499	4.349114418	4.729883194	4.822475433	4.01140213	3.758230925	4.376718521	4.118439674	3.985929728	4.02969265	4.538146019	3.775375605	4.490525246	3.6756742	4.383879662	4.585551262	3.911274195	4.325304985	4.249763489	3.584717989	4.09954071	3.876591921	3.331903696	4.077465057	2.891849279	3.391883135	3.564058542	3.086930037	3.773765326	3.476779222	4.312685966	4.873534203	5.704302788	6.07179451	6.636005402	6.723905563	7.950763702	7.555710793	6.581811905	6.758148193	6.70067215	6.897083282	5.75378418	5.302653313	5.590893745	5.106468201	4.470023155
501.9400024	4.349036217	4.976363182	4.466915131	4.538806915	4.07062912	4.242053032	4.685641289	3.697518587	3.917546511	4.613815308	4.381181717	4.409030914	4.007933617	3.985900164	4.094065666	4.534523964	4.12274456	3.449706793	4.249789238	4.509580612	3.406279802	3.607768297	3.525505781	3.475643396	3.26504159	4.159275055	3.64059329	3.37983346	3.550382853	2.711425543	3.016456366	3.351888418	3.565039873	3.851409674	4.469727516	5.007552147	6.50684166	6.224738121	6.669518471	7.589177132	7.884759903	6.25364399	7.033602715	6.92606926	6.765854836	5.622016907	5.803162575	4.818630219	4.546955109
504.019989	3.836650133	4.511300087	4.235834122	4.258622169	3.65413785	3.992714643	3.590108633	4.295864105	4.155077934	4.280586243	3.889094591	3.941387892	3.98161912	4.025482178	3.599084616	3.200879335	3.863227606	3.382781744	4.197981834	3.918139219	3.21678853	3.424485922	3.883495569	4.146444321	3.865113497	3.402007341	3.06713891	3.257067919	2.952654123	3.336684942	3.25286746	2.547950983	3.034772158	3.25500226	4.087174416	4.473233223	4.43061924	5.723463058	5.426912308	6.387228012	7.352982521	8.546959877	7.524909019	7.461345673	7.465658188	6.109869957	6.543292046	5.818140984	5.652565002
505.9700012	4.153622627	3.967945814	3.944734812	3.462309599	4.240537643	3.770967245	3.932303667	4.098383904	3.970442533	3.575386763	3.269113302	3.355346918	3.627987146	3.5089252	3.485574484	3.826091528	3.22905755	3.240860701	4.081198692	3.439311743	4.146745682	3.008929491	3.094690084	3.481137037	3.563003302	3.205680132	2.690223932	2.990481138	3.235566378	3.11956048	3.596582651	3.066700697	2.888499498	3.60621953	3.130313158	3.734463453	4.009895325	4.491607666	5.044835091	6.01630497	5.957399368	7.25055027	7.436120033	8.000977516	7.514657021	7.146484375	6.569782257	6.372825623	5.802822113
508.0499878	4.55472374	3.3390944	3.77895093	3.3649652	3.694958448	4.092268944	4.269441605	4.09219265	4.29146862	3.045057058	3.34431386	3.017572165	3.98154521	3.224631071	3.717585802	2.983445406	3.912636042	3.812144041	3.758012533	3.045950651	3.738111734	3.691090345	3.850551367	3.84757781	3.564532042	3.359523535	3.668979406	3.201732397	2.509203196	3.098366976	2.987612486	3.034073114	2.904831171	2.978291273	3.535219431	3.275962114	3.506168127	4.014572144	4.186422348	4.976344109	5.795560837	6.97808075	7.774638176	8.26728344	7.663466454	7.863211632	7.065789223	6.374680519	6.736584663
510	4.416759491	5.471000671	4.182299614	4.083164215	3.993513823	3.677095175	3.384304762	3.192892313	3.333884478	3.266952753	3.441649675	4.01289463	4.098834038	3.609075785	3.332923174	3.839431524	3.539651155	3.339375734	3.743446589	3.523324728	3.622818708	3.084290743	3.416078806	3.727510214	3.357182264	3.302803755	3.374225855	2.801529646	3.246179342	3.040801764	2.971912622	2.773531199	3.693104982	3.134092569	3.154811621	2.836858511	2.987758875	3.008363008	3.519940615	4.625912666	4.931362152	5.549416542	6.738758087	7.276229858	7.838495255	7.474987984	8.330133438	7.76658535	6.197416306
511.9400024	4.183940887	2.962859869	4.474452972	4.136919975	4.197066307	3.654883623	3.627580404	3.798412085	3.662859201	3.706041574	3.621989489	3.687057257	2.768014669	2.966726065	3.734102488	3.754095316	3.920202017	3.408860922	3.871545076	3.728325129	3.743747473	4.459443092	3.149686098	3.908530474	2.791255236	2.664443254	2.979358912	3.076792479	2.827516794	2.989574194	2.910960436	2.911349535	3.316516161	3.281488657	2.982565165	3.120241404	3.604687929	3.572690248	3.631828547	3.753345728	3.619166136	4.912401199	5.779262543	6.13124752	6.890280724	7.500231743	7.764757156	6.684622765	7.131097794
514.0200195	4.07155323	3.529879332	3.351157427	3.788377523	2.918693781	3.043636084	3.571306944	3.715618372	3.564137697	3.831287622	3.404277563	2.967928171	3.133330107	3.902670622	3.982979059	3.396782637	2.887271166	3.833320379	3.620610476	3.369493723	3.241629839	3.510425806	3.623865366	3.150137186	2.971256495	2.900848627	2.922499895	2.868791342	2.43055892	2.911738634	2.674894094	2.929064512	2.781240225	3.314930677	3.317332029	2.916392565	2.810593843	2.948847055	3.474372625	3.773426771	4.160763741	4.291339874	5.192320824	6.045043945	5.7943573	6.474222183	7.619308472	7.411658287	6.642907143
515.9699707	3.788178682	3.979643106	3.219707251	3.135489225	3.194217443	3.863997221	3.135422945	3.289052725	3.385941267	2.831996679	3.235417128	4.020201683	3.201626539	2.953211546	3.123272181	2.74595046	3.853428125	3.303779364	3.474760294	3.619559526	2.726080179	3.149851561	3.701128244	2.748948812	3.176509142	2.93508935	3.695920706	3.209300756	2.866029024	2.630110025	2.796704531	2.846900225	2.768756628	2.674024343	2.85726428	3.161586523	2.641600847	3.290222883	3.081731081	3.521184206	3.365057707	4.19094944	3.97486949	4.786089897	5.398807526	5.477749825	5.390194893	6.195547104	6.748531342
518.0499878	3.705625772	4.285187721	3.67719245	3.581726313	3.285974264	3.563457251	3.325096369	3.146664858	3.57987237	3.219427824	3.754724741	3.677576303	2.740656137	2.848742723	3.455397844	2.760427713	3.102295637	3.298454046	2.808866262	3.403699636	3.248932123	3.482951403	2.879502058	3.235432386	3.414041758	3.224995375	2.913674116	2.975034475	3.338995218	3.210529089	2.759935617	2.909498453	2.824812651	2.872018576	2.951832533	2.690612555	2.984946489	3.035415888	3.287954092	3.704675913	3.275254011	3.697026014	4.292273521	4.430498123	4.942344666	5.313117981	4.406687737	5.124020576	6.233142853
520	3.706856966	4.113777161	2.981500387	3.471796274	3.898561716	3.020804644	3.660827875	3.258571386	3.08001399	3.001145601	3.943699598	2.9354074	2.542851686	3.564669371	2.861592531	2.345449209	3.041855097	3.706220388	3.616434813	2.445525885	3.849622965	2.672524691	3.189827681	2.813194036	2.615084887	3.039159536	2.679738283	3.051397085	3.219121695	2.502221823	2.850224733	2.985930204	2.94180131	3.068438768	2.625893354	2.764404535	2.935292482	2.82205987	3.023961782	3.031425714	3.205633879	3.642678022	3.596065283	3.725610971	4.109592438	3.871059656	4.5753479	4.368023872	4.962259293
521.9400024	3.630717039	3.528774977	3.343276262	3.099945307	3.174235106	2.930814981	3.386855364	3.705740213	3.103419542	3.012687445	3.493578196	2.129638433	3.575383425	2.917540789	3.662646055	3.100488901	3.084753275	3.170746088	3.152226686	2.954807043	3.691559076	2.465738058	3.151841879	2.417353868	2.943333864	2.987908602	3.017244577	3.087754488	2.311786413	2.54822135	2.65815711	2.47422576	2.628956556	2.663232565	2.73746562	2.701520205	2.936915159	2.807095766	3.205425024	3.259913206	3.260332823	3.842692614	3.238988638	3.50997901	4.470106125	3.660144091	3.58552146	3.905049562	3.958019495
524.0200195	3.63802886	2.905768633	3.490999937	3.320098162	3.473355532	3.483012915	3.156389475	2.613932848	3.273020029	3.602692842	3.116149664	2.89243865	2.690121412	3.7760818	2.057534456	3.759227991	2.902800798	3.984072447	3.007686853	3.148584604	2.658338308	2.276463747	2.726602316	3.030184984	3.821678877	3.006236315	2.947282553	3.381657839	2.384961367	2.814679384	2.4726789	2.674480677	2.279872656	2.981207609	2.804693937	2.425272703	2.747663736	2.947025061	2.848916292	3.541441679	4.268264771	4.196013451	3.523768663	4.0905056	3.715781927	3.763651133	3.650434256	3.868036032	3.262297869
525.9699707	2.653282881	4.125437737	3.209565401	2.851423979	4.086681366	4.804701805	3.668254614	4.294489861	3.684391737	3.716799498	3.085127115	3.407342672	3.00912118	3.257317781	2.853903532	3.332060575	2.819036245	2.847092867	3.24817872	3.011513948	2.804120302	2.652362108	3.163390875	2.916221857	3.813530684	2.999040842	3.146281958	2.938082933	2.949443102	2.955821753	2.819097757	2.711446047	2.978435755	2.691538572	3.013674974	2.740941286	2.751262426	2.824918032	2.728806734	3.257866621	3.828111887	3.355848551	3.728993654	4.206363678	4.036995888	3.894513369	4.354174614	3.28682971	3.444497824
528.0499878	5.119999886	4.97052002	3.713904142	2.956362486	4.001422882	3.946639776	3.364571333	4.53001976	4.550930023	4.351821899	3.671464205	3.193443537	3.232035875	3.632929087	3.480792284	2.825299978	3.488474131	3.02685523	3.454273939	4.430538177	3.443944693	3.465879202	4.015065193	3.175359011	3.237857103	3.120885611	3.763763666	2.604738474	3.158820391	2.656360388	3.046934843	2.594850779	2.536639929	2.921624422	2.49865222	2.81205821	3.192460299	3.573904753	3.317774534	3.850860834	3.727916002	4.131866455	3.859083891	3.904713392	3.735391378	3.552636862	3.780029058	3.550342321	3.014064074
530	6.391381264	5.469073296	4.283777237	3.492541552	3.811397314	3.242053747	2.660811663	3.469862223	4.724584579	3.5847404	4.035487175	3.542129755	2.978470564	3.217941999	3.018122435	3.472646952	3.025271177	3.375412226	3.187014341	3.145791292	3.165262938	3.068810701	2.824371099	3.192649126	3.963289976	3.223195791	2.947077036	2.684991121	2.435976744	2.540089369	2.160221815	3.000727415	2.607806444	2.55955863	2.967436552	3.1336658	3.194098234	3.624248743	3.489876509	3.826794863	3.391974688	3.633655787	3.653555155	3.47637105	3.979359865	3.090791464	3.782414198	3.419295549	3.141176939
532.0499878	6.335683823	7.005937576	6.765003204	4.850029945	3.590543509	3.872956991	3.358820677	3.512684107	3.304050684	2.87867856	3.532809019	4.415693283	3.483347654	2.911823511	2.746301413	2.969573259	2.863841772	2.888166666	2.446234465	3.084003687	3.629069567	3.079502344	2.68696475	2.835211515	2.821842432	2.601375818	2.552677393	3.009535551	2.494231939	2.611011267	2.525192022	2.459715128	2.702348471	2.875786066	2.609554529	2.743222952	2.847183466	2.638246775	2.953795195	3.02092433	3.560370207	3.868160009	3.585942507	3.736283541	3.725855589	3.994603395	3.347348452	2.775968313	3.102631807
533.9699707	6.647450447	6.726883888	6.303281784	5.237341881	4.709483147	3.279838324	3.944275141	2.839460611	2.809635878	3.030860186	3.310255766	2.998351336	2.892234564	2.515238523	2.600866079	2.995286226	2.753721952	2.871173143	3.314347029	2.143269777	2.574085474	2.695620298	3.078374147	2.926236868	2.442893744	3.386346579	2.530874968	2.053410769	2.333027124	2.231341124	2.258616209	1.976647854	2.454993486	2.287803411	2.026849031	2.556049109	2.559081316	2.734958887	3.170169115	2.997719526	3.459426641	3.383629084	3.538410902	3.71855855	3.945509672	3.201404333	3.636038065	2.892321825	2.518638372
536.0200195	4.910009384	4.955235481	6.002430916	5.189517021	4.846031189	5.233057976	4.494148254	4.15428257	2.733625174	2.389783621	2.643943071	2.712117434	3.019142389	3.301916838	2.882570505	2.816728354	3.040143251	3.063882589	2.218691111	2.646810293	2.639089346	2.761337996	2.205662012	3.013088942	2.004819632	2.678912878	1.901711702	1.929073095	2.323321581	2.1111691	2.925044298	2.508291483	2.308564901	2.469025373	2.281948328	2.480202436	2.53821826	2.737004042	2.919052839	3.439948797	3.155420542	3.509490728	3.351376772	3.465282679	3.470603704	2.839765787	3.271295786	3.04943347	2.233824968
537.9400024	2.482759714	2.98845458	3.933446169	4.612364769	5.719517708	5.237374306	5.313258171	4.281375885	3.522748232	3.624807119	3.009130716	2.713678598	2.908241034	2.456726313	2.799633741	2.288630724	3.164631605	2.731696844	3.152326822	1.478649616	2.088984728	2.541913748	2.937807798	2.383818865	1.71901679	2.0981915	2.150128126	1.871732235	2.455821753	2.210103273	1.920575619	2.512725592	2.421266794	2.032738447	2.219179392	2.4136765	2.18337369	2.191128492	2.581784964	2.902165651	2.917585611	2.735315084	3.897108793	2.908190012	3.226146936	2.853954077	2.49896121	2.485182524	2.573952913
540	2.080789328	2.414661169	2.825933218	3.897543669	4.255966187	5.585071564	4.659314156	5.11046505	4.739099503	4.413108826	3.623389482	2.574647188	2.303429365	2.075818777	2.417563677	2.277045965	2.902771711	2.967499018	3.026550055	1.982704163	2.027476549	2.331704855	1.659690857	2.474570513	2.344166994	2.107616663	2.354655504	2.227990866	1.852895021	2.387006998	1.9815135	1.891721964	2.393072367	2.172177553	2.192319155	2.34730792	2.44105649	1.899619579	1.918018818	2.681819677	2.808031797	3.046689272	2.248003244	2.5088799	2.651097059	3.101472139	2.827594042	2.547689676	2.570890188
542.0499878	1.937553644	2.16062808	2.139487505	2.463988543	3.366221666	4.528401375	5.290021896	5.469864845	6.540447235	5.431864738	4.934116364	3.486231089	2.57952857	2.45638442	2.17214942	2.712559938	3.036380529	2.389806032	2.723674059	2.062357187	2.901987791	1.988478422	2.605215788	2.283626318	2.61082387	1.978410721	2.179494143	1.901310444	1.647613525	1.822948456	2.168021441	2.146216631	1.937542439	2.036925077	2.425495863	1.876209974	2.537750006	2.506918192	2.580166101	2.145700216	2.80258441	2.329840422	3.001390219	2.394169092	3.17585969	3.183938265	2.595506907	2.272090197	2.281153917
543.9699707	1.679776669	2.019570589	1.607776165	2.008874655	2.297538519	2.582566023	3.681254625	4.204541206	6.094071388	5.830204964	5.051606178	3.93783021	3.603390932	2.655527353	2.123007536	2.299720049	2.04775548	2.384130239	2.353219748	2.539274454	2.697318316	2.426693201	2.299661875	2.111617327	2.362267733	1.971568346	2.014400244	1.773363829	1.919449329	1.532440662	2.380533934	1.941826105	2.05595994	1.751963377	1.868130922	2.226431131	2.244693995	2.194117785	2.555454016	2.396375418	2.816967726	2.952802896	2.382694006	2.355990648	2.865506887	2.38044095	2.074682474	2.187786818	1.46110487
546.0200195	1.285464287	2.1032269	2.121904135	2.40933156	1.906117439	2.096523046	2.919992685	3.087680101	4.220010757	4.283464432	4.990901947	4.872065544	3.963875055	2.526141882	2.694879293	2.349573851	2.08172965	3.096342325	1.678808212	2.530473948	2.463480711	2.055971861	1.696461439	1.99388051	1.478221655	1.629775047	2.006500006	1.88687253	1.895186901	2.088745832	2.003715754	1.833840609	1.985213995	1.768358469	1.898642063	2.008283377	1.748757601	2.388860464	2.138409376	2.539048433	2.422448874	2.459275007	2.114763975	2.147055864	2.090605974	2.03975606	2.007219553	2.105197191	2.250082254
547.9400024	1.711379528	1.284537315	1.350083828	1.390027523	1.588433027	1.583584785	1.946743488	2.064226866	2.947215796	3.232283354	3.620357752	3.965187788	3.595001936	3.663103819	2.89028573	2.72177434	2.180951834	2.175709009	1.586059093	2.342075586	1.825548887	1.789972544	2.351388693	1.934079409	1.553946257	1.868509054	1.454078674	1.1111269	1.400159359	1.76460743	1.71875	1.265244007	2.079531431	1.856396198	1.726857185	2.227232218	1.810599566	2.392241716	2.281458139	1.902407885	2.387606382	2.951339006	2.156752348	2.02117753	2.371396303	1.725148916	1.808629036	1.437553883	1.639778137
550	0.980644226	1.614064693	0.817906141	1.332520962	1.496104956	0.754093885	0.98927331	1.501087666	1.5287745	1.675806761	3.001751661	2.802866697	3.061235189	3.332354307	3.104142427	2.947753191	3.00046134	2.275729418	2.215147734	1.456031799	2.102044344	1.758149624	1.348675728	1.311914444	2.229002237	1.67320323	1.620467663	2.056117296	1.534522772	1.471850872	1.40028429	1.38127017	1.383303165	1.91071105	2.145155191	1.700883627	2.052469015	1.858161926	1.939115524	1.633955956	1.998339891	1.967765331	1.741417646	1.807673216	2.015070677	1.755876064	1.771709681	1.452148199	1.276024103
551.9400024	1.318605661	1.317793369	1.014308453	1.505808353	1.105064869	1.01720047	1.570197105	1.156795502	1.232361794	1.494202852	1.94928503	1.66340518	1.926243305	2.413587332	3.201678514	3.081574678	2.965857267	2.45783639	2.1049788	1.57869339	1.276774406	1.824276686	1.302263498	1.842506409	2.105658293	1.508816719	1.279230595	1.705530882	1.299787521	1.103150368	0.862720251	1.688579798	1.441092253	1.560017347	1.526885509	1.752734423	1.780984163	1.539309263	2.373732328	1.824863911	2.545016527	2.451279879	1.648811102	2.161508799	1.646654367	1.372925997	1.504443645	1.357248306	1.533562899
554.0200195	1.672003746	1.103611708	0.72139287	1.328434944	0.849218369	1.14606595	1.474642038	1.389743805	1.315259457	1.14470768	0.676275253	1.11282444	1.482588291	1.459382296	2.47627902	2.592755079	2.565215826	2.546353102	2.745209932	1.899674416	2.642517805	1.652977467	1.609756947	1.600929499	1.32362628	1.480935574	1.554834127	1.571097612	1.179438829	1.020644665	1.430704355	1.030720949	1.574846983	1.425563812	1.441680908	2.061109781	1.902068853	2.098879576	1.590837002	2.070583105	1.616830587	1.90515995	1.726705313	1.262115479	2.176919222	1.249333858	1.573606014	0.896435261	1.2873981
555.9699707	0.644852161	0.827066422	1.062316179	1.315610886	0.860942602	0.85682869	0.749194622	1.358266354	1.348883867	0.964931726	1.12608695	1.207480669	1.154335976	1.108181953	1.770789862	1.803700686	2.305565119	2.750564337	2.583993196	3.101291418	1.978607893	2.215896845	1.393409729	1.03363657	1.315220356	0.813409567	1.499985933	1.405455351	1.554278374	1.13098073	1.283236027	1.560742617	1.38739872	1.766509533	1.524569035	1.527162313	1.884052515	1.906315327	1.4765625	1.61613822	1.672543526	1.611857653	1.917366743	1.696768284	1.500231266	1.632986784	1.083942652	1.403781891	1.501003265
558.0499878	1.113811255	0.696644545	1.087939739	0.240796328	1.368172884	0.851897955	1.280106068	1.180000782	1.134674788	1.088989019	1.534441948	0.959615231	1.217093468	1.170117855	1.189769983	1.469178438	1.714503288	2.290043592	2.837468863	2.304644823	2.622744799	2.195049524	1.833245039	1.42956686	1.640874624	1.567156553	0.914659262	1.712404013	1.296807051	1.033512831	1.394552469	1.246809483	1.617735386	1.07165122	1.37620163	1.519450665	1.293103456	1.475086451	2.089610815	1.288826704	1.709862947	1.850617886	1.477885008	1.605087996	1.673789501	1.077157736	0.934644699	1.434254885	1.598763466
560	1.057459831	0.989665985	0.57770586	0.510529041	0.743414164	1.029452562	1.132615089	0.997704983	1.676781416	1.013778687	1.045024633	1.211280823	1.439843655	1.3131814	0.611014843	1.496340752	1.184160948	0.915441036	2.097470522	1.783007383	2.802555799	2.876338243	2.651391745	1.801854372	1.930621386	1.175123453	1.289308548	1.165855885	0.571563959	0.740416527	1.161284208	1.114397287	1.62484622	1.295833111	1.061760902	1.212906361	1.388360262	1.553098679	1.84981513	1.257452488	1.426390886	1.499367476	1.091151714	1.04098773	1.694482327	0.939012766	1.168482065	1.236919165	1.45585537
562.0499878	0.726542711	0.857098818	1.062203407	0.639525414	1.013519764	1.102786064	0.7481668	1.220665932	1.529374599	0.817143202	0.678956509	0.760330439	0.955318451	1.105699539	1.10082221	1.463968039	1.493654966	1.471310139	1.252791166	1.682537794	2.034898996	2.745077848	2.50350976	2.145653486	2.162878752	1.663629055	1.039431334	0.843060493	1.307605267	1.397006989	1.129018545	1.224325895	1.003213882	1.230618715	0.900227308	1.54058814	1.132192612	0.979156017	1.2372756	1.156722784	1.439592838	1.498690367	1.759990215	0.954739571	1.037317038	1.283506393	1.502465963	0.993488312	1.175275326
563.9699707	0.521419525	0.408028603	-0.178882122	1.278327465	0.549324274	1.299401999	1.06766367	0.960562468	0.590265751	0.416968107	1.220820427	1.447634459	0.713331461	1.177642822	0.531023979	0.810842037	0.538993597	1.35548687	0.956352949	1.366015196	1.286355019	2.11737752	2.619556189	1.905424356	2.166582823	2.539950132	1.838764429	1.701485157	1.106910944	0.975037813	0.948094606	1.111415625	1.120015144	0.905388117	1.535398245	1.936045408	1.55698657	1.365170479	1.577338457	1.37014389	1.256516457	1.590169191	0.864836931	1.275405169	1.17572403	1.029393911	1.231533766	1.004787922	1.002860546
566.0200195	1.210823298	0.5699687	1.040224552	0.662655592	1.159329891	0.621967077	0.945894003	0.915255547	0.413820505	0.583001852	1.097950935	0.746228933	0.93388629	1.012275457	0.714251757	1.583012342	1.140305758	1.131460905	1.540280104	1.51922369	0.693840504	1.400116444	1.260155916	2.456582785	2.150169611	2.451138735	2.377681017	1.477947474	1.341323137	1.229950905	1.417085171	1.089950085	1.009999037	0.922694683	1.403386831	1.115643501	1.467153549	1.423271656	1.620042801	1.09209609	1.213231802	1.89630127	1.48317194	0.851817131	1.095439196	1.141863108	1.178252459	0.97863245	0.753490925
567.9400024	0.716377258	0.766763687	0.943927526	0.81567812	0.699321747	1.13588357	1.044783831	1.601492405	1.147593498	1.185617924	1.514757872	1.612591743	0.50065136	0.898418665	1.204516649	1.079131842	1.591256857	1.092027187	1.522991657	1.085323572	1.413895369	1.679011822	2.110319853	2.03415513	1.75324297	1.982584476	2.044798613	2.53119874	1.627001047	1.770214319	1.485098124	1.197934151	1.042933941	1.128466606	1.243898392	1.036165953	1.310147524	1.210307121	1.199332952	1.276462078	1.108401537	1.515750647	1.316913605	1.346485138	1.265148163	0.979166746	0.775338888	1.323191404	0.603748083
570	1.268023014	1.110793114	0.594489098	0.925323248	0.854046822	0.676263809	1.014513016	1.235637665	1.575689793	1.64048934	1.007579088	1.535559654	1.017240763	1.599476576	1.729338646	1.297847509	1.839755774	1.600001574	1.672032118	1.383111238	1.119181156	1.317000628	1.633738995	1.194557667	1.530002594	2.20147872	1.722964525	1.818435907	2.313951254	2.022224665	1.242283344	1.631024837	1.169395685	1.07425642	1.557773352	1.395386934	0.927006006	1.014459372	0.803244591	1.07024312	0.739232063	1.051661015	0.500981331	0.967360973	0.478121758	0.876535177	0.707569361	1.069264889	0.725341797
572.0200195	0.759047985	1.237910748	1.14258194	0.826690912	0.612740755	0.957953453	1.684671879	0.925670862	1.299911022	1.207613468	1.31428957	1.09539485	1.530126333	1.410509825	1.449230433	1.365795851	1.642544508	1.344839334	1.443232059	1.644773006	1.244537115	1.79214406	1.900807858	1.994027853	1.869257689	1.657669306	1.951922655	2.042932749	2.400169611	2.311713934	1.832162619	1.90635848	1.392035484	1.576642513	1.444188833	1.626736403	1.086924076	1.167156935	1.304630041	1.1690979	0.74217844	0.9630301	0.733884096	1.233675003	0.735113621	0.774437428	0.591397285	0.723110914	0.569165468
574.0499878	0.517010927	1.742698669	1.288700819	1.175551414	0.605018616	0.738826036	0.947926283	0.927154303	1.319723129	1.352811575	1.374636412	1.34104991	1.414860964	2.058645487	1.195762396	1.679745436	1.838091135	2.470735312	2.371114969	2.246416807	1.792419195	1.607854366	1.620507002	1.875631571	1.66163969	2.212913275	1.749317408	1.27939868	2.056993246	1.719567537	2.312779188	1.779269457	1.927024603	1.309916735	1.687580824	1.405105114	1.448056459	1.459994316	1.646682262	1.170758724	1.079698563	1.274998903	1.10986495	0.505161762	0.829408169	0.701971769	0.531254768	0.593410969	0.407823086
575.9400024	0.363737106	0.643646717	1.63047576	1.365851402	1.192430973	1.011143923	1.617917538	1.304708481	0.948081732	1.093327999	1.269281149	1.379029751	2.025120497	1.363507271	1.634842873	2.353024244	2.151095152	2.623642206	1.982011318	1.74266696	2.330537558	1.46213913	2.440335035	1.48842001	1.737306118	1.651314974	2.153096437	1.734964132	1.68370676	1.788664579	1.612185955	2.352463007	1.39566803	1.840531826	1.985043764	1.723876953	1.499803543	1.617565155	1.393453121	1.631002903	0.912690878	1.142992973	0.761518478	0.798871279	0.85861516	1.015705347	0.625998735	0.652752638	0.322064638
577.9699707	0.669889927	0.673840046	0.960552931	1.147985935	1.72736311	1.186359167	1.370537043	1.191827059	1.865669966	1.065309286	1.739558697	1.915427446	1.577581644	1.684140205	2.249546289	1.77545166	2.071171522	2.655791998	2.956858873	3.077394724	2.099097013	3.123149633	2.484196901	2.801515341	2.479423285	2.308113337	2.197543383	2.009860277	1.799169064	1.634907007	1.794659376	1.826308489	1.835544348	1.874258757	1.727260113	2.213929892	1.874456167	1.830417395	1.736335516	1.066347599	1.199224234	1.069048643	0.733014107	0.916562796	1.109113932	0.580530167	0.492411375	0.614904642	0.675214052
580	1.312279701	1.007265329	1.382493019	1.31406951	1.17297864	1.516769409	1.15666151	0.729324341	1.575518847	1.854435682	1.852896214	2.065239191	1.874035358	2.094485044	2.454016447	3.000733137	2.136104822	3.425266027	2.834728003	2.868147612	2.639786482	3.301606417	3.042791128	2.914956808	3.042530775	3.08394599	2.464657545	2.656278849	1.861316681	2.022631407	1.526699781	2.064689398	2.326687098	1.801109076	1.721097231	1.886561155	1.835247993	1.721965075	1.655687332	1.553650856	1.12752986	1.129040003	0.581468821	0.497632742	0.693521023	0.179098606	0.553323746	0.210903406	0.441444397
582.0499878	1.157189369	1.475438356	0.920411348	1.013652563	1.387532473	1.620304823	1.718612909	1.385902882	2.065627337	1.651331425	1.879992723	1.976656675	2.082248449	2.332393408	3.002653837	2.950436354	3.417494059	3.222615004	3.838043451	3.487315416	3.580427885	3.845046759	3.963628054	3.190706968	3.995706797	3.542250395	3.264911413	3.42046237	3.19033742	2.025111914	2.11556077	2.198897123	1.633598804	2.10383153	2.146703005	2.002399683	2.072328329	2.022595644	2.173947096	1.693286419	1.32913661	0.784288406	0.790891886	0.58206296	0.287513256	0.571308613	0.618420362	0.307959557	0.356497049
583.9699707	1.238637686	1.228630543	2.012655973	1.568751097	1.336675406	1.410506487	1.698361397	2.036136389	2.391421556	2.57239604	1.831427574	2.668628454	2.754015207	2.532010794	2.835329771	2.44692874	3.634337664	3.519654512	3.678919554	4.699764252	4.076136589	4.970170975	4.17394352	3.494312525	4.611045837	3.998915911	3.120758295	3.513114214	3.528924704	2.860096216	2.358454466	2.787535906	2.200407267	1.919434786	2.432477713	2.405823469	2.168027639	2.195898771	2.143260717	1.939861059	1.923958302	1.436234713	0.517436266	0.726486683	0.687831879	0.78634572	0.611266613	0.177249908	0.344578266
586.0200195	1.620275497	1.819252253	1.917889357	1.268699884	1.245405197	1.623165131	1.728045464	2.127525091	1.444034338	2.39752841	2.627905607	2.399358988	3.285157919	2.642643213	3.207869768	3.026394129	3.545809984	4.069766998	4.721899033	4.55884552	4.609268188	4.801765442	4.317747116	4.98698616	5.012257576	4.900803566	4.282162666	3.542702436	4.063202858	3.42868495	3.103324175	2.584235907	2.84155345	2.624737501	2.244025469	2.017719984	2.379043341	2.285116911	2.244297743	1.866497278	2.155050993	1.308391094	0.894196749	1.435247421	1.078473568	0.511835575	0.461490393	0.468570948	0.268224716
587.9400024	2.22901845	1.618324995	1.562950611	1.791731834	1.635538101	1.926024914	2.197771788	1.712645769	2.259218454	2.555665255	1.784101963	3.084079027	2.990570307	3.115032911	2.547366381	4.083388329	3.597951651	3.875124693	4.738085747	4.975838661	4.539273262	4.743060112	5.233857155	4.831731796	5.076907158	4.717525482	4.187134743	3.960983515	3.475104094	3.622135878	3.527276754	3.194235086	2.52749896	2.878094912	2.199292421	2.097284079	2.336635828	2.270517588	2.251692057	2.037100077	2.127585649	1.433193684	1.696248293	1.327646255	0.666708469	0.871758223	0.246486187	0.46592474	0.124047995
590	1.525446892	1.679009676	1.460324526	2.322313547	1.932625532	1.9251616	1.986202955	2.864955187	2.624533415	2.956918001	3.730206251	3.427289724	2.915532827	3.003319502	2.711199999	4.322163582	3.26236558	3.460582018	4.536115646	4.249954224	4.816934586	4.972498894	5.433488846	5.026374817	4.209515572	4.340854645	3.570156813	4.290435791	3.744692564	3.372380972	3.927447557	3.2025702	3.000157118	2.885289907	3.124842882	2.687131643	3.091717958	2.406294584	1.68002677	2.062955141	1.944261551	1.838021994	1.429218769	1.244595051	1.210560083	1.072872877	0.4922297	0.271533012	0.270302057
592.0200195	1.612173796	1.77852416	1.571155548	1.721708298	2.17094636	2.091223955	2.256716013	2.799390554	2.469022989	2.197456121	2.812194586	2.960483789	3.68338275	3.338723898	3.342893839	4.144076347	4.010609627	3.961104155	4.177389145	4.173264503	4.72202301	5.00316143	4.221039772	4.887171745	3.837738276	4.447954178	4.244948387	3.955528975	3.558049917	3.695544004	3.847092867	3.610052824	3.216130972	2.79020524	3.208599329	2.526087523	2.752778769	2.239933729	1.863145828	1.756964445	1.51515007	1.578482151	1.184752703	1.391070604	1.430324078	0.889337063	0.936888933	0.531384945	0.307751656
594.0499878	1.276125193	1.551878929	2.649581194	1.9418118	2.291386843	2.32405591	2.690914869	2.892301798	2.882382154	2.495546579	3.14461875	2.505452871	2.764324903	3.437727213	4.247332573	3.682175875	3.902250051	3.745188475	4.327528954	3.88835597	3.937903166	3.545357943	4.404182434	4.784086227	4.524344444	3.75279355	3.882557154	3.788439035	3.011490107	3.239755869	2.642841101	2.49731946	3.224984884	2.644415617	2.954494238	2.993690729	2.40653491	2.318435431	1.802960634	2.003834963	1.779891253	1.658183336	1.022424698	0.737641096	0.712582111	1.037947178	0.903729677	0.571271658	0.343305111
595.9400024	2.105064631	1.454722643	2.01786828	2.871823072	2.59549737	2.22412467	2.77483964	2.748114347	2.588203669	2.680912256	3.014136076	3.273350477	3.156778574	3.28262639	3.673242331	4.16515255	3.816494703	3.008723974	4.365479469	4.248618126	4.122354507	3.332875013	4.413451195	4.220049858	3.21548295	3.496140718	2.918731928	3.302206755	3.028552294	2.690406561	2.521256685	3.069995642	2.656430483	2.600691557	2.656906366	2.290292978	2.334803343	2.21922183	2.500519037	1.240563869	1.853273392	1.035054207	0.788651705	0.690260172	0.570586443	1.218644381	0.326315641	1.073377371	0.598558903
597.9699707	2.542005301	2.569558859	2.369569063	2.079612017	3.004019022	3.4874928	3.14261651	3.322071791	3.303103685	4.074995995	4.565477371	4.015755653	3.358463526	3.142575026	4.145197868	3.981072187	3.976194143	4.112948418	4.763606071	4.510237694	3.654739141	3.776552916	3.520202875	3.819297552	3.320999861	3.427806616	3.340550184	3.564883947	2.77616334	2.256860018	2.543290377	2.006887674	2.266893625	2.115767241	2.165857553	2.045773745	1.895292044	2.647794008	1.63479948	0.976480961	1.432696819	1.158594608	0.940847397	0.579116106	0.170440435	0.8024261	0.412784576	0.553007841	0.472799301
600	3.729719877	2.977172136	3.221668005	4.214617729	3.307436228	3.87603116	4.194881439	4.390441895	5.065114021	4.441819191	5.047830582	4.632019997	4.384067535	4.899488449	4.953146935	4.442097664	4.023346901	4.482889175	5.065080643	4.965826035	4.590741158	4.191221237	3.776990175	3.343105078	3.290434122	3.305149317	2.973498583	3.347002268	2.442682981	1.983627558	2.253541708	2.468582392	1.887033939	2.053934336	1.98834157	1.843141079	1.648121119	1.969785452	1.781449795	0.565491199	1.277991295	1.061187983	0.67384243	0.412688255	0.287932158	0.229779482	0.001823425	0.574463606	-0.025752068
602.0499878	4.753516197	5.419974327	5.843819618	5.798276901	5.377257347	5.743925095	6.86962986	6.287612915	6.469441414	7.04656601	5.798171043	6.534520149	7.356154442	6.765397072	6.177548409	6.972974777	6.057531357	7.108388901	5.627198219	5.749339104	4.306770325	4.560040474	4.802883148	4.181844711	3.183513403	3.162571192	3.304520369	2.849612474	2.793454409	2.669737101	2.202342272	1.969905138	2.186691046	2.114134073	2.072539568	2.370099306	1.845785618	2.180881739	1.436473846	1.053590536	1.007569313	0.554540873	0.605492353	0.369589329	-0.087404013	0.041668653	0.18906188	0.187366486	-0.216946244
603.9699707	9.047940254	8.170676231	8.606334686	9.291196823	9.038031578	9.886331558	9.299325943	8.617027283	12.09238338	10.1832695	10.04877377	9.952205658	9.75056839	10.32637215	9.344949722	9.132938385	9.13391304	8.791473389	7.5374403	7.86918354	8.043730736	7.000899315	6.631342888	6.123548508	5.063096046	4.799061775	4.789625168	4.258789063	3.723488569	3.544914961	2.814208269	2.672592878	2.436239004	2.67304492	2.767035723	1.750879526	2.053258181	2.0061481	1.543847561	1.520134687	1.173691511	1.104496479	0.703883886	0.870420456	0.458415508	0.2987082	0.228516817	0.056198359	0.62838006
606.0200195	13.24575043	12.42286015	12.45706558	14.96719742	14.12550926	14.18566513	13.74767017	15.21099472	16.77831268	15.18578529	16.07978439	16.55068588	14.44521713	15.57982635	15.31674194	13.21134567	13.49058342	12.96878815	11.39098263	10.78079605	10.78420162	9.181692123	9.643012047	7.974807739	7.159993172	6.564030647	5.920536995	5.078872681	4.637823105	4.023841858	4.503678322	3.606140375	3.470620394	3.398338079	3.155133963	2.654732943	2.733199358	2.064433813	1.808475256	1.427911043	1.627340794	1.135043621	0.923437119	0.617226124	0.377790451	0.435347557	0.561374426	0.197322845	0.015551329
607.9400024	17.6104908	17.64672279	19.6905632	21.38582611	20.6855793	21.81790924	20.05145645	23.19870186	23.03346634	21.45609093	21.03396034	22.00867844	21.81870079	20.96206284	20.98740578	19.36403084	19.93589592	17.62076378	18.34748077	16.89785194	14.66872406	14.44238091	13.57287216	12.45363235	10.02478981	9.940823555	8.234525681	7.748707771	6.697066307	6.245378494	5.753083229	5.106598854	5.204314232	4.856173515	3.48458457	3.778956652	3.369590044	2.650089502	2.483778715	1.820678949	1.770172358	1.60141778	1.225639105	1.418622255	1.191027641	0.812331915	0.608337164	0.170722246	0.106336832
610	28.76340103	28.75540352	30.46371269	30.63528633	32.07497406	34.3787117	33.54269409	34.42796707	34.53258896	35.44927979	34.76870346	34.87955856	31.79203606	31.30864143	32.65678787	30.15784645	29.36102867	28.70063591	28.10106087	22.17930222	23.43257141	20.62231636	18.78561783	17.94550896	16.87279129	13.7313118	13.10589027	10.58095455	9.333627701	8.671053886	8.262557983	7.184877396	6.871411324	6.182888985	5.540529251	4.909929276	4.532528877	4.479474068	3.520500898	3.83267951	2.706649065	2.387363195	1.643626928	1.586653471	1.482135057	0.913016319	1.090899706	0.854957581	0.550060272
612.0200195	39.33943176	40.62106323	39.46704102	45.13074875	45.36666107	46.28391266	46.14988708	48.37093353	49.55891418	50.16684723	47.37595367	48.34762955	49.15555954	47.68913269	48.00174332	44.30377579	41.79399872	40.20617294	38.72945786	34.84629059	32.17696381	28.4758606	27.92051888	25.20144463	20.08067703	18.99787903	16.30307388	16.19608498	13.63686848	11.78366661	11.3085928	9.990015984	9.210227966	8.914977074	8.444067001	6.662036896	7.185202599	5.772052765	5.049454689	5.374008179	3.305677176	3.191486597	2.743622065	2.641262293	2.262276411	1.966590881	1.326374054	1.688433647	1.398866177
614.0499878	53.82268524	53.55132675	58.3691864	59.24246979	61.40866852	62.50587845	63.50325394	67.35901642	63.55727005	65.36061859	66.02145386	66.65715027	63.62755966	60.52061844	61.06705093	59.73275757	58.48664474	53.71128464	52.00545502	47.87932968	43.39717484	39.21018219	37.58101273	33.85386276	27.9635067	24.79187965	21.88578606	21.76745224	16.78464317	17.03349495	14.60051918	14.38524818	12.08255672	10.40040302	9.916552544	9.139778137	7.98165226	7.638632774	6.441580772	5.796504974	4.972923279	4.555836678	3.998664618	3.328553438	2.753851175	2.691128969	2.805409193	1.660171986	1.566453695
615.9400024	68.65149689	70.34348297	71.24416351	72.10216522	75.54221344	80.87529755	81.79929352	83.60134888	81.45141602	85.01950836	83.02709198	82.59944916	82.3529892	76.41890717	74.53514862	73.83882141	73.07486725	68.26351929	63.27991104	61.21577072	55.58602905	49.78723526	45.93969727	41.77874374	36.06255341	33.08168793	27.67530251	25.9035511	24.01601791	21.68035507	19.44228172	16.4116497	15.58654976	14.45695496	13.3285017	12.03213978	10.81010723	9.334605217	7.863759995	6.956977844	6.353301048	5.554323196	4.971767426	4.290712357	3.64727664	3.730472326	2.735359907	2.43105197	1.979486942
617.9699707	78.12031555	79.66026306	85.78243256	88.73525238	87.51452637	92.79820251	91.0737915	95.19007874	99.5471344	99.91902924	102.0708389	94.9026947	92.74376678	93.34104919	91.03768158	89.35296631	84.54182434	81.80708313	75.84990692	69.63549042	65.19036102	59.26596832	52.54052734	48.94934464	45.37246323	40.97473907	34.40195465	30.73798561	27.39687157	24.24097252	21.67552567	21.3865509	19.17787361	16.07994652	15.61766243	14.5848484	13.13215733	11.39800072	9.514154434	9.133264542	7.614387512	6.42293644	5.956506729	4.954836845	4.782752991	4.58663559	4.071465492	3.371332407	2.845369101
620	85.63637543	88.65206146	89.62957001	96.84593201	99.72560883	103.5162125	104.6768112	102.9260864	107.8822861	107.9959717	105.787796	102.2527618	105.96035	100.1207199	98.01937866	98.14500427	93.86540222	87.17006683	82.41336823	77.38718414	70.29349518	66.06972504	61.5634613	55.0696106	49.37579727	42.65429306	39.04207993	33.44215775	31.48931313	28.1363163	24.3614006	22.39760017	20.72297096	19.72338295	18.50412941	15.29423714	14.00588799	12.85546398	10.75049114	10.46634674	8.842515945	7.057654381	6.918438911	5.620209694	5.977711678	5.124298096	4.288889885	4.188487053	3.596739054
622.0200195	87.72119141	86.86038971	90.81548309	94.9589386	99.92183685	102.9567032	103.909996	110.5400467	109.025795	108.7971115	106.120369	108.0409622	103.0001373	103.5792694	100.4374161	100.6899414	94.89972687	93.38227081	86.84765625	78.6443634	71.91762543	68.1489563	61.97068024	55.85257339	50.68175507	42.60529327	40.29873276	36.10053253	32.16549301	29.65802002	25.80098915	24.44080162	22.07200623	19.35170555	18.11201096	16.93951035	14.69755554	12.86104774	11.97689438	10.83032513	9.382501602	8.482575417	6.887136459	6.088298798	5.806528091	5.812966347	4.803397179	4.213766098	3.425605536
624.0499878	83.19727325	81.81302643	87.93679047	91.02484894	92.79843903	97.26528168	100.204422	99.76341248	102.6928635	105.1248169	103.1033936	102.2403107	99.68112946	97.02201843	96.06951904	91.93182373	91.29589844	86.19459534	82.36812592	73.87467194	69.07325745	63.03853989	58.9044075	54.01911163	48.81215668	43.07555771	38.49726486	36.38499451	31.78875542	28.81762695	26.50399017	24.0504303	21.87455559	20.92097855	19.11860466	16.75978661	15.572649	14.66074371	12.81830978	11.27841568	9.374447823	8.18995285	8.290035248	6.953952789	6.624455452	5.467079163	4.741015434	4.112023354	3.485929728
625.9400024	75.79537964	74.69275665	78.99198914	81.02641296	83.30251312	88.80293274	89.10832977	89.88909912	91.17392731	90.2851944	90.31261444	91.99790192	90.76708984	92.51171875	87.01417542	84.18456268	82.82797241	79.64469147	74.09184265	68.82025146	66.37059021	59.18816376	56.72071838	51.61299133	47.54629898	44.18031311	37.01895905	33.78689575	30.06061363	28.33219147	26.41146088	23.88162613	22.22708321	19.85871887	19.56175423	17.18498611	15.4826107	13.40847683	13.22977257	11.78304672	9.249505043	8.72876358	8.052138329	6.605052948	6.002045631	5.13188076	4.604171753	4.171047211	3.818449736
627.9699707	66.72975922	64.63198853	68.68566132	72.61056519	70.36148834	77.0144577	75.75268555	80.16001129	82.41837311	82.11828613	84.49068451	81.33162689	81.05744934	81.34983063	76.53090668	75.800354	74.89810944	70.2341156	67.06739807	64.14524841	60.71918106	56.95969391	53.05732727	47.25200272	45.60681534	40.06509018	36.17092133	35.15960693	30.34035301	27.82299614	26.80765152	25.29223824	23.93847084	20.8898716	20.0294323	18.22257423	16.26648712	14.43544006	12.94426441	11.64795017	10.36471939	9.810602188	7.521327972	7.187222481	6.374893188	6.049166679	4.963271141	4.461418152	4.112892151
630	58.42338562	57.77139282	59.47396851	61.69981384	63.10074234	68.00913239	69.03916931	69.74998474	71.31017303	71.40668488	71.72824097	74.12109375	70.62846375	74.3763504	68.93991852	69.85176086	70.1259613	67.68354797	62.5048027	60.4729538	59.7360878	54.900177	51.67014694	49.41971588	45.14968109	42.29998398	39.33404922	35.67200851	34.05069733	32.01108932	30.21670341	28.14396858	27.41136742	24.7000351	24.37798119	21.04446411	19.20872116	17.61852455	15.66509438	14.43533707	13.5424881	11.58291912	9.616827011	8.823488235	7.846312523	7.370857239	6.154229164	5.793797493	5.031490326
632	55.05580139	54.79759979	55.04378891	56.20679092	60.94719315	61.18583679	61.62233353	64.61642456	64.66151428	64.82274628	66.47997284	66.33815765	66.51625824	68.26842499	66.85521698	65.33275604	67.54891968	65.45584869	63.87509537	62.12057114	62.6584053	61.60767365	56.07798767	53.21671295	51.47101974	48.75736618	45.11525726	45.60457611	41.20799637	37.99647522	36.57097244	33.719944	31.92528343	31.06661034	27.95407295	26.49357033	24.46040154	22.29604912	21.30314064	19.58991241	16.41228485	14.25385475	13.14364815	12.39302444	10.86412621	9.730834961	8.640664101	7.353666306	6.945742607
634	49.89420319	49.63599014	51.26660919	52.80592346	56.8517952	55.04696655	60.21506882	60.55726624	64.84899902	62.14229965	61.62103653	65.04524231	63.70444107	64.5522995	64.03206635	66.17017365	68.19046021	66.57594299	66.46572876	62.19337082	62.58281326	62.30932999	57.96458435	56.04668808	53.5471611	53.92775345	46.78442001	48.55220032	45.9825592	42.46007156	39.25963211	39.19254684	37.12174988	34.65922928	31.39657784	30.56264687	28.43759155	27.20468903	23.55677414	20.62328911	19.38283348	17.00114441	15.93570328	14.36172676	12.94944382	11.18648434	9.739748001	8.925258636	7.879364967
636	45.92407227	44.94671631	44.38906097	48.42857742	50.20825958	52.88404083	54.40563965	55.30279541	55.99253464	56.07448196	58.61400604	58.51081467	58.89717484	57.97195053	60.22008896	59.85167694	60.74580383	61.28477859	61.93012619	62.34258652	58.81577301	54.55013657	59.43807602	56.5248909	52.67870712	51.15446854	48.47714996	47.34614944	43.6178894	41.75381088	40.40685654	38.8662529	37.31944656	34.92831802	31.91708565	30.65041924	29.50603104	27.3163414	24.7733078	21.45830727	21.03614426	17.76533127	14.40513992	13.53419876	14.00389481	12.28689766	9.690546036	9.635564804	8.244322777
638	37.90331268	36.00398254	36.82711411	40.40655518	40.46700668	42.3272934	45.98451233	46.34853745	48.14850235	46.67360687	48.30149078	47.49015045	48.21796799	50.64954376	50.29634476	50.9778862	51.21746445	52.14535904	49.96236801	50.70998383	50.45582581	50.39134216	48.93125916	48.43090057	46.00688934	43.68547058	40.02349091	38.5533905	35.7986412	36.70331955	35.52800751	32.2726593	31.75602531	30.04765892	28.89131165	26.57621765	26.05046082	24.60181999	22.17210197	19.27324867	17.34141922	15.08641052	13.36929131	11.30746555	11.30589867	10.4712553	9.013750076	6.87530899	6.410294533
640	30.16854286	29.83433342	30.68133736	31.88554192	35.44886017	33.27962875	35.58583069	36.71191406	37.22434235	36.91513824	37.45295334	39.96037292	40.65862274	39.848423	38.69704819	39.42905807	39.44945526	41.5376358	39.62599182	40.38520813	39.12159729	37.08701706	36.94408798	36.13432312	34.95355988	32.08138657	31.82491493	31.65606499	29.83153343	27.36251068	25.60290337	24.32090378	24.36483574	22.75473976	21.37335587	19.45615959	17.86239815	17.69961166	16.08252525	13.50350761	12.00978661	11.48324871	9.979646683	8.581766129	7.407967567	7.190593719	6.450266838	5.775183678	4.725022316
642.0200195	24.05374527	24.57100677	24.14807129	25.27412796	27.1373806	29.77237129	29.44003868	30.25189781	28.78030205	29.06167793	29.21717834	30.42240334	32.49859238	31.01653481	31.73813057	31.30334282	33.1931572	34.98454666	29.84174728	32.29444885	30.81232262	28.76522636	28.81403732	28.68407822	25.43564987	25.46557999	24.71296501	22.58051491	21.3594532	20.86475372	19.00300789	18.67540359	16.8365345	16.29459572	15.85450172	13.29120827	13.8401432	13.21741867	11.89458656	10.49533749	9.24032402	6.596838951	7.067233086	6.347477913	5.837122917	5.059708595	4.411686897	3.709475279	3.368560553
644.0499878	21.90318298	21.11335564	22.30190468	22.43928909	22.5009594	23.77766228	23.91714668	24.64223289	25.06644249	25.65784264	27.56697083	26.03364754	26.71756554	26.57072258	26.40967941	26.74692535	27.85775375	26.91592216	24.85141754	25.72402382	24.40048409	24.91197014	22.93906593	21.47148323	20.89793015	19.28699493	19.2265625	17.44050789	17.29977798	16.14537811	15.04145622	13.431427	13.3633337	12.57235432	12.11724663	11.01232719	11.23138714	10.27945042	8.430600166	8.642534256	7.174839973	5.991327286	5.611010551	4.986424446	4.298222542	3.831331015	3.11016345	2.140491247	2.383370161
645.9400024	18.12307358	19.77946281	18.32065773	19.64068222	20.69358253	20.98625755	21.29495811	22.36571884	22.91890717	22.49213791	23.05490494	22.65205193	21.73348999	23.04679489	23.73518562	23.63409996	23.26262665	22.54539299	22.96231079	22.3002224	21.31648445	18.95080566	19.72305107	17.74721146	17.53357697	14.91475677	15.07538986	14.53565598	13.49588299	12.83386517	12.38525677	11.40371418	10.30990696	10.22171879	9.35130024	8.307549477	8.790470123	7.462677002	6.695775986	5.813444138	5.608088493	4.323402405	3.822428465	4.069954872	2.841362238	2.684852362	2.392106295	1.87771368	1.63454318
647.9699707	16.76872063	16.80192184	17.63008881	18.48041153	17.70656204	19.00774765	19.25616455	19.56898117	21.34506607	20.78998566	21.60678291	21.30199051	21.52820396	19.38931847	20.91400719	20.6525135	20.98210335	20.20638084	19.36528015	18.65462303	17.44636345	17.64144707	16.69654846	16.85424042	14.14516449	13.723279	13.10940647	11.63352203	11.43070221	9.99780941	9.830667496	9.547054291	8.280208588	7.387378693	7.142571449	6.799941063	6.356779099	6.386818886	5.102601051	5.29387188	4.419978142	4.025036812	3.914891005	2.988238096	2.230429411	1.898570299	1.459290981	1.338485241	1.296470642
650	15.77676201	14.88311005	16.00962067	15.83683968	17.34119606	18.10111618	19.48944473	19.20780563	18.30865479	19.24565506	19.2950592	20.13996124	18.78480339	18.73109055	19.55015182	18.9887085	18.63414383	18.2950325	16.24664307	16.44539833	16.89996719	15.51044083	14.37048721	14.20164871	13.81778145	11.51451206	11.23081112	10.33428288	9.401908875	9.125780106	8.588629723	8.071463585	7.246257782	6.896195412	6.312858582	5.662744522	5.473930359	5.01818943	4.525671959	3.845676661	3.329466581	2.999507666	2.734178782	1.726504326	1.450279236	1.542150497	0.973340511	0.775548458	0.828651667
652	14.28792572	14.24443054	15.02972031	15.52077866	17.00234413	17.37373734	17.04250908	16.61166763	17.33551788	18.61670685	17.18472862	17.85187531	17.7296772	18.4148922	18.644207	17.72800636	17.8031311	16.74947548	16.4841671	14.59093475	14.97794724	13.26532269	13.48796844	13.12710857	11.25173759	9.677238464	9.397346497	9.151524544	8.237458229	7.914377213	7.180790901	6.785052299	6.358248711	6.240868568	5.481598854	4.870632172	3.917631865	3.63220048	3.551084757	2.604481459	2.892976046	1.778446674	1.724059343	1.889517069	0.992291451	0.728320837	0.836817026	0.978997469	0.489583015
654	13.20450497	13.71551323	13.91166496	15.77593231	15.24478531	15.58259201	16.96150208	17.5634594	18.12455368	17.2977066	17.47417259	17.31054497	18.40418625	16.55331612	17.40612221	16.64535141	16.97808075	15.86944389	15.80269051	14.66439819	14.78990555	12.15444374	12.5848875	12.10696411	9.996799469	10.19646645	8.92993927	7.09957695	7.553545952	6.806957245	6.337792397	5.75143528	5.350977898	5.322920799	4.30073452	3.911576509	3.655045271	3.673346758	2.567096949	2.267193079	2.202705622	1.466098309	1.261460781	1.284580946	1.244510651	0.948399067	0.501853943	0.436974049	0.004951
656	13.16022968	14.01034355	14.41015434	14.51517296	14.97060776	15.83891678	16.85570526	15.89049149	15.84195709	19.34397697	18.25381088	18.83431435	16.17507362	17.24457169	16.00209808	17.19952393	16.71753883	15.40035248	15.13050652	13.63546276	13.0474205	12.16693878	11.25881481	10.3808012	9.804824829	8.831293106	8.675639153	7.814733505	6.905059814	5.412922859	5.645558357	5.268883705	4.701263428	4.52491951	3.577741385	3.547890425	3.297007322	2.706594229	2.792515516	2.347201109	1.362360001	1.393208742	1.153774977	1.15122366	1.055876493	0.521298647	0.406942606	0.611135483	0.581348658
658	13.79995251	13.51414967	14.04439735	15.10473442	15.4403038	18.12284851	16.4067955	17.33062744	18.35764503	16.87759018	17.80574799	17.21131325	16.80873489	16.97530937	17.32167816	16.7306881	15.80018234	15.90421104	14.63147545	14.62332916	13.19972515	11.2579937	12.3171463	10.22618008	9.562984467	7.282019615	7.700062752	7.677037239	6.523626328	6.02408123	5.79359436	5.187656403	4.392671585	4.266857147	3.996528387	3.63445735	3.088716269	2.693104506	2.915369749	2.008541822	1.688820601	1.649323702	1.125564337	0.993662357	0.464360714	0.087352991	0.400556564	0.345064878	0.094406605
660	13.4726038	14.55649376	15.61252975	16.79302406	16.1241188	17.77134705	18.41843605	17.96762657	16.92928505	17.37220764	18.21698761	17.42407799	17.55690002	16.73230553	16.10448647	16.70284462	17.38057137	15.30296326	14.92691803	13.34908485	13.21713734	12.83795357	12.25207996	10.188344	8.68099308	7.290129662	7.620603561	7.412898064	6.201662064	5.747329712	5.215592384	5.159236908	4.185011864	4.1687994	3.432705641	3.267833948	3.3470366	2.727991819	2.282350779	2.05733943	1.459532261	1.206494808	1.127526045	0.803178072	0.297470808	0.043858051	0.294556379	0.116698503	-0.360450029
662	16.01855659	15.45464134	15.8157196	16.81135559	17.2692852	16.61119652	19.20364761	18.56705284	18.06568336	18.984869	18.21792793	18.78911781	20.26883698	19.12214661	17.75039101	17.76233673	17.1145668	15.92843819	14.24319267	14.48336983	13.79922199	12.35704422	12.79859734	12.25037193	10.32024288	8.359627724	8.283543587	7.540186882	6.906121254	5.831249237	5.416130066	5.697085381	4.690746307	4.324027061	4.109268188	3.838557005	3.628644228	2.840796232	2.411247969	1.79565382	1.536276102	1.452169657	1.245663166	1.115017414	0.607088089	0.700810909	0.219541073	-0.062418222	0.008357048
664	15.85912514	15.66911316	18.12277031	17.67804146	17.76422691	18.43030739	19.5167942	19.32004356	20.20244598	19.52386475	20.08281898	20.02052498	21.26536179	18.20701408	19.51603317	18.66433525	18.0999794	17.94247818	16.50164604	15.74831963	13.8425312	14.17601776	12.82440472	11.08073616	10.76283169	9.264433861	9.106622696	7.92647171	6.76588726	5.950549126	5.326521873	5.730556488	4.862225533	4.468323708	4.666841507	3.652314901	3.519135714	2.914218187	2.278865099	2.601727724	1.989392519	1.736940145	1.187764168	0.803667068	0.716282845	1.000925064	0.166032076	0.29192543	-0.055449128
666	16.98982811	16.78105164	18.62784576	18.90406799	17.96246529	19.36690903	21.14288712	20.54219055	20.58134079	20.28051567	22.29650879	21.3665638	20.46271515	19.83286095	20.90841103	19.38593864	19.50583839	18.36280632	16.9352951	16.00172043	14.40479088	14.35658646	12.53903389	12.51973534	11.20618153	9.951511383	9.635568619	8.711075783	6.866750717	7.023759842	6.721420288	5.922410011	6.018112183	4.926649094	4.490348816	3.711578131	3.540384531	3.158466578	2.785695791	2.258013487	1.704555511	1.403861284	1.566824198	0.966107368	1.293438911	0.808109283	0.836597681	0.398697853	0.11776042
668	18.15512466	18.53084373	16.44656563	19.1952343	18.75364685	21.577631	22.22612572	21.00389481	21.05599785	21.28572464	21.28097916	21.60298157	22.54260635	22.6623745	22.1001873	21.13243484	21.15362549	20.235466	18.38023758	17.95554352	16.96937752	13.80841255	14.31913185	12.2706728	12.09641552	10.26036644	9.32101059	9.599443436	7.998545647	7.456897736	5.937598228	6.100782394	5.894834518	4.666921616	4.78104496	4.04433918	3.912490606	3.012437105	2.752640486	2.139171362	1.789757013	1.62718749	1.406546354	1.490160227	0.503703117	0.732388973	0.615406275	0.263222694	0.080123663
670	19.26916313	17.41658592	19.51413536	22.31423187	19.87607765	22.3649025	21.69226646	23.19496536	23.83213615	22.73385429	22.82834816	22.95262337	21.93377495	22.42770767	22.79165459	21.96926308	21.18501663	19.84501839	19.70793343	17.24092293	16.59667587	15.78432274	15.39678955	13.39958763	11.37766266	10.63987255	9.353957176	8.830516815	8.337020874	7.492417336	6.46029377	6.231178284	5.535245895	5.759441376	4.175603867	3.855896711	3.99189496	3.527565718	2.779540777	2.728306532	2.240771055	1.5531106	1.740365744	0.88533473	0.4801476	0.815232277	0.276794195	0.194875479	0.206410408
672	19.99840927	19.32798195	21.40014458	21.22975922	24.02713394	22.64697456	23.44812202	24.90538406	25.54535294	23.12666893	24.93067551	23.72028923	25.42297363	24.51181984	24.25031662	22.17169952	24.1997757	20.67276001	19.98173714	16.95358086	16.61582375	15.30366516	14.62109184	13.07752609	13.02001095	10.30709457	8.799255371	8.987754822	8.481890678	7.575460434	6.942135811	5.58171463	5.874799728	5.006448746	4.5593853	3.902742147	4.024290085	2.980686903	3.155091524	2.838894129	1.989309072	2.006532431	1.371574163	1.297529221	0.908367157	0.534686565	0.525207043	0.294859886	0.181985378
674	20.00327873	20.44252396	21.89636421	21.10756302	23.08277702	22.92249489	25.27359581	25.73878479	26.03123093	25.63235855	27.17403412	25.2557869	26.29398155	26.06503487	23.32700157	23.68194389	22.08586311	21.17339134	21.08482361	19.52820587	17.94931984	16.04532242	16.00817108	15.2677269	12.62548256	11.37777615	10.66816902	8.229854584	8.519464493	7.674913406	6.943930626	6.101209641	5.63276577	5.236730576	5.175404549	4.151006699	3.728746653	3.3994205	3.146768332	2.719467878	1.99145484	1.727211475	1.333678961	1.23333025	0.633266926	0.475486755	0.363764286	0.552218199	0.160938025
676	20.98469734	22.94569588	23.16235924	22.99372864	23.85692406	25.99521637	25.14425087	26.3910656	26.82997131	28.0064621	26.34747696	25.85070801	26.86592674	24.06057739	25.20847321	25.43552589	23.53488731	21.38453865	21.68411827	19.69628143	18.52243233	17.19775391	16.95041466	15.53652191	13.38424683	11.33974552	10.49141598	9.921433449	9.090706825	7.665513992	7.001832008	6.360659599	6.109196663	5.754059792	5.515246391	4.871655464	3.983927488	3.251571894	3.063163519	2.822973013	2.084202051	2.127143621	1.682855606	1.274830103	1.124597073	1.024508715	0.62799859	0.442752361	0.360004663
678	23.68520927	23.34456635	24.81463432	24.80820274	26.11121368	27.25277328	28.15241432	29.42012978	27.5725708	26.39361572	27.15106773	29.32859993	30.2284832	29.6024456	27.32510185	25.35288239	26.97216988	22.47358131	22.80566216	20.49363136	19.75395393	18.75998878	19.19786072	16.27674294	14.22254562	12.88036346	11.82682896	10.41708088	8.832016945	9.024858475	7.828956604	6.771084785	6.693876266	5.685838699	5.347212791	4.392720222	4.344295502	3.394787073	3.635460138	2.924205542	2.123116732	2.374913454	1.650882006	1.155103445	1.479698658	1.119101048	0.422523022	0.260754108	0.408972263
680	25.08474541	24.13235664	24.51796913	25.93748093	28.66575623	27.724823	26.98747063	30.00545692	30.94428062	29.19406128	30.56049156	30.90320015	29.79729271	28.37334633	29.00432587	27.64884186	27.37297058	25.21957397	24.59489441	22.01312256	22.03198433	19.76749039	17.75768471	16.03188133	15.73800087	14.01859474	11.33348656	10.12070847	9.915742874	8.686962128	8.147760391	6.911850929	6.77501297	6.351107597	5.844351768	4.641649246	4.591150284	4.38339138	3.97157836	3.201035738	2.644786119	2.319125891	1.949280977	1.538055182	1.306991577	1.06541872	1.064847469	0.763390779	0.359093189
682	25.92073059	27.25626373	27.88689804	27.67949677	30.32674217	29.46384239	29.59730148	30.7479496	29.91678238	30.12169838	30.01416969	31.55252266	29.32688332	29.2190609	27.40445137	28.75103378	26.86564445	28.37778664	24.34140396	22.38768578	21.3183651	19.3145237	20.42311287	16.15982819	16.04070282	13.06183815	12.57087898	12.27956295	9.774452209	8.540802956	8.544970512	7.569111824	7.107732773	6.671776772	5.990729332	5.240036964	4.947460175	4.82644558	3.382187605	2.961995363	2.5350492	2.455000639	1.953130484	1.521478653	1.600350618	1.879662037	1.041784286	0.701481342	0.455258608
684	24.73242569	24.2159729	27.34596825	26.93731499	27.79013634	29.04473686	30.5907917	31.10004616	32.57435989	32.82977676	30.73510551	30.36429787	30.98640633	31.03958321	28.49806023	29.85177612	29.79142189	28.42617226	25.9814949	23.13852882	22.01970482	20.77133369	20.11087036	17.20937538	15.9088192	15.55308723	14.12737846	11.17158413	11.35210419	9.313007355	9.230937004	8.443506241	7.632891655	6.812838554	5.466104507	5.329881668	5.113116264	4.360874176	4.114358902	4.134070396	2.938755274	2.359885454	2.167772532	1.838508368	1.652818918	1.060795307	0.918343306	1.212671041	0.571538687
686	24.65446281	25.13035965	26.91996765	28.07879448	29.06875801	29.48102379	30.05426979	31.40706062	31.94651222	30.73270607	32.12426376	30.89491844	30.54026985	30.79593849	29.02909279	28.71648979	29.0983448	25.83330345	24.80910683	24.05120277	22.47763443	20.13422966	19.49038315	18.58134842	15.94551659	15.19626045	13.07205772	11.79489326	11.19691563	10.42447853	9.084141731	8.247615814	7.57583046	7.347232819	6.798490524	5.035487175	5.444890022	4.42011261	3.681864977	3.689749002	2.418321848	2.815127134	2.148986578	1.624097347	1.619889498	0.960180521	1.108422518	0.909389019	1.005130291
688	25.52802658	23.0455513	24.60436821	26.74135017	26.67074203	28.8555088	28.43680954	29.66538811	27.43721008	29.4896965	31.93420982	29.20022583	30.20350838	26.41239929	27.17429733	27.15678406	27.6489296	26.64277649	25.96412468	24.58697128	20.36997032	19.12888908	18.13306808	17.19659042	16.70526886	13.79031181	11.59154892	12.27472591	9.867814064	9.781520844	8.795994759	7.721129417	6.9109478	6.651139259	6.321491241	5.544355392	4.795861244	5.101882935	4.029330254	3.422522783	2.961840391	2.370716333	2.266479731	1.952231884	1.463624001	1.343737364	1.338384867	0.600140095	0.663870096
690	20.50642967	24.00126839	23.42403603	24.78858948	25.29895401	26.33963013	27.36256409	27.32234383	28.01935959	27.99533081	28.19261932	26.03392982	26.80042076	26.24790764	24.91511154	25.55569267	25.52209473	23.06126404	22.20604515	20.08080482	20.28592682	18.80217361	17.88766861	16.1033802	14.66506004	12.93133163	11.90654755	10.48802948	9.724421501	9.160808563	8.243561745	7.548089981	6.761835098	6.023107529	6.07763958	4.91009903	4.510406494	4.337687492	3.837318182	3.160640001	2.68692708	1.951454639	2.009577036	1.493575335	1.616208315	0.759421825	0.994332075	0.744277477	0.497302532
691.9699707	20.32170868	19.26104927	20.64180946	22.55837059	22.17250443	24.37724113	21.99380112	24.43244553	23.7050724	24.87735176	23.41332817	24.41965866	23.58225632	24.77388573	23.25224495	23.75081253	21.8197937	20.67844772	19.86023521	18.16411781	19.30074883	16.95836449	15.17491722	15.35352516	13.27883434	11.69464016	11.21172905	9.961842537	8.993987083	8.675854683	7.802390099	7.334294319	6.095026016	6.312188148	6.241156578	4.961280823	4.791444778	3.507189989	3.411427259	2.974009275	2.378142118	1.920709372	1.426743746	1.633947849	1.164209127	1.006043196	1.498432875	0.283287048	0.44709897
693.9400024	15.19091034	17.52170563	17.1141758	18.00859833	19.05014992	19.23719788	20.42970848	22.00416756	21.77529335	19.57635689	20.78850174	22.60242081	21.79624367	20.37200737	19.8781414	20.33424568	19.54976082	19.52848434	17.54993248	17.67650223	16.83514977	14.87066269	14.86368942	12.85112381	12.53482342	11.87559319	9.8434515	9.915390015	8.350848198	7.350637436	6.691152573	7.156945229	6.004777908	5.581870079	5.337269783	4.688667297	3.791958094	3.853566885	3.108590364	3.028715849	2.414055109	2.110578299	1.567425966	1.541774988	0.783637762	0.897643566	0.489292383	0.94721055	0.166540861
696.0499878	13.77185249	14.14860916	15.84584045	16.18411255	15.50696564	17.62535477	17.47149086	17.8662796	19.52025795	19.99711418	18.74630737	18.21630096	17.86480904	17.71359062	16.96990013	17.78334427	17.04461288	15.41296196	15.08618164	14.72126007	15.71408844	13.56261539	13.36163807	11.57040501	11.59879684	10.38841915	9.014173508	7.424625397	7.418816566	7.013427734	6.535952568	5.937606812	5.889730453	5.132394791	4.630495071	4.21903038	3.678120852	3.513268232	3.045303583	3.168048143	2.698033571	2.250769377	1.171799421	0.975988388	0.558624029	0.709034443	0.322229147	0.330412626	-0.040645123
698.0200195	11.52541637	12.78120041	14.3140583	14.75627136	13.25879383	14.85875702	14.75026512	14.94053268	16.1931839	14.93759346	16.02291679	15.06333923	15.02571297	16.30096054	15.37981987	15.17734146	13.53242016	13.81436729	14.25701141	13.29675674	13.3854351	12.7727623	11.44161606	10.39142513	10.21809864	9.604821205	8.857320786	7.275053978	7.070542336	6.982660294	6.08596611	5.833492279	5.200074196	5.047397614	4.647950172	3.551977873	4.020681381	3.373134375	3.180868387	2.800833941	2.067981005	2.124982595	1.263536453	0.966492891	1.066241026	0.750607014	0.469910145	0.450750828	0.142180204
700	10.80658245	11.79365826	11.73727036	12.83037663	13.84808731	12.99695873	12.72085476	13.65126896	14.46426392	14.60104942	13.75533867	14.27440071	14.05549812	13.96441078	12.5289669	13.04201317	13.08592701	13.76403141	13.23601532	12.19744778	12.23662663	11.58641529	11.23399258	11.01420116	10.62272644	8.835971832	8.34828949	7.768005371	6.399916649	6.626520157	6.151432991	5.887836456	5.412793159	5.045148849	4.85322094	4.057782173	3.441584349	3.391044855	3.131067038	2.383504152	1.97832942	1.400445461	1.604861498	0.951766729	1.129251003	0.736228704	0.545037031	0.40753603	0.01799202
701.9699707	9.721198082	10.179389	9.199881554	10.98719692	11.49707127	11.19316769	12.68739605	11.7752676	12.1232748	12.73307037	12.73975563	12.69523716	12.53261757	13.52351761	12.64694881	12.42864704	12.65179348	13.03087807	12.89992809	11.51843739	12.49890423	11.02228451	11.57897568	10.37758446	9.270168304	8.70407486	7.712017059	8.257072449	7.228381157	7.227775574	6.462580681	6.122270584	4.970797539	5.089355469	4.723453522	4.570430756	4.173489571	3.983898401	3.72689271	2.773515463	2.391460657	1.71650672	1.691242695	1.418770313	1.226162434	1.081293106	0.508178711	0.421940804	0.154915094
703.9400024	8.382354736	9.400938034	8.862067223	9.863062859	9.072182655	10.5803299	10.19982624	11.43352985	10.31989861	11.74406433	11.29869652	10.6154089	11.3692379	11.85836697	10.95027351	12.13088894	10.5445385	11.47565174	12.06009865	12.06645966	11.95437431	9.926546097	11.15192318	10.19065189	9.548793793	9.152464867	7.556621552	8.400923729	7.841469765	6.38607502	7.360712051	6.77432251	5.905481339	4.793088913	5.082113266	4.354055405	4.101558685	4.074012756	3.847185373	3.119726896	2.213895559	2.094619036	1.858497858	1.20061326	0.822767496	0.725409269	0.678529263	0.281071901	0.017406702
706.0499878	7.960288048	8.265086174	7.899280548	8.962007523	8.806844711	9.537757874	8.297904015	9.303438187	10.26482391	9.688386917	9.721431732	9.510400772	10.05509758	10.10168076	11.01687622	11.31649017	11.36763477	10.64988708	10.70868015	10.61164665	9.137296677	10.54141426	10.65179157	10.52455235	9.402456284	8.173962593	7.736982346	7.372131348	6.653664589	6.766270638	5.722958565	5.524127007	5.280340195	4.740050316	4.759957314	4.544683456	3.732451677	3.328682184	3.453413725	2.997840643	2.86238265	1.910264969	1.363592863	1.321690321	0.653185844	0.844527483	0.672557592	0.404399872	0.206041574
708.0200195	7.144570351	7.210735321	6.728591919	7.096380234	7.903583527	8.021627426	7.392318726	7.881778717	10.19275951	8.35056591	8.41637516	8.66183567	8.749347687	8.675614357	9.243436813	9.114110947	9.270797729	9.318894386	8.587734222	9.265169144	8.759720802	9.278697968	8.696702957	8.263692856	7.860057831	8.200194359	6.572345734	7.19927597	6.360342979	5.523975372	5.297579765	5.52156353	5.014644623	4.736664772	4.314499855	3.66805625	3.88525939	3.190475225	3.217314482	2.248900652	2.391649485	1.079917431	1.129765749	0.965948343	0.508621931	0.515591621	0.634964228	0.413580179	0.128560781
710	6.602491379	5.978646278	5.677469254	6.187326431	7.231068611	6.992918015	7.371013641	5.790540695	6.95818615	6.78666687	7.067946434	7.598526001	7.712441444	7.847420692	7.58459568	8.191522598	7.825133324	7.976462364	8.330099106	7.387733459	8.004259109	7.889881134	7.181805611	7.297742844	6.528524399	6.737624168	5.668636322	6.013894081	4.85443306	5.223614693	4.197081566	4.342144012	3.800005674	3.480638742	3.403865099	3.185765982	2.616621256	2.532624006	2.112759352	1.596619844	1.957136154	0.964691639	0.587904453	0.691131115	0.541103601	0.411505222	-0.058069468	0.26129508	-0.427343488
711.9699707	4.200265884	3.775383234	4.188973427	5.060950279	5.596365929	4.443840981	5.172724724	5.711224556	5.374825478	6.21587944	5.348234177	5.470888138	5.530442238	6.044856071	6.052363396	5.856348991	6.590099335	6.652549744	6.117712021	6.418351173	5.88973999	6.44102478	5.720076561	6.088593483	5.254225731	4.141215324	4.849179268	3.817118883	3.927338839	3.57928586	3.33945632	3.004902124	2.418920279	2.386739492	2.27788043	1.951606035	1.767491102	1.693588495	1.482793093	1.08718133	0.832567215	0.479031563	0.124194384	0.061524153	0.302570105	-0.140219331	0.041300297	-0.197644234	-0.215138435
713.9400024	3.882773161	3.252954721	3.412940264	3.509896517	3.377271891	4.335092545	3.741263151	4.598555565	4.964165688	5.076071739	4.378315926	4.555626869	5.462443352	4.096435547	4.432667732	4.807440758	4.246941566	5.1647892	5.924583435	4.898940086	4.698588371	4.760978699	4.475147247	4.162479401	4.076560974	3.634181261	3.276757002	3.01504159	2.668923616	2.194240808	2.086173296	2.195806265	2.066799879	1.750860691	1.49477458	1.041725874	1.547925711	0.78276372	1.180507183	0.827577353	0.676613092	0.238532543	0.239255667	0.000397205	-0.179069996	-0.139403582	-0.325216889	-0.734789133	-0.432426214
716.0499878	2.568969965	2.615241766	2.747317076	3.166450262	3.363013029	3.831084967	3.258939028	3.003384352	3.650981665	5.026695251	3.90729785	3.437334299	3.486948252	3.536595583	3.806194067	4.281819344	3.601102114	4.487215042	4.026557922	4.909830093	3.762789011	3.815675497	3.492018938	3.157134771	2.903272867	2.362246752	2.007416964	2.395241499	1.816310406	1.700070143	1.309800863	1.434021473	1.018474579	1.105615616	0.845709324	0.757776737	0.74737978	0.4801476	0.133595705	0.363722324	0.065340281	-0.259631991	-0.13120544	-0.602653265	-0.471939683	-0.64056623	-0.587628007	-0.800742149	-0.723649383
718.0200195	2.147121191	2.054443598	2.385554075	2.648122072	2.209068537	3.299827337	2.855457544	2.347683191	3.258650541	3.445427179	2.899127245	3.007314444	2.530350447	2.640771627	2.753310442	3.900067091	3.184849977	3.467256308	3.712615252	3.058077574	2.73930192	3.434541941	2.983093023	2.405803919	1.894734621	1.926834583	1.70369339	1.594139576	1.144279242	1.045337915	0.794244051	0.701164484	0.630192518	0.63865757	0.854785204	0.702399969	0.601400614	0.098672628	-0.04692781	-0.066917181	-0.136959195	-0.132386804	-0.354373336	-0.610817194	-0.70938015	-0.678741336	-0.739917159	-0.789831281	-0.825941682
720	1.688915491	2.392072439	2.21353364	1.920412302	1.959908724	2.123874426	1.898677588	2.970511675	2.640390635	2.678199053	2.363054037	2.399720907	2.429796934	2.687937498	2.92163682	3.180898428	2.766626596	3.29775691	3.218870878	2.759378195	2.899445772	2.956166506	2.312574625	2.332896471	1.644023657	1.606138945	1.376084328	1.060139179	0.946989775	0.396193027	0.458978415	0.435333729	0.426869154	0.095840454	0.330801964	0.155282497	0.007224798	-0.351808786	-0.139239788	-0.182437181	-0.776880741	-0.319581389	-0.827103972	-0.677131772	-0.673096538	-0.77079618	-0.760783911	-0.921955824	-0.962234378
721.9699707	1.491403103	1.503661156	1.568763733	2.079146624	2.179237127	1.633537531	1.845615625	2.137948275	1.902654171	1.755370378	1.462238312	1.430849075	1.97106123	2.063438654	1.985970259	2.425586939	2.498189688	2.503221273	2.080290556	2.602446795	2.544137716	2.168480158	1.316633224	1.657298565	1.388675213	1.310800076	0.72247839	0.514154196	0.471872568	0.2370193	0.52977252	0.351681232	0.329111338	0.138474226	-0.132898211	-0.117278576	-0.040447831	-0.36879468	-0.371441364	-0.544234753	-0.703818321	-0.66661036	-0.859225869	-0.95243156	-1.07273221	-0.865583062	-0.821629643	-1.219979286	-1.240171194
723.9400024	1.477945566	1.48562479	1.15057373	1.645383835	1.390401602	2.013416529	1.861792088	2.238572836	1.967623234	1.869136572	2.139208555	1.483741999	1.794922352	1.445593834	1.772016287	2.130304098	2.335275888	1.668976784	2.325639486	2.435613394	2.288932085	2.295093298	2.041091681	1.341284037	0.812663794	0.449010372	0.41864562	0.553491116	0.024240255	0.030060053	-0.012845755	0.025559664	-0.130349636	0.00720644	-0.464241982	-0.250541806	-0.392364621	-0.560441136	-0.612682223	-0.645078421	-0.474378824	-0.889605641	-1.117017984	-1.080733776	-1.012560487	-1.206778049	-1.187363148	-1.157923698	-1.142446756
726.0499878	0.910117865	1.270031691	0.794531584	1.15196681	1.784034491	1.357373714	1.437639475	1.715612411	1.342113972	1.582158089	1.629793644	1.312635183	1.581645489	1.460859537	2.051675081	2.073053598	1.71172905	1.723810196	2.017868757	1.862709284	1.911924124	1.324447393	1.433020592	0.567145824	1.107084751	0.191267014	0.108237267	0.304553509	-0.166299224	0.21868515	-0.261490107	-0.26641953	-0.418740273	-0.323522449	-0.347743869	-0.709203959	-0.584608674	-0.409524322	-0.446004868	-0.685463548	-0.899226665	-1.095196962	-1.01377809	-0.980732441	-1.027920961	-1.132125139	-1.066689253	-1.273391962	-1.29265666
728.0200195	1.053945303	1.061882734	1.45825243	1.0489254	1.235418797	0.744816303	1.10855794	1.566755772	1.343283892	1.724888086	1.014004469	0.944212437	1.506479502	1.441813231	1.3543818	1.655509472	1.718547821	1.958791018	2.307842493	2.387624502	2.135183096	1.66072917	1.179882288	0.659087896	0.051076889	0.487309933	0.010229111	-0.192316651	-0.264089465	-0.406879783	-0.105420113	-0.41422987	-0.544628143	-0.696179867	-0.591717958	-0.592441082	-0.38252449	-0.685006142	-0.804681778	-0.911093473	-0.997424722	-0.83314991	-1.028968096	-1.175171018	-0.938243151	-1.020771503	-1.145573616	-1.240540266	-1.166487575
730	1.162121534	0.484504461	0.930839062	1.047486782	0.96785903	0.848333836	1.222522497	0.576380968	1.370467901	1.737963676	1.514530659	0.590926409	1.549312115	0.890297174	1.316965103	1.616799355	1.997559786	1.254279852	1.342969656	1.469684839	1.528404236	1.420231342	0.563811541	0.588892221	0.280945778	0.182529449	-0.479632258	-0.070521951	-0.357478619	-0.463045955	-0.496226311	-0.401122212	-0.530637622	-0.810765386	-0.623912334	-0.633824348	-0.862330914	-0.966344118	-0.910390973	-1.204008937	-1.033665299	-1.218258619	-1.318018913	-1.177952528	-1.130748868	-1.298705816	-1.178238153	-1.472827673	-1.26120162
731.9400024	0.18257761	0.503569603	0.27857542	0.658750057	0.853453875	0.851490021	0.836117268	1.066745996	0.742789507	1.249422312	0.394207001	1.32069087	1.15383172	1.202292919	0.947723389	1.186271906	1.978102922	1.768752098	2.009590864	1.647007704	1.492213249	0.650637388	0.938237906	0.549558401	0.743157625	-0.179018736	-0.127569318	-0.247972012	-0.497038603	-0.367417574	-0.804535747	-0.469065547	-0.644220591	-0.795722127	-0.664710402	-0.770360708	-0.84230125	-0.987010598	-1.130158424	-1.007686138	-1.214608192	-1.316400766	-1.095533609	-1.063397169	-1.210918307	-1.353360891	-1.299906373	-1.459834337	-1.000360131
734.0200195	1.288140297	0.597687483	0.568760872	0.907836914	0.299633265	0.789868593	0.705746651	0.830863714	0.604070902	1.108776331	0.576902151	0.720959902	1.028661489	0.696335077	1.1163764	1.107416868	1.476828098	1.793870926	1.520918846	0.882032633	0.941547155	0.716861486	0.717424631	0.060832262	0.268836737	-0.323205352	-0.428310633	-0.108369589	-0.328886509	-0.652243257	-0.74800694	-0.845793128	-0.869644523	-0.881516695	-0.595387578	-0.996302485	-0.980144501	-1.008004785	-0.840204597	-0.950901628	-1.166092396	-1.114181995	-1.207714915	-1.424017668	-1.257721066	-1.334588289	-1.154241443	-1.276653528	-1.338773727
735.9699707	0.697972298	0.144237041	0.66752696	0.569323301	0.772360086	0.368158102	0.874275923	0.909109354	0.38613987	0.702388763	0.309617519	0.484402657	0.207859993	1.251710415	1.300011635	1.698419333	1.468912363	1.324367285	1.572168589	1.184082508	1.345800638	0.717274666	0.498217821	0.609844923	-0.176895499	-0.01216507	-0.502788782	-0.556031585	-0.817696333	-0.506285429	-0.62287569	-0.80200541	-0.548259616	-0.970946312	-1.118862033	-0.767535567	-1.056966543	-0.9626441	-0.893777132	-1.161430359	-1.118232489	-1.103960752	-1.031166315	-1.151306987	-1.353475332	-1.426401734	-1.288556457	-1.494826794	-1.265697479
738.0499878	0.139028788	0.756344795	0.033216953	0.376122952	0.135820627	0.90131259	1.129992723	0.548756361	0.616220951	0.712854147	0.594259262	0.570917606	0.854987383	0.32233572	1.172490358	1.107840061	1.467058182	1.314337969	1.256805658	1.813199997	0.728535414	0.347316027	0.824581861	-0.089397073	-0.146479845	-0.077444315	-0.227745175	-0.65688765	-0.358726859	-0.363948107	-0.620562315	-0.811735034	-0.942074776	-0.678788424	-1.020252466	-1.08727777	-0.857135653	-1.093934774	-1.028784394	-0.981354356	-1.21075201	-1.369599819	-1.083377004	-1.154489517	-1.311596394	-1.385431767	-1.239938378	-1.172920108	-1.494701862
740	0.576031446	0.37967062	0.026747465	0.56877017	0.694020033	0.351747513	0.370009184	0.882722855	0.070761681	0.727998257	0.475883484	0.718006134	0.534837961	0.872614384	1.011137486	1.445177078	1.597107649	1.494269133	1.54355216	0.801707745	0.43872714	0.719901323	0.132221699	-0.019481421	-0.387680531	-0.444357276	-0.407068968	-0.75212574	-0.731548786	-0.829838991	-0.722739339	-0.778273225	-0.803947806	-0.781363487	-0.908245564	-0.999521732	-0.939538598	-0.998673201	-0.996310472	-0.995149016	-1.123091698	-1.160032034	-1.098538399	-1.338493466	-1.331802607	-1.211056113	-1.446572304	-1.188246012	-1.382086754
741.9400024	-0.19514513	0.261265278	0.580506325	0.386793137	0.515067101	0.390169621	0.458322287	0.863003016	0.540939093	0.387085438	0.257995844	0.283921003	0.902022839	0.984817505	1.068691492	0.977162838	0.596087456	1.207448006	1.543473005	0.756593466	0.694573164	0.148973942	-0.085815907	-0.083542705	-0.424564004	-0.379416585	-0.412899971	-0.616739631	-0.742125154	-0.732292533	-0.631673574	-0.625344515	-1.064906001	-0.742058873	-0.965835929	-1.009019136	-0.89492929	-1.24521184	-1.173060656	-1.085712433	-1.128846645	-1.164479971	-1.409609437	-1.330331445	-1.370438337	-1.36308074	-1.269591331	-1.322482347	-1.340385556
744.0200195	0.678808928	0.443440676	0.126123667	0.516860962	0.773116589	0.28121233	0.731743813	0.530302048	0.085760117	0.444287539	0.088639259	0.284603119	0.831185341	0.345405579	0.956577778	1.039118052	1.442505121	0.89265728	0.721904516	0.629094362	0.473814249	0.224248171	-0.416087866	-0.168995738	-0.189978719	-0.427600741	-0.771345615	-0.918483973	-0.541331768	-0.750631213	-0.832833052	-0.890429616	-0.814105988	-0.86984551	-1.008471489	-1.018113852	-1.00098145	-1.131477594	-1.014557719	-1.283213496	-1.299131393	-1.098680973	-1.073134661	-1.137042761	-1.294552445	-1.280156732	-1.260805845	-1.531319261	-1.40461123
745.9699707	0.228990555	0.048882246	0.167203903	0.029021263	0.495589972	0.032623768	0.590061426	0.289477587	0.430843353	0.447631598	-0.204574704	0.400435686	0.431043863	0.84351635	0.757582664	0.710564137	0.755986929	0.865304232	0.521928549	0.407667875	0.550926208	-0.213529468	0.249339819	0.057679892	-0.575130343	-0.363049507	-0.306388497	-0.91736412	-0.747245669	-1.073898792	-0.79244709	-0.915379047	-0.905477166	-1.175886273	-0.851349831	-1.280954599	-1.142974019	-1.125546694	-1.173905373	-1.261345863	-1.259006739	-1.264628649	-1.013332009	-1.14295423	-1.242691159	-1.419598341	-1.278114557	-1.36598897	-1.39530766
748.0499878	0.399216413	0.319663525	-0.22223103	0.02917552	0.145572901	0.147316217	0.266518354	0.298056126	0.340802193	0.661415339	0.315930367	0.558758497	0.497715473	0.539486408	0.472700357	0.954476833	1.400334597	0.771337032	0.71165061	0.186550617	0.178659201	0.189322233	-0.103630185	-0.233714461	-0.601119041	-0.912665606	-0.769282699	-0.580877185	-0.916997313	-0.756399274	-0.867963314	-0.984028101	-0.959685445	-1.166175246	-0.869387865	-1.257927895	-1.048233747	-1.084798694	-1.074356437	-1.135873318	-1.283579707	-1.420208931	-1.292740345	-1.348630428	-1.438758612	-1.47643137	-1.258226871	-1.534629107	-1.374683499
750	0.394101143	0.4512012	0.186846495	-0.057967424	0.143764257	0.164306879	0.787301779	0.016198158	-0.309752345	0.896475554	0.45862031	0.317121267	0.204057455	0.224383593	0.639420986	1.114881516	0.458343983	0.203604937	0.627144098	0.246402025	0.074015379	0.01632452	0.085221052	-0.419531584	-0.808363914	-0.873184204	-0.704460621	-0.840099216	-1.209902048	-1.091588378	-0.972135544	-1.027670503	-1.005093217	-1.084289789	-1.012467623	-1.172544122	-1.115392685	-1.114046454	-1.228901863	-1.343425751	-1.318146586	-1.442311645	-1.477288604	-1.304554701	-1.199616075	-1.298843503	-1.399600506	-1.355828047	-1.245749474
[truncated: 18 more columns]
